# Supplementary material for: Development and Validation of an 18-Gene Urine Test for High-Grade Prostate Cancer
Source: JAMA Oncol. 2024 Apr 18;10(6):726–36. doi: 10.1001/jamaoncol.2024.0455 (PMC11190811; doi:10.1001/jamaoncol.2024.0455)
Supplement: Supplement 2. — eTable. Characterization of 58 724 Gene Targets Assessed by RNAseq [file jamaoncol-e240455-s002.xlsx]

## Sheet: eTable 1
eTable . Characterization of 58 724 Gene Targets Assessed by RNAseq
Gene ID	Gene Name	Final Panel Target	High Grade Target	Cancer vs Normal Target	Ruled Out	Curated	Exon Count	Gene Type	High Expression Cluster - % Cancer	High Expression Cluster Mean (ln)	High Expression Cluster Mean Fold Change (log)	High Expression Cluster - % High Grade	90th %ile - Cancer	95th %ile - Cancer	90th %ile - Normal	95th %ile - Normal	Cancer (90) / Normal (50) (log2FC)	Cancer (50) / Normal (75) (log2FC)	Cancer (90) / Normal (90) (log2FC)	Differential Expression (Cancer vs Normal) - logFC	Differential Expression (Cancer vs Normal) - adj P.Val	Differential Expression (HG vs LG) - logFC	Differential Expression (HG vs LG) - adj P.Val	% High Grade in High Expression Cluster	% Cancer in High Expression Cluster
ENSG00000000003.14	TSPAN6	FALSE	FALSE	FALSE	FALSE	FALSE	8	protein_coding	0.774194	5.27113	0.0169672	0.670455	50.6858	57.5054	46.6297	52.9346	0.902906	-0.124629	0.117907	0.229101	9.34e-11	0.00779562	0.950143	0.729897	0.841237
ENSG00000000005.5	TNMD	FALSE	FALSE	FALSE	FALSE	FALSE	7	protein_coding	0.380435	1.57044	0.37049	0.217391	0.5498	0.9724	2.1536	4.49635	0.214702	-0.81247	-1.02492	-0.0665838	1.33e-06	NA	NA	0.0412371	0.0721649
ENSG00000000419.12	DPM1	FALSE	FALSE	FALSE	FALSE	FALSE	10	protein_coding	0.669091	5.25317	-0.0717765	0.582577	42.386	46.2381	48.0593	50.6819	0.229685	-0.433059	-0.177297	-0.112705	4.85e-06	0.00511492	0.955183	0.661856	0.758763
ENSG00000000457.13	SCYL3	FALSE	FALSE	FALSE	FALSE	FALSE	14	protein_coding	0.634	3.23184	-0.0441065	0.55489	10.5534	12.5527	10.5422	11.7993	0.413715	-0.418405	0.00139932	-0.039301	0.0179496	0.0103256	0.849239	0.573196	0.653608
ENSG00000000460.16	C1orf112	FALSE	FALSE	FALSE	FALSE	FALSE	29	protein_coding	0.588235	2.00959	-0.244417	0.537897	3.3218	3.8121	3.8678	4.37865	0.19153	-0.50428	-0.171638	-0.00515427	0.483338	0.03029	0.0256717	0.453608	0.494845
ENSG00000000938.12	FGR	FALSE	FALSE	FALSE	FALSE	FALSE	13	protein_coding	0.36036	3.20572	0.315595	0.337838	5.0716	6.2776	15.9198	21.7592	-0.253514	-1.85638	-1.47856	-0.351655	5.29e-48	0.0285985	0.401646	0.154639	0.164948
ENSG00000000971.15	CFH	FALSE	FALSE	FALSE	FALSE	FALSE	22	protein_coding	0.495677	4.3782	0.309875	0.443804	17.6354	22.3789	45.9806	59.4558	-0.0792707	-1.93875	-1.33402	-0.679142	2.76e-47	0.0395973	0.692528	0.317526	0.354639
ENSG00000001036.13	FUCA2	FALSE	FALSE	FALSE	FALSE	FALSE	7	protein_coding	0.862869	5.24119	-0.0251978	0.741053	47.9858	53.8345	32.1506	34.5938	1.1193	0.243034	0.563329	0.476806	6.44e-57	-0.0466526	0.553545	0.725773	0.843299
ENSG00000001084.12	GCLC	FALSE	FALSE	FALSE	FALSE	FALSE	16	protein_coding	0.578089	4.89206	0.0453157	0.518605	31.19	36.2843	50.2929	59.2	0.158591	-0.970154	-0.672147	-0.377334	7.7e-25	0.0188362	0.859342	0.459794	0.51134
ENSG00000001167.14	NFYA	FALSE	FALSE	FALSE	FALSE	FALSE	10	protein_coding	0.791209	3.91193	-0.0211519	0.690789	18.353	21.1804	13.7434	15.3235	0.870127	-0.0202271	0.392488	0.189356	4.94e-17	0.0963543	0.0605688	0.649485	0.742268
ENSG00000001460.17	STPG1	FALSE	FALSE	FALSE	FALSE	FALSE	10	protein_coding	0.665882	3.14254	-0.121701	0.593897	9.4378	10.8779	9.9494	11.192	0.432344	-0.426119	-0.0690341	0.00301578	0.850196	0.0382211	0.246079	0.521649	0.583505
ENSG00000001461.16	NIPAL3	FALSE	FALSE	FALSE	FALSE	FALSE	13	protein_coding	0.680203	5.90618	0.269502	0.587342	76.345	109.742	110.985	141.326	1.09775	-1.34996	-0.533931	-0.131963	0.0748964	-0.100998	0.583181	0.478351	0.552577
ENSG00000001497.16	LAS1L	FALSE	FALSE	FALSE	FALSE	FALSE	14	protein_coding	0.654206	4.85275	-0.148669	0.587264	28.1158	29.9806	35.8671	39.4295	0.120889	-0.415368	-0.340532	-0.0775165	1.92e-05	0.0484118	0.225376	0.513402	0.57732
ENSG00000001561.6	ENPP4	FALSE	FALSE	FALSE	FALSE	FALSE	4	protein_coding	0.811736	4.18037	0.146453	0.719512	25.0666	32.0538	17.5705	21.8269	1.53028	-0.0763988	0.48919	0.322794	1.57e-18	0.0950188	0.270726	0.608247	0.684536
ENSG00000001617.11	SEMA3F	FALSE	FALSE	FALSE	FALSE	FALSE	19	protein_coding	0.579952	5.07917	0.0900402	0.489362	34.7624	44.5866	60.8369	70.8543	0.163599	-1.10306	-0.790024	-0.439108	1.94e-22	-0.0979942	0.329388	0.426804	0.501031
ENSG00000001626.15	CFTR	FALSE	FALSE	FALSE	FALSE	FALSE	27	protein_coding	0.544503	3.27366	0.414901	0.486911	9.7998	14.0809	18.1541	23.5704	0.363145	-1.72923	-0.826649	-0.318175	2.23e-20	0.0313872	0.702061	0.383505	0.428866
ENSG00000001629.9	ANKIB1	FALSE	FALSE	FALSE	FALSE	FALSE	20	protein_coding	0.651292	3.66625	0.0383994	0.578269	16.0458	20.1153	14.1855	15.9344	0.506262	-0.416256	0.166722	-0.0380603	0.121966	0.0438395	0.51663	0.647423	0.727835
ENSG00000001630.16	CYP51A1	FALSE	FALSE	FALSE	FALSE	FALSE	10	protein_coding	0.78744	5.54811	0.0970292	0.696386	59.4908	67.8591	73.7987	89.6307	1.50076	-0.646783	-0.306297	0.234399	2.89e-06	0.0377382	0.759343	0.595876	0.672165
ENSG00000001631.15	KRIT1	FALSE	FALSE	FALSE	FALSE	FALSE	20	protein_coding	0.604418	4.21138	-0.0253348	0.549098	19.0804	21.277	27.936	29.5803	0.016104	-0.786763	-0.527077	-0.29477	8.96e-37	0.0447518	0.400941	0.564948	0.620619
ENSG00000002016.17	RAD52	FALSE	FALSE	FALSE	FALSE	FALSE	14	protein_coding	0.292398	4.34427	0.240528	0.267442	10.141	11.6023	35.9016	41.8917	-0.211604	-1.7653	-1.7278	-0.530005	9.69e-60	-0.0119987	0.837256	0.0948454	0.103093
ENSG00000002079.14	MYH16	FALSE	FALSE	FALSE	FALSE	FALSE	42	pseudogene	0	1.58931	0.470332	0	0.2256	0.308	0.4501	0.7018	0.117804	-0.228765	-0.242664	0.0420436	6.51e-13	NA	NA	0	0
ENSG00000002330.13	BAD	FALSE	FALSE	FALSE	FALSE	FALSE	5	protein_coding	0.778013	6.79369	-0.0682227	0.683544	144.504	159.851	105.695	112.166	0.765532	-0.0142767	0.447568	0.248502	1.02e-13	0.0792419	0.374477	0.668041	0.758763
ENSG00000002549.12	LAP3	FALSE	FALSE	FALSE	FALSE	FALSE	13	protein_coding	0.791271	5.65678	-0.00320904	0.686792	66.0944	74.5277	53.8687	63.6473	0.903716	-0.0228344	0.290209	0.268771	3.99e-14	0.0606147	0.518173	0.750515	0.859794
ENSG00000002586.19	CD99	FALSE	FALSE	FALSE	FALSE	FALSE	11	protein_coding	0.69428	7.62602	-0.0407998	0.604331	234.376	259.855	245.565	259.411	0.386372	-0.377552	-0.0670019	-0.0206797	0.576729	0.00208683	0.987024	0.63299	0.725773
ENSG00000002586.19_PAR_Y	CD99	FALSE	FALSE	FALSE	FALSE	FALSE	11	protein_coding	0.69428	7.62602	-0.0407997	0.604331	234.376	259.855	245.565	259.411	0.386372	-0.377552	-0.067002	-0.0206797	0.576729	0.00208683	0.987024	0.63299	0.725773
ENSG00000002587.9	HS3ST1	FALSE	FALSE	FALSE	FALSE	FALSE	2	protein_coding	0.684783	2.93705	0.335687	0.634409	6.8616	11.7088	4.7376	7.2275	1.25039	-0.661603	0.454376	0.0658771	0.0136514	0.119262	0.0234811	0.243299	0.259794
ENSG00000002726.20	AOC1	FALSE	FALSE	FALSE	FALSE	FALSE	7	protein_coding	0.655556	4.42542	1.11706	0.544444	30.6784	51.6864	38.8424	66.75	2.6168	-2.31976	-0.330805	-0.152909	0.0561916	-0.0958272	0.652979	0.303093	0.364948
ENSG00000002745.12	WNT16	FALSE	FALSE	FALSE	FALSE	FALSE	4	protein_coding	0.287671	0.931457	-0.3907	0.260274	0.4206	0.6035	1.0994	1.30905	-0.0527467	-0.648374	-0.563477	NA	NA	NA	NA	0.0783505	0.0865979
ENSG00000002746.14	HECW1	FALSE	FALSE	FALSE	FALSE	FALSE	30	protein_coding	0.475806	2.05464	0.201764	0.366935	2.6848	4.3432	4.7794	5.64675	0.334383	-1.14663	-0.649334	-0.0476117	0.0138339	-0.0892248	0.0298504	0.187629	0.243299
ENSG00000002822.15	MAD1L1	FALSE	FALSE	FALSE	FALSE	FALSE	19	protein_coding	0.833962	5.65314	0.114675	0.709434	66.7496	83.85	37.2146	43.7973	1.64881	-0.164132	0.826088	0.325252	2.13e-10	-0.0539661	0.757567	0.387629	0.45567
ENSG00000002834.17	LASP1	FALSE	FALSE	FALSE	FALSE	FALSE	8	protein_coding	0.646694	5.31376	0.00839735	0.571134	50.449	59.3477	46.9845	50.8087	0.547875	-0.484062	0.100575	-0.0903733	0.0133434	0.113176	0.196617	0.571134	0.645361
ENSG00000002919.14	SNX11	FALSE	FALSE	FALSE	FALSE	FALSE	8	protein_coding	0.62449	3.93708	-0.138743	0.549898	15.9688	17.3738	18.0066	18.7009	0.198262	-0.398058	-0.163616	-0.0604982	6.04e-05	0.0262859	0.492695	0.556701	0.630928
ENSG00000002933.8	TMEM176A	FALSE	FALSE	FALSE	FALSE	FALSE	7	protein_coding	0.507937	4.64444	0.30385	0.471519	19.1922	23.8025	61.9862	80.7348	-0.0400778	-2.0906	-1.64124	-0.705648	5.93e-40	0.0913293	0.292308	0.307216	0.329897
ENSG00000003056.7	M6PR	FALSE	FALSE	FALSE	FALSE	FALSE	7	protein_coding	0.575949	6.17829	-0.0733947	0.505263	75.111	80.5022	98.5124	105.596	0.00443292	-0.595756	-0.386771	-0.328515	3.73e-38	0.00836281	0.924226	0.494845	0.562887
ENSG00000003096.14	KLHL13	FALSE	FALSE	FALSE	FALSE	FALSE	8	protein_coding	0.548926	2.43454	0.105138	0.491647	4.8154	5.4363	8.1712	10.3485	0.141118	-1.14682	-0.657232	-0.169859	9.54e-26	0.00567476	0.895527	0.424742	0.474227
ENSG00000003137.8	CYP26B1	FALSE	FALSE	FALSE	FALSE	FALSE	6	protein_coding	0.43913	1.78472	0.204407	0.380952	1.6574	2.1849	4.8104	6.7301	0.111357	-1.29437	-1.12862	-0.103689	1.54e-11	-0.0161172	0.525235	0.181443	0.208247
ENSG00000003147.18	ICA1	FALSE	FALSE	FALSE	FALSE	FALSE	15	protein_coding	0.87796	5.89021	0.073956	0.766849	83.5212	97.1665	47.5752	50.2147	1.43997	0.506901	0.799093	0.837787	9.56e-96	0.0759636	0.36597	0.868041	0.993814
ENSG00000003249.13	DBNDD1	FALSE	FALSE	FALSE	FALSE	FALSE	5	protein_coding	0.957806	4.43517	0.29102	0.84	33.3404	39.5218	9.9702	11.908	2.52689	1.32595	1.64632	0.922956	1.19e-134	0.0832177	0.368008	0.82268	0.936082
ENSG00000003393.14	ALS2	FALSE	FALSE	FALSE	FALSE	FALSE	34	protein_coding	0.635338	3.07142	-0.0352965	0.549719	8.8604	10.0043	9.78	10.4432	0.155724	-0.594866	-0.128639	-0.100085	1.77e-12	-0.0161853	0.694428	0.604124	0.696907
ENSG00000003400.14	CASP10	FALSE	FALSE	FALSE	FALSE	FALSE	10	protein_coding	0.47619	2.60487	0.136926	0.448905	4.591	5.8329	8.5292	11.0841	0.199036	-1.15766	-0.769249	-0.149682	3.62e-18	0.051377	0.0460449	0.253608	0.268041
ENSG00000003402.19	CFLAR	FALSE	FALSE	FALSE	FALSE	FALSE	10	protein_coding	0.404332	5.95509	0.0749667	0.366906	45.7574	50.1466	110.955	133.527	-0.342813	-1.62317	-1.25965	-0.794648	2.34e-74	-0.000142824	0.998961	0.210309	0.230928
ENSG00000003436.15	TFPI	FALSE	FALSE	FALSE	FALSE	FALSE	8	protein_coding	0.402542	4.27812	0.341523	0.364407	12.2764	18.3737	30.478	35.5839	-0.0389798	-1.81559	-1.24548	-0.441516	1.19e-18	0.0923851	0.371291	0.17732	0.195876
ENSG00000003509.15	NDUFAF7	FALSE	FALSE	FALSE	FALSE	FALSE	10	protein_coding	0.355263	3.58006	-0.0569245	0.333333	8.29	8.9742	15.5949	17.7895	-0.241456	-1.03221	-0.836989	-0.236545	3.11e-54	0.00777625	0.793286	0.156701	0.16701
ENSG00000003756.16	RBM5	FALSE	FALSE	FALSE	FALSE	FALSE	25	protein_coding	0.389671	7.32275	0.0823658	0.347418	105.328	113.346	258.351	276.537	-0.448329	-1.68313	-1.28638	-0.735921	6.89e-46	-0.0313315	0.783352	0.152577	0.171134
ENSG00000003987.13	MTMR7	FALSE	FALSE	FALSE	FALSE	FALSE	14	protein_coding	0.247475	0.956687	-0.541887	0.187817	0.5606	0.6998	1.3582	1.5753	-0.141984	-0.63741	-0.595585	NA	NA	NA	NA	0.0762887	0.101031
ENSG00000003989.17	SLC7A2	FALSE	FALSE	FALSE	FALSE	FALSE	14	protein_coding	0.682382	4.17421	0.0961686	0.594527	22.1842	28.6894	22.9176	27.0761	0.796302	-0.665481	-0.0449307	-0.00329917	0.929305	-0.0266044	0.80327	0.492784	0.56701
ENSG00000004059.10	ARF5	FALSE	FALSE	FALSE	FALSE	FALSE	6	protein_coding	0.909091	7.77567	-0.0559634	0.830549	271.806	301.665	186.114	202.12	0.944804	0.262722	0.543953	0.476674	4.82e-44	0.21515	0.0021071	0.717526	0.783505
ENSG00000004139.13	SARM1	FALSE	FALSE	FALSE	FALSE	FALSE	11	protein_coding	0.698774	4.03986	0.0395672	0.615385	21.3812	23.8927	18.0653	19.1863	0.667155	-0.191189	0.231338	0.080215	0.00127279	0.0275214	0.727918	0.725773	0.82268
ENSG00000004142.11	POLDIP2	FALSE	FALSE	FALSE	FALSE	FALSE	11	protein_coding	0.83181	6.19314	-0.0876087	0.724954	85.734	90.8338	69.5185	74.6852	0.6068	0.161937	0.298596	0.321988	1.51e-40	0.0358899	0.578734	0.820619	0.938144
ENSG00000004399.12	PLXND1	FALSE	FALSE	FALSE	FALSE	FALSE	36	protein_coding	0.420233	5.79653	0.201034	0.391473	35.6288	41.8288	131.333	142.367	-0.456705	-2.15852	-1.85312	-0.899143	1.79e-58	0.145243	0.0693855	0.208247	0.22268
ENSG00000004455.16	AK2	FALSE	FALSE	FALSE	FALSE	FALSE	8	protein_coding	0.758929	7.07471	-0.0751749	0.660674	161.602	173.765	140.216	149.999	0.590325	-0.0947543	0.203438	0.141144	3.96e-07	0.0111633	0.911807	0.606186	0.701031
ENSG00000004468.12	CD38	FALSE	FALSE	FALSE	FALSE	FALSE	8	protein_coding	0.720874	5.04204	0.926273	0.589806	59.776	85.9219	74.9953	128.166	2.46862	-1.53573	-0.322408	-0.0552298	0.548056	-0.568487	0.00255578	0.501031	0.612371
ENSG00000004478.7	FKBP4	FALSE	FALSE	FALSE	FALSE	FALSE	10	protein_coding	0.837662	6.73059	-0.0162859	0.740821	139.64	157.378	97.8797	106.081	1.04978	0.165629	0.508265	0.479317	1.13e-34	0.125892	0.142877	0.707216	0.797938
ENSG00000004487.16	KDM1A	FALSE	FALSE	FALSE	FALSE	FALSE	21	protein_coding	0.767932	5.92476	-0.0840908	0.688421	72.938	80.357	60.8847	64.8675	0.606354	0.00177835	0.256733	0.160857	7.36e-10	0.104733	0.0943945	0.674227	0.750515
ENSG00000004534.14	RBM6	FALSE	FALSE	FALSE	FALSE	FALSE	21	protein_coding	0.37037	7.22656	0.198647	0.338624	79.0658	94.766	254.153	287.335	-0.575662	-2.20233	-1.67211	-0.793735	3.66e-34	0.0615174	0.595006	0.131959	0.14433
ENSG00000004660.14	CAMKK1	FALSE	FALSE	FALSE	FALSE	FALSE	16	protein_coding	0.519531	3.21892	0.0799057	0.496094	7.3376	8.8059	13.3715	16.8046	0.275547	-1.16807	-0.785507	-0.164641	1.2e-14	0.0594055	0.0825266	0.261856	0.274227
ENSG00000004700.15	RECQL	FALSE	FALSE	FALSE	FALSE	FALSE	16	protein_coding	0.666667	3.30902	0.156354	0.585502	11.753	13.0826	16.4482	18.2538	0.422334	-0.84102	-0.452242	-0.157866	5.98e-11	0.0548633	0.277213	0.649485	0.738144
ENSG00000004766.16	VPS50	FALSE	FALSE	FALSE	FALSE	FALSE	29	protein_coding	0.666062	3.42212	-0.0307139	0.588768	12.1064	13.5353	12.8671	14.2241	0.365455	-0.430899	-0.0813946	-0.0449407	0.0160619	0.0782971	0.049612	0.670103	0.756701
ENSG00000004776.12	HSPB6	FALSE	FALSE	FALSE	FALSE	FALSE	4	protein_coding	0.482587	7.40771	0.346536	0.38404	137.666	192.093	489.233	576.296	-0.582017	-2.63251	-1.82186	-1.80556	1.19e-67	-0.648813	0.00037941	0.317526	0.4
ENSG00000004777.18	ARHGAP33	FALSE	FALSE	FALSE	FALSE	FALSE	21	protein_coding	0.417391	4.45896	0.352677	0.367965	11.9852	14.5415	44.5935	56.7615	-0.391507	-2.37313	-1.81196	-0.669323	1.21e-53	0.00613723	0.947147	0.175258	0.197938
ENSG00000004779.9	NDUFAB1	FALSE	FALSE	FALSE	FALSE	FALSE	6	protein_coding	0.801158	6.65222	-0.0670905	0.69112	122.577	140.882	109.643	114.67	0.683747	-0.0571066	0.159497	0.259661	7.07e-16	-0.0233411	0.817712	0.738144	0.85567
ENSG00000004799.7	PDK4	FALSE	FALSE	FALSE	FALSE	FALSE	11	protein_coding	0.459538	6.21943	0.524154	0.389049	59.1968	77.301	266.879	511.394	-0.280441	-3.35775	-2.15382	-1.63463	3.86e-61	-0.173681	0.322378	0.278351	0.327835
ENSG00000004809.13	SLC22A16	FALSE	FALSE	FALSE	FALSE	FALSE	10	protein_coding	0.766816	1.58833	-0.209417	0.647321	2.2626	2.7224	1.7851	2.09755	0.755554	-0.183794	0.228293	0.102613	1.17e-32	-0.00691534	0.814883	0.298969	0.352577
ENSG00000004838.13	ZMYND10	FALSE	FALSE	FALSE	FALSE	FALSE	12	protein_coding	0.908537	3.07926	0.533507	0.861446	7.8852	12.3628	2.8302	3.463	2.01161	-0.279211	1.21398	0.230734	1.03e-18	0.192886	0.000255872	0.294845	0.307216
ENSG00000004846.16	ABCB5	FALSE	FALSE	FALSE	FALSE	FALSE	28	protein_coding	0.5	2.75044	1.20241	0.5	0.301	0.4202	0.2782	0.40935	0.205854	-0.09058	0.0255074	0.0677274	2.03e-16	0.00611413	0.828864	0.00412371	0.00412371
ENSG00000004848.7	ARX	FALSE	FALSE	FALSE	FALSE	FALSE	5	protein_coding	0.781022	2.99218	0.784528	0.682482	10.5504	19.4066	7.7241	12.5178	2.78959	-0.705814	0.404865	0.177925	1.51e-07	0.0330368	0.768672	0.385567	0.441237
ENSG00000004864.13	SLC25A13	FALSE	FALSE	FALSE	FALSE	FALSE	18	protein_coding	0.672199	4.07045	-0.0182681	0.598344	19.3364	21.873	20.3447	22.563	0.521072	-0.433317	-0.0698137	-0.0150642	0.560726	0.0823927	0.140804	0.595876	0.668041
ENSG00000004866.20	ST7	FALSE	FALSE	FALSE	FALSE	FALSE	16	protein_coding	0.739372	4.4811	-0.0945852	0.645756	26.8264	29.9763	23.0143	24.549	0.579098	-0.0755525	0.212561	0.109511	1.36e-06	0.00420128	0.962158	0.721649	0.824742
ENSG00000004897.11	CDC27	FALSE	FALSE	FALSE	FALSE	FALSE	19	protein_coding	0.637827	4.30136	-0.014085	0.553942	23.783	27.474	24.5273	27.3249	0.494021	-0.491228	-0.0426903	-0.0978247	0.000192254	0.0437779	0.536955	0.550515	0.653608
ENSG00000004939.14	SLC4A1	FALSE	FALSE	FALSE	FALSE	FALSE	20	protein_coding	0.555024	0.529138	-1.21045	0.497608	0.3736	0.4393	0.5691	0.7658	0.128551	-0.219274	-0.191975	NA	NA	NA	NA	0.214433	0.239175
ENSG00000004948.14	CALCR	FALSE	FALSE	FALSE	FALSE	FALSE	16	protein_coding	NA	NA	NA	NA	0.053	0.0716	0.0851	0.1131	0.0544478	-0.0295155	-0.0433226	NA	NA	NA	NA	NA	NA
ENSG00000004961.14	HCCS	FALSE	FALSE	FALSE	FALSE	FALSE	7	protein_coding	0.754253	3.94773	-0.0557188	0.657845	17.9876	19.8847	17.8134	18.6305	0.617104	-0.238368	0.0132969	0.121102	4.11e-09	0.0341626	0.486859	0.717526	0.82268
ENSG00000004975.11	DVL2	FALSE	FALSE	FALSE	FALSE	FALSE	15	protein_coding	0.512563	5.07182	0.00283966	0.444724	29.1064	31.5134	57.6727	63.1194	-0.264963	-1.22786	-0.962619	-0.57112	4.78e-75	-0.00686325	0.938164	0.364948	0.420619
ENSG00000005001.9	PRSS22	FALSE	FALSE	FALSE	FALSE	FALSE	6	protein_coding	0.585561	5.14279	0.251888	0.502674	32.5926	42.1462	98.2964	126.826	-0.0443163	-1.84511	-1.5636	-0.674957	1.15e-29	-0.0902711	0.429095	0.387629	0.451546
ENSG00000005007.12	UPF1	FALSE	FALSE	FALSE	FALSE	FALSE	24	protein_coding	0.698517	5.66057	-0.0837808	0.608553	58.766	63.261	57.587	62.038	0.317734	-0.164968	0.0287443	0.067989	0.00198076	-0.0328951	0.582233	0.762887	0.874227
ENSG00000005020.12	SKAP2	FALSE	FALSE	FALSE	FALSE	FALSE	13	protein_coding	0.829684	3.6848	0.00140369	0.730583	16.5448	19.4543	10.7651	12.2388	1.16663	0.0976575	0.57653	0.236521	3.44e-24	0.06436	0.277218	0.620619	0.703093
ENSG00000005022.5	SLC25A5	FALSE	FALSE	FALSE	FALSE	FALSE	4	protein_coding	0.808219	7.65504	0.00401903	0.720703	280.239	316.667	193.857	227.324	1.08014	0.088508	0.529379	0.438565	5.19e-22	0.160497	0.115322	0.760825	0.851546
ENSG00000005059.15	MCUB	FALSE	FALSE	FALSE	FALSE	FALSE	8	protein_coding	0.447273	2.80086	0.138007	0.386282	4.6386	6.4083	11.0066	13.2617	-0.0916679	-1.39433	-1.09042	-0.219314	1.53e-32	-0.0137818	0.737099	0.220619	0.253608
ENSG00000005073.5	HOXA11	FALSE	FALSE	FALSE	FALSE	FALSE	3	protein_coding	0.661597	3.6746	0.0207187	0.586338	13.8404	15.6899	19.9521	22.4916	0.19174	-0.788621	-0.497565	-0.1519	3.36e-10	0.0543219	0.284835	0.637113	0.717526
ENSG00000005075.15	POLR2J	FALSE	FALSE	FALSE	FALSE	FALSE	4	protein_coding	0.864023	6.55139	-0.0782423	0.754237	106.665	118.824	83.1779	87.9119	0.720152	0.0823465	0.355041	0.254941	2.79e-15	0.0745832	0.394255	0.550515	0.628866
ENSG00000005100.12	DHX33	FALSE	FALSE	FALSE	FALSE	FALSE	12	protein_coding	0.609813	2.90958	-0.126945	0.5338	7.6106	8.7516	8.0247	8.76705	0.326119	-0.450772	-0.0677653	-0.0296441	0.0169978	-0.0130682	0.725289	0.472165	0.538144
ENSG00000005102.12	MEOX1	FALSE	FALSE	FALSE	FALSE	FALSE	4	protein_coding	0.717857	2.09791	0.137079	0.658363	3.5866	4.9975	5.971	7.0948	0.928392	-0.624424	-0.603941	0.0348702	0.0163653	0.0236883	0.437939	0.381443	0.414433
ENSG00000005108.15	THSD7A	FALSE	FALSE	FALSE	FALSE	FALSE	28	protein_coding	0.583673	2.66962	0.352137	0.52459	6.5654	9.2839	5.8625	7.12285	1.10548	-0.999335	0.140682	0.00251644	0.927317	0.00601603	0.950581	0.263918	0.294845
ENSG00000005156.11	LIG3	FALSE	FALSE	FALSE	FALSE	FALSE	20	protein_coding	0.761719	4.91284	0.0343932	0.660819	40.6622	47.3457	30.966	35.6297	0.95941	0.0466597	0.382201	0.229121	6.05e-11	0.0261297	0.831917	0.698969	0.804124
ENSG00000005175.9	RPAP3	FALSE	FALSE	FALSE	FALSE	FALSE	17	protein_coding	0.747126	4.2647	-0.0971721	0.65367	22.3174	24.9229	19.911	21.4346	0.628483	-0.167902	0.157145	0.111145	1.46e-08	0.0367936	0.468562	0.587629	0.670103
ENSG00000005187.11	ACSM3	FALSE	FALSE	FALSE	FALSE	FALSE	14	protein_coding	0.853211	6.39986	0.17743	0.741641	132.684	168.803	66.576	80.0905	2.18887	0.0965165	0.984246	0.60978	4.19e-20	-0.112119	0.570091	0.503093	0.575258
ENSG00000005189.19	REXO5	FALSE	FALSE	FALSE	FALSE	FALSE	20	protein_coding	0.740476	3.24393	-0.0431341	0.624703	10.5878	12.4395	9.5001	10.9559	0.754015	-0.277407	0.142204	0.121137	9.72e-10	-0.0557026	0.222397	0.542268	0.641237
ENSG00000005194.14	CIAPIN1	FALSE	FALSE	FALSE	FALSE	FALSE	9	protein_coding	0.685455	4.93826	-0.0448445	0.611615	37.0956	40.2724	36.488	38.3974	0.505159	-0.260739	0.0231956	0.0174314	0.523347	0.0895158	0.150205	0.694845	0.77732
ENSG00000005206.16	SPPL2B	FALSE	FALSE	FALSE	FALSE	FALSE	15	protein_coding	0.287425	6.24917	0.117335	0.306818	43.8392	49.9759	107.622	120.355	-0.247181	-1.60092	-1.27648	-0.577436	1.01e-38	0.0145014	0.888732	0.11134	0.0989691
ENSG00000005238.19	FAM214B	FALSE	FALSE	FALSE	FALSE	FALSE	10	protein_coding	0.648415	4.05861	-0.0767346	0.586207	18.2062	23.4409	18.0003	19.8442	0.527816	-0.433308	0.01555	0.0103873	0.656862	0.0953446	0.0515937	0.420619	0.463918
ENSG00000005243.9	COPZ2	FALSE	FALSE	FALSE	FALSE	FALSE	9	protein_coding	0.486747	5.312	0.18949	0.424096	35.2588	44.5607	75.7333	88.6312	-0.346123	-1.71643	-1.08152	-0.920035	5.92e-70	-0.105245	0.34241	0.362887	0.416495
ENSG00000005249.12	PRKAR2B	FALSE	FALSE	FALSE	FALSE	FALSE	11	protein_coding	0.64631	3.64809	0.113519	0.574413	13.5124	16.4436	19.321	23.2105	0.536349	-0.913002	-0.485685	-0.143591	1.15e-06	0.0257518	0.737882	0.453608	0.523711
ENSG00000005302.18	MSL3	FALSE	FALSE	FALSE	FALSE	FALSE	13	protein_coding	0.552529	4.24504	-0.088494	0.531008	17.7868	19.7457	22.2624	23.8181	0.300532	-0.64676	-0.30828	-0.100915	2.08e-07	0.127985	0.000133864	0.282474	0.292784
ENSG00000005339.14	CREBBP	FALSE	FALSE	FALSE	FALSE	FALSE	31	protein_coding	0.60251	4.69125	0.0729052	0.518828	28.5826	31.9918	38.0136	41.3132	0.043497	-0.955233	-0.399228	-0.384999	1.34e-28	-0.093122	0.237947	0.51134	0.593814
ENSG00000005379.16	TSPOAP1	FALSE	FALSE	FALSE	FALSE	FALSE	32	protein_coding	0.275449	5.69654	0.252445	0.233533	24.5542	28.6214	89.9687	104.057	-0.452908	-2.16168	-1.83181	-0.789836	1.74e-57	-0.0394485	0.652891	0.0804124	0.0948454
ENSG00000005381.7	MPO	FALSE	FALSE	FALSE	FALSE	FALSE	12	protein_coding	0.213115	0.570094	-0.974497	0.188525	0.2166	0.267	0.6014	0.7183	-0.00815919	-0.402538	-0.396479	NA	NA	NA	NA	0.0474227	0.0536082
ENSG00000005421.8	PON1	FALSE	FALSE	FALSE	FALSE	FALSE	9	protein_coding	0.737374	3.57342	1.37679	0.575758	4.8034	13.8695	3.668	5.45025	2.07485	-0.843603	0.314094	0.142182	0.000348973	-0.0778516	0.622046	0.117526	0.150515
ENSG00000005436.13	GCFC2	FALSE	FALSE	FALSE	FALSE	FALSE	17	protein_coding	0.747768	4.6829	-0.091694	0.633929	30.0786	32.7299	28.0517	32.5035	0.597556	-0.183877	0.0972989	0.122295	4.5e-07	-0.0740745	0.208315	0.585567	0.690722
ENSG00000005448.16	WDR54	FALSE	FALSE	FALSE	FALSE	FALSE	10	protein_coding	0.697733	4.39021	-0.0940867	0.625628	22.8692	27.4757	22.4357	24.9285	0.502402	-0.272778	0.0264424	0.057925	0.0181908	0.0921226	0.101172	0.513402	0.571134
ENSG00000005469.11	CROT	FALSE	FALSE	FALSE	FALSE	FALSE	19	protein_coding	0.699789	4.69672	0.0315651	0.616034	30.099	35.6031	37.0353	41.8055	0.554915	-0.503652	-0.290471	-0.0566217	0.10878	0.0171496	0.871886	0.602062	0.682474
ENSG00000005471.17	ABCB4	FALSE	FALSE	FALSE	FALSE	FALSE	28	protein_coding	0.521277	1.15872	-0.342337	0.473404	0.9232	1.137	1.88	2.3004	0.240408	-0.583113	-0.58256	NA	NA	NA	NA	0.183505	0.202062
ENSG00000005483.20	KMT2E	FALSE	FALSE	FALSE	FALSE	FALSE	27	protein_coding	0.646179	4.56734	0.139203	0.557214	29.3528	35.3502	35.664	39.8029	0.13455	-0.800639	-0.272535	-0.362581	5.41e-26	-0.0243863	0.823545	0.692784	0.802062
ENSG00000005486.16	RHBDD2	FALSE	FALSE	FALSE	FALSE	FALSE	5	protein_coding	0.719697	6.86072	-0.0621339	0.631313	132.354	149.745	128.527	148.416	0.546191	-0.200316	0.042006	0.0326985	0.380806	0.0682717	0.428023	0.515464	0.587629
ENSG00000005513.9	SOX8	FALSE	FALSE	FALSE	FALSE	FALSE	3	protein_coding	0.68	1.611	-0.131903	0.626667	2.397	3.0442	2.6681	3.37755	0.66564	-0.438811	-0.110772	0.0667399	4.37e-11	0.0352521	0.0896296	0.387629	0.420619
ENSG00000005700.14	IBTK	FALSE	FALSE	FALSE	FALSE	FALSE	29	protein_coding	0.685393	4.33743	-0.0963207	0.591011	24.3796	27.777	20.1685	21.1591	0.581746	-0.195927	0.26175	0.0667129	0.00162534	0.00294296	0.97309	0.542268	0.628866
ENSG00000005801.17	ZNF195	FALSE	FALSE	FALSE	FALSE	FALSE	7	protein_coding	0.670968	3.96457	-0.0713994	0.583691	16.5136	17.9227	21.4104	24.0399	0.319806	-0.49711	-0.355693	-0.0693836	0.000808421	-0.00479698	0.943508	0.560825	0.643299
ENSG00000005810.17	MYCBP2	FALSE	FALSE	FALSE	FALSE	FALSE	84	protein_coding	0.603586	5.03793	0.0142934	0.51992	36.8886	42.009	44.2766	48.0144	0.188453	-0.696765	-0.257002	-0.306044	1.17e-21	-0.0646493	0.440919	0.538144	0.624742
ENSG00000005812.10	FBXL3	FALSE	FALSE	FALSE	FALSE	FALSE	5	protein_coding	0.705628	4.82552	-0.0167498	0.601732	34.831	40.4477	36.86	40.5907	0.711629	-0.416425	-0.0794661	-0.0165088	0.609473	-0.0419132	0.635255	0.573196	0.672165
ENSG00000005844.17	ITGAL	FALSE	FALSE	FALSE	FALSE	FALSE	31	protein_coding	0.657718	2.77059	0.168504	0.59396	6.4596	8.7881	8.2266	11.4389	0.840089	-0.831102	-0.306701	-0.0143859	0.522793	0.0426523	0.379648	0.364948	0.404124
ENSG00000005882.11	PDK2	FALSE	FALSE	FALSE	FALSE	FALSE	12	protein_coding	0.666667	5.12954	0.0388775	0.57963	41.7528	46.8883	55.8431	65.8805	0.339871	-0.655412	-0.410966	-0.21404	4.65e-09	-0.0323142	0.755788	0.645361	0.742268
ENSG00000005884.17	ITGA3	FALSE	FALSE	FALSE	FALSE	FALSE	26	protein_coding	0.517241	5.29981	0.152393	0.455172	36.0892	43.8103	77.406	95.9961	-0.280064	-1.55071	-1.07996	-0.858632	4.32e-70	0.0429396	0.713453	0.408247	0.463918
ENSG00000005889.15	ZFX	FALSE	FALSE	FALSE	FALSE	FALSE	11	protein_coding	0.586735	4.17995	0.0756722	0.505076	21.3306	25.4489	25.5649	28.5469	0.569259	-0.932551	-0.250499	-0.197071	3.08e-09	-0.0710041	0.394326	0.410309	0.474227
ENSG00000005893.15	LAMP2	FALSE	FALSE	FALSE	FALSE	FALSE	9	protein_coding	0.829077	7.18691	0.115197	0.713725	220.193	258.91	171.533	206.536	1.6389	0.0275175	0.358434	0.677526	4.46e-29	0.04965	0.765291	0.750515	0.870103
ENSG00000005961.18	ITGA2B	FALSE	FALSE	FALSE	FALSE	FALSE	30	protein_coding	0.0818182	1.69438	0.27863	0.0636364	0.596	0.7327	3.2278	4.18555	-0.234736	-1.24359	-1.40545	-0.0602335	9.15e-10	0.00192111	0.938989	0.014433	0.0185567
ENSG00000005981.12	ASB4	FALSE	FALSE	FALSE	FALSE	FALSE	5	protein_coding	0.225	0.625887	-0.913458	0.185	0.2862	0.4009	0.7142	0.85445	-0.140743	-0.490271	-0.41442	NA	NA	NA	NA	0.0762887	0.0927835
ENSG00000006007.11	GDE1	FALSE	FALSE	FALSE	FALSE	FALSE	6	protein_coding	0.757914	6.01184	-0.01399	0.657993	79.0418	86.8188	78.2416	85.2715	0.614191	-0.227124	0.0144956	0.170445	7.06e-07	-0.0615097	0.4611	0.729897	0.839175
ENSG00000006015.17	REX1BD	FALSE	FALSE	FALSE	FALSE	FALSE	5	protein_coding	0.636364	6.12089	0.0215764	0.530892	85.576	103.731	84.5768	91.5216	0.483934	-0.716478	0.0167473	-0.164378	0.000424632	-0.169943	0.125175	0.478351	0.562887
ENSG00000006016.10	CRLF1	FALSE	FALSE	FALSE	FALSE	FALSE	9	protein_coding	0.683398	3.50216	0.337347	0.664062	10.7152	14.7179	16.2499	26.8938	1.38231	-1.13336	-0.558206	-0.0210824	0.588346	0.235038	6.45e-06	0.350515	0.364948
ENSG00000006025.11	OSBPL7	FALSE	FALSE	FALSE	FALSE	FALSE	24	protein_coding	0.329412	4.56068	0.252304	0.3	11.9672	13.6801	38.7667	44.4372	-0.137967	-1.95807	-1.61669	-0.549393	6.6e-52	-0.0675134	0.200719	0.105155	0.115464
ENSG00000006042.11	TMEM98	FALSE	FALSE	FALSE	FALSE	FALSE	9	protein_coding	0.81409	6.79191	0.0336657	0.710938	143.993	153.907	128.133	155.193	1.03981	0.0616252	0.167132	0.403003	8.26e-18	0.0199056	0.890237	0.750515	0.857732
ENSG00000006047.12	YBX2	FALSE	FALSE	FALSE	FALSE	FALSE	9	protein_coding	0.334728	1.75464	0.173564	0.259414	1.4502	2.147	4.0029	5.66365	-0.201516	-1.39674	-1.02987	-0.116878	1.18e-17	-0.0525533	0.0159147	0.127835	0.164948
ENSG00000006059.3	KRT33A	FALSE	FALSE	FALSE	FALSE	FALSE	7	protein_coding	NA	NA	NA	NA	0	0.017	0.047	0.07425	0	-0.0289227	-0.0662614	NA	NA	NA	NA	NA	NA
ENSG00000006062.15	MAP3K14	FALSE	FALSE	FALSE	FALSE	FALSE	16	protein_coding	0.375862	3.61592	0.165371	0.327586	8.1808	11.0032	18.2204	20.0879	-0.441191	-1.66075	-1.06595	-0.441046	1.19e-64	-0.0503336	0.286516	0.195876	0.224742
ENSG00000006071.13	ABCC8	FALSE	FALSE	FALSE	FALSE	FALSE	39	protein_coding	0.580328	3.15889	0.369539	0.51495	8.728	10.8747	15.4103	22.7819	0.785042	-1.40711	-0.754387	-0.175875	9.11e-08	0.0299578	0.696272	0.319588	0.364948
ENSG00000006116.3	CACNG3	FALSE	FALSE	FALSE	FALSE	FALSE	4	protein_coding	NA	NA	NA	NA	0.013	0.02	0.0392	0.04805	0.005708	-0.0285692	-0.0368392	NA	NA	NA	NA	NA	NA
ENSG00000006118.14	TMEM132A	FALSE	FALSE	FALSE	FALSE	FALSE	11	protein_coding	0.926582	4.99464	0.215199	0.84557	46.1386	57.495	20.1659	34.2142	2.29085	0.753409	1.15517	0.763294	1.51e-58	0.321079	0.000526934	0.68866	0.754639
ENSG00000006125.17	AP2B1	FALSE	FALSE	FALSE	FALSE	FALSE	22	protein_coding	0.718884	5.78848	-0.0591185	0.618844	67.8508	74.9561	61.7637	67.1678	0.582389	-0.252488	0.133543	0.0236051	0.433711	-0.0308286	0.736303	0.595876	0.690722
ENSG00000006128.11	TAC1	FALSE	FALSE	FALSE	FALSE	FALSE	7	protein_coding	0.673267	2.36264	0.472755	0.633663	3.8742	5.7766	4.2149	8.35985	1.24568	-0.796563	-0.0974741	0.0245719	0.268175	0.0857287	0.0169984	0.263918	0.280412
ENSG00000006194.9	ZNF263	FALSE	FALSE	FALSE	FALSE	FALSE	6	protein_coding	0.664884	4.62159	-0.0549078	0.590747	27.9304	31.9201	29.2296	32.0519	0.250117	-0.370003	-0.0633756	-0.0661416	0.00301743	0.0549469	0.316353	0.684536	0.769072
ENSG00000006210.6	CX3CL1	FALSE	FALSE	FALSE	FALSE	FALSE	3	protein_coding	0.546067	5.3459	0.236591	0.480899	46.583	62.8326	70.9266	81.887	0.230762	-1.54656	-0.596079	-0.667042	4.74e-30	0.0678264	0.659504	0.441237	0.501031
ENSG00000006282.20	SPATA20	FALSE	FALSE	FALSE	FALSE	FALSE	18	protein_coding	0.6714	5.99705	-0.0192403	0.59919	73.8706	84.6451	96.4798	105.053	0.407183	-0.633015	-0.380704	-0.156836	1.77e-05	0.0208189	0.854906	0.610309	0.682474
ENSG00000006283.17	CACNA1G	FALSE	FALSE	FALSE	FALSE	FALSE	38	protein_coding	0.582329	1.72531	0.0568652	0.502008	2.5904	3.6698	2.514	3.03715	0.696512	-0.732934	0.0310304	0.0286641	0.0122156	0.00695072	0.847253	0.257732	0.298969
ENSG00000006327.13	TNFRSF12A	FALSE	FALSE	FALSE	FALSE	FALSE	4	protein_coding	0.59707	5.64394	0.322569	0.531136	53.1122	73.7321	95.1362	134.807	1.19665	-1.75824	-0.829126	-0.421137	4.18e-09	0.0176447	0.938989	0.298969	0.336082
ENSG00000006377.10	DLX6	FALSE	FALSE	FALSE	FALSE	FALSE	3	protein_coding	0.849462	1.07807	-0.189634	0.731183	1.2036	1.5507	0.6476	0.95635	0.858906	-0.215954	0.419496	NA	NA	NA	NA	0.280412	0.325773
ENSG00000006432.15	MAP3K9	FALSE	FALSE	FALSE	FALSE	FALSE	13	protein_coding	0.680108	1.50387	-0.281902	0.602151	2.2326	2.6098	2.2239	2.516	0.492316	-0.355311	0.00388803	NA	NA	NA	NA	0.461856	0.521649
ENSG00000006451.7	RALA	FALSE	FALSE	FALSE	FALSE	FALSE	5	protein_coding	0.817352	4.38471	-0.0801419	0.747153	24.8644	27.8273	20.3208	22.3522	0.833125	0.0146355	0.278706	0.245042	4.62e-29	0.151699	0.000205873	0.676289	0.738144
ENSG00000006453.13	BAIAP2L1	FALSE	FALSE	FALSE	FALSE	FALSE	14	protein_coding	0.783002	5.34933	0.0388965	0.691336	56.651	65.4692	44.0488	48.4906	1.00775	-0.0102081	0.355857	0.429916	2.8e-30	0.096095	0.195399	0.789691	0.892784
ENSG00000006459.10	KDM7A	FALSE	FALSE	FALSE	FALSE	FALSE	20	protein_coding	0.697517	2.85572	-0.0189221	0.612613	8.3654	9.8243	7.3913	8.1204	0.70717	-0.296667	0.158446	0.0646524	5.7e-05	0.0126459	0.807923	0.560825	0.637113
ENSG00000006468.13	ETV1	TRUE	TRUE	FALSE	FALSE	FALSE	15	protein_coding	1	7.0099	1.34883	0.97561	7.0268	72.2518	6.499	8.0087	0.93667	-0.814433	0.0981266	0.1814	0.00433434	0.254295	0.0682015	0.0824742	0.0845361
ENSG00000006530.16	AGK	FALSE	FALSE	FALSE	FALSE	FALSE	17	protein_coding	0.688207	4.20138	-0.030195	0.605678	21.336	23.8567	21.8687	24.2481	0.339703	-0.287951	-0.0340034	-0.0193155	0.355494	0.0544583	0.289355	0.791753	0.878351
ENSG00000006534.15	ALDH3B1	FALSE	FALSE	FALSE	FALSE	FALSE	10	protein_coding	0.457413	2.69782	0.0458233	0.427673	4.8256	5.9311	9.2678	10.9793	-0.0197748	-1.13831	-0.817649	-0.179449	6e-28	0.0707302	0.00458759	0.280412	0.298969
ENSG00000006555.10	TTC22	FALSE	FALSE	FALSE	FALSE	FALSE	7	protein_coding	0.610998	2.88285	0.274549	0.518293	7.443	8.5951	11.3584	12.8162	0.103685	-1.12894	-0.549664	-0.213926	1.42e-20	-0.0646217	0.151061	0.525773	0.618557
ENSG00000006576.16	PHTF2	FALSE	FALSE	FALSE	FALSE	FALSE	20	protein_coding	0.5	2.83529	-0.0142508	0.453521	5.955	6.7831	9.4105	10.5605	-0.00310818	-0.985159	-0.581917	-0.171233	3.45e-29	0.0400453	0.154759	0.331959	0.364948
ENSG00000006606.8	CCL26	FALSE	FALSE	FALSE	FALSE	FALSE	4	protein_coding	0.343137	1.20474	0.00231461	0.294118	0.4264	0.6918	1.604	2.3588	0.113481	-0.671407	-0.868351	-0.000911981	0.908412	NA	NA	0.0618557	0.0721649
ENSG00000006607.13	FARP2	FALSE	FALSE	FALSE	FALSE	FALSE	27	protein_coding	0.576408	4.14214	-0.0520348	0.52139	18.195	20.7597	23.2564	26.6349	0.294061	-0.681775	-0.337635	-0.151258	1.06e-11	0.0480629	0.342325	0.402062	0.443299
ENSG00000006611.15	USH1C	FALSE	FALSE	FALSE	FALSE	FALSE	27	protein_coding	0.388889	0.951507	-0.309363	0.342593	0.4234	0.6527	0.9348	1.27545	0.165649	-0.512342	-0.442843	0.041082	8.11e-06	0.00643112	0.833889	0.0762887	0.0865979
ENSG00000006625.17	GGCT	FALSE	FALSE	FALSE	FALSE	FALSE	4	protein_coding	0.980676	6.58904	0.0630463	0.884337	132.318	172.573	48.8359	53.3518	1.85935	0.827237	1.41962	1.01528	2.52e-98	0.281874	0.00267284	0.756701	0.837113
ENSG00000006634.7	DBF4	FALSE	FALSE	FALSE	FALSE	FALSE	12	protein_coding	0.712401	3.05138	-0.0637117	0.643799	9.4658	11.1347	7.0433	7.99825	0.779748	-0.224915	0.379823	0.118256	2.92e-12	0.0428532	0.332999	0.503093	0.556701
ENSG00000006638.11	TBXA2R	FALSE	FALSE	FALSE	FALSE	FALSE	4	protein_coding	0.350598	1.79764	-0.0728537	0.314741	1.8494	2.0996	3.9128	4.76695	-0.163803	-1.03472	-0.785887	-0.0668337	1.67e-12	NA	NA	0.162887	0.181443
ENSG00000006652.13	IFRD1	FALSE	FALSE	FALSE	FALSE	FALSE	13	protein_coding	0.522222	5.5192	0.0565335	0.485185	36.5406	44.9013	79.8264	92.4305	-0.00812044	-1.25846	-1.10637	-0.414442	1.74e-23	0.0940783	0.2018	0.270103	0.290722
ENSG00000006659.12	LGALS14	FALSE	FALSE	FALSE	FALSE	FALSE	5	protein_coding	0.150943	0.594386	-0.90702	0.102804	0.185	0.2222	0.6178	0.72655	-0.050836	-0.413944	-0.449146	NA	NA	NA	NA	0.0226804	0.0329897
ENSG00000006695.10	COX10	FALSE	FALSE	FALSE	FALSE	FALSE	7	protein_coding	0.70354	3.12448	-0.140761	0.607064	9.0084	10.1387	9.5509	10.4499	0.448441	-0.315249	-0.0761547	0.0308232	0.0220494	-0.0350463	0.253211	0.56701	0.65567
ENSG00000006704.10	GTF2IRD1	FALSE	FALSE	FALSE	FALSE	FALSE	27	protein_coding	0.552529	4.69814	-0.0650266	0.503876	22.6294	25.6968	36.3477	42.2085	0.232885	-0.704161	-0.660436	-0.151854	2.94e-09	0.0680078	0.140386	0.268041	0.292784
ENSG00000006712.14	PAF1	FALSE	FALSE	FALSE	FALSE	FALSE	14	protein_coding	0.766094	5.94572	-0.100866	0.670236	71.6584	78.4909	62.8418	67.3169	0.532207	-0.0461271	0.186628	0.152974	4.42e-10	-0.000182628	0.99859	0.645361	0.736082
ENSG00000006715.15	VPS41	FALSE	FALSE	FALSE	FALSE	FALSE	29	protein_coding	0.65121	4.7413	0.0201273	0.577778	35.0518	41.0283	34.1156	38.0745	0.539237	-0.510753	0.0379591	-0.0955182	0.0027991	0.0811583	0.295429	0.589691	0.665979
ENSG00000006740.16	ARHGAP44	FALSE	FALSE	FALSE	FALSE	FALSE	22	protein_coding	0.617284	2.85449	-0.0368639	0.527721	7.1016	8.1907	9.2864	10.3592	0.192828	-0.64117	-0.344459	-0.0943732	1.65e-10	-0.0350667	0.329343	0.529897	0.618557
ENSG00000006744.18	ELAC2	FALSE	FALSE	FALSE	FALSE	FALSE	24	protein_coding	0.637712	5.28758	-0.0819555	0.56871	42.1632	45.6053	50.7609	53.3792	0.204875	-0.517618	-0.262061	-0.158255	2.01e-11	0.00940573	0.904394	0.554639	0.620619
ENSG00000006747.14	SCIN	FALSE	FALSE	FALSE	FALSE	FALSE	16	protein_coding	0.812081	3.93902	0.415073	0.684564	24.0142	35.6505	10.1232	12.7038	2.36684	-0.253891	1.16918	0.304644	6.37e-13	-0.262896	0.0212597	0.420619	0.498969
ENSG00000006756.15	ARSD	FALSE	FALSE	FALSE	FALSE	FALSE	10	protein_coding	0.833698	5.40713	0.0450475	0.720524	58.521	66.057	41.2675	45.4502	1.36164	0.151237	0.49385	0.519637	1.67e-40	-0.0875015	0.329038	0.680412	0.785567
ENSG00000006757.11	PNPLA4	FALSE	FALSE	FALSE	FALSE	FALSE	7	protein_coding	0.858951	4.54304	0.0363794	0.749097	29.3032	32.4396	22.7686	26.1742	1.16619	0.325104	0.350413	0.473244	6.43e-64	0.0796597	0.139863	0.85567	0.979381
ENSG00000006788.13	MYH13	FALSE	FALSE	FALSE	FALSE	FALSE	41	protein_coding	NA	NA	NA	NA	0.0676	0.1152	0.0254	0.04605	0.0857409	-0.00857049	0.0581844	NA	NA	NA	NA	NA	NA
ENSG00000006831.9	ADIPOR2	FALSE	FALSE	FALSE	FALSE	FALSE	8	protein_coding	0.693578	4.81459	-0.0584719	0.598901	33.5228	37.3805	33.3064	36.2194	0.48371	-0.275927	0.00907175	-0.0107763	0.687344	-0.034764	0.63315	0.674227	0.779381
ENSG00000006837.11	CDKL3	FALSE	FALSE	FALSE	FALSE	FALSE	13	protein_coding	0.491694	2.58694	-0.165419	0.418605	4.4366	4.9049	7.2859	8.09165	-0.0241835	-0.809462	-0.607954	-0.0934908	9.58e-21	-0.0165205	0.443481	0.259794	0.305155
ENSG00000007001.12	UPP2	FALSE	FALSE	FALSE	FALSE	FALSE	10	protein_coding	0.346154	0.399025	-1.43652	0.346154	0.118	0.1725	0.3001	0.36315	0.0168738	-0.164685	-0.217702	NA	NA	NA	NA	0.0556701	0.0556701
ENSG00000007038.10	PRSS21	FALSE	FALSE	FALSE	FALSE	FALSE	6	protein_coding	0.534722	3.32807	0.701393	0.451389	10.1798	16.0211	16.4753	22.9037	0.978965	-2.13213	-0.644423	-0.203666	1.11e-06	-0.0420529	0.699893	0.268041	0.317526
ENSG00000007047.14	MARK4	FALSE	FALSE	FALSE	FALSE	FALSE	18	protein_coding	0.53	4.41189	-0.10737	0.458853	20.6264	22.4416	26.4008	27.7716	0.00544044	-0.620486	-0.341425	-0.197504	6.89e-28	-0.00686081	0.90436	0.379381	0.437113
ENSG00000007062.11	PROM1	FALSE	FALSE	FALSE	FALSE	FALSE	28	protein_coding	0.521552	2.91724	0.658565	0.461207	5.0818	9.1268	11.4202	18.8929	0.706483	-1.84399	-1.03012	-0.202249	1.55e-09	-0.00479958	0.958168	0.220619	0.249485
ENSG00000007080.10	CCDC124	FALSE	FALSE	FALSE	FALSE	FALSE	5	protein_coding	0.690722	6.37435	-0.0615668	0.624352	103.556	113.422	94.1956	100.181	0.506032	-0.154192	0.135304	0.0472005	0.133015	0.0720778	0.386241	0.993814	0.828866
ENSG00000007129.17	CEACAM21	FALSE	FALSE	FALSE	FALSE	FALSE	8	protein_coding	0.483871	1.95571	0.181119	0.44385	1.912	2.7882	4.3461	7.3556	0.297732	-1.00617	-0.876476	-0.0788951	7.01e-07	0.0107659	0.690617	0.171134	0.185567
ENSG00000007168.12	PAFAH1B1	FALSE	FALSE	FALSE	FALSE	FALSE	11	protein_coding	0.508906	5.3781	0.00196904	0.440204	38.1768	44.0453	62.1864	66.461	-0.209065	-1.06343	-0.689614	-0.529399	4.85e-63	-0.0400688	0.594957	0.356701	0.412371
ENSG00000007171.17	NOS2	FALSE	FALSE	FALSE	FALSE	FALSE	27	protein_coding	0.75	3.04412	1.21418	0.5625	0.66	0.9831	0.8169	1.26115	0.403496	-0.334234	-0.130296	0.0424184	0.00147916	-0.0127849	0.670684	0.0185567	0.0247423
ENSG00000007174.17	DNAH9	FALSE	FALSE	FALSE	FALSE	FALSE	69	protein_coding	0.827907	2.05159	-0.0189795	0.75	3.6084	4.7889	2.3378	2.6933	0.960292	-0.204229	0.465368	0.100019	4.78e-16	0.0204871	0.55628	0.334021	0.36701
ENSG00000007202.14	KIAA0100	FALSE	FALSE	FALSE	FALSE	FALSE	39	protein_coding	0.70614	5.45459	0.00191438	0.621444	56.2842	63.1853	47.8439	50.567	0.783287	-0.234052	0.229959	0.0830988	0.0211244	0.0901089	0.33187	0.585567	0.663918
ENSG00000007216.14	SLC13A2	FALSE	FALSE	FALSE	FALSE	FALSE	14	protein_coding	0.181818	4.77958	2.12676	0.181818	0.1498	0.2911	0.2575	0.67765	0.143413	-0.109847	-0.129175	-0.0918742	0.000382157	0.00614538	0.724073	0.00412371	0.00412371
ENSG00000007237.18	GAS7	FALSE	FALSE	FALSE	FALSE	FALSE	15	protein_coding	0.416084	2.87311	0.276909	0.381119	4.519	5.5982	12.1635	15.6095	-0.335406	-1.78938	-1.25406	-0.345063	5.8e-60	0.0179819	0.605206	0.224742	0.245361
ENSG00000007255.10	TRAPPC6A	FALSE	FALSE	FALSE	FALSE	FALSE	6	protein_coding	0.858847	6.40813	-0.00452319	0.746032	112.246	131.309	79.4945	87.1341	1.10022	0.200144	0.492498	0.584385	1.12e-46	0.00248852	0.986112	0.775258	0.890722
ENSG00000007264.14	MATK	FALSE	FALSE	FALSE	FALSE	FALSE	14	protein_coding	0.957447	3.51221	0.401222	0.829787	16.9196	21.3979	4.0937	5.1263	2.64016	0.663094	1.81475	0.475757	1.1e-57	-0.00721581	0.960723	0.482474	0.556701
ENSG00000007306.14	CEACAM7	FALSE	FALSE	FALSE	FALSE	FALSE	5	protein_coding	0.470588	2.38337	1.09717	0.470588	0.1658	0.3548	0.5201	1.02205	0.0884145	-0.259387	-0.382846	0.036201	1.02e-05	NA	NA	0.0164948	0.0164948
ENSG00000007312.12	CD79B	FALSE	FALSE	FALSE	FALSE	FALSE	6	protein_coding	0.543307	3.02908	0.27145	0.478431	6.342	10.5486	9.7876	16.0223	0.551075	-1.27145	-0.555129	-0.11453	9.41e-05	0.0100398	0.910456	0.251546	0.284536
ENSG00000007314.12	SCN4A	FALSE	FALSE	FALSE	FALSE	FALSE	24	protein_coding	0.314815	1.06713	-0.0623322	0.259259	0.151	0.2425	0.6645	1.11165	-0.0762863	-0.428084	-0.532201	0.0344924	7.83e-08	NA	NA	0.028866	0.0350515
ENSG00000007341.18	ST7L	FALSE	FALSE	FALSE	FALSE	FALSE	17	protein_coding	0.650794	4.32306	-0.131472	0.56682	20.6488	23.2856	23.3373	26.3185	0.22384	-0.381354	-0.168882	-0.0523899	0.00198235	0.0150853	0.765325	0.507216	0.591753
ENSG00000007350.16	TKTL1	FALSE	FALSE	FALSE	FALSE	FALSE	13	protein_coding	0.223404	0.530747	-1.04433	0.180851	0.1666	0.2123	0.5364	0.72275	0.0119211	-0.321928	-0.397244	NA	NA	NA	NA	0.0350515	0.043299
ENSG00000007372.22	PAX6	FALSE	FALSE	FALSE	FALSE	FALSE	14	protein_coding	0.270073	0.63883	-0.861032	0.231884	0.2526	0.3483	0.7007	0.8601	-0.0357194	-0.423256	-0.441203	NA	NA	NA	NA	0.0659794	0.0762887
ENSG00000007376.7	RPUSD1	FALSE	FALSE	FALSE	FALSE	FALSE	6	protein_coding	0.746606	4.22917	-0.102373	0.665914	22.029	25.228	19.582	21.6243	0.630659	-0.161747	0.162069	0.141958	1.08e-10	0.0695073	0.181738	0.608247	0.680412
ENSG00000007384.15	RHBDF1	FALSE	FALSE	FALSE	FALSE	FALSE	18	protein_coding	0.104	6.76162	0.179081	0.104	45.1576	52.7519	145.8	157.211	-0.592219	-1.8189	-1.66922	-0.646193	1.32e-42	0.0259521	0.746251	0.0268041	0.0268041
ENSG00000007392.16	LUC7L	FALSE	FALSE	FALSE	FALSE	FALSE	11	protein_coding	0.232704	6.93399	0.228331	0.194969	53.5122	64.236	202.137	236.584	-0.614221	-2.1999	-1.89781	-0.903445	3.56e-49	0.00784491	0.956724	0.0639175	0.0762887
ENSG00000007402.11	CACNA2D2	FALSE	FALSE	FALSE	FALSE	FALSE	39	protein_coding	0.782313	2.84936	-0.0539683	0.674208	8.3444	9.8101	6.2952	6.85855	0.863035	-0.061426	0.357154	0.161862	4.32e-26	-0.0432159	0.272961	0.614433	0.71134
ENSG00000007516.13	BAIAP3	FALSE	FALSE	FALSE	FALSE	FALSE	34	protein_coding	0.718085	4.27377	0.15298	0.607427	20.4046	24.5684	33.1431	41.1054	0.926522	-1.02936	-0.673673	-0.0328315	0.419471	-0.018753	0.85601	0.472165	0.556701
ENSG00000007520.3	TSR3	FALSE	FALSE	FALSE	FALSE	FALSE	6	protein_coding	0.714656	5.77289	1.10096	0.624352	78.2408	88.1535	58.3293	61.1436	0.683369	0.0862245	0.417499	0.280402	1.29e-23	0.045274	0.574562	0.993814	1.13608
ENSG00000007541.16	PIGQ	FALSE	FALSE	FALSE	FALSE	FALSE	12	protein_coding	0.59596	5.94575	-0.0472643	0.543554	58.3998	67.7835	84.0906	92.3154	0.229127	-0.826209	-0.518542	-0.173087	1.02e-07	0.11854	0.0551763	0.321649	0.364948
ENSG00000007545.15	CRAMP1	FALSE	FALSE	FALSE	FALSE	FALSE	21	protein_coding	0.552083	3.60356	0.142395	0.483117	10.4356	11.5756	21.7472	25.049	-0.22827	-1.49658	-0.992157	-0.382505	1.38e-47	-0.00709967	0.914497	0.383505	0.437113
ENSG00000007866.20	TEAD3	FALSE	FALSE	FALSE	FALSE	FALSE	13	protein_coding	0.315412	5.59547	0.0687017	0.228782	33.139	36.5477	80.9432	90.6305	-0.603758	-1.4926	-1.2632	-0.825142	4.51e-106	-0.10362	0.083606	0.127835	0.181443
ENSG00000007908.15	SELE	FALSE	FALSE	FALSE	FALSE	FALSE	14	protein_coding	0.58042	4.03397	0.775924	0.5	16.7426	28.1738	32.6388	54.9113	1.3257	-2.18218	-0.922909	-0.322764	1.82e-08	-0.0686616	0.609107	0.294845	0.342268
ENSG00000007923.15	DNAJC11	FALSE	FALSE	FALSE	FALSE	FALSE	16	protein_coding	0.6752	4.44592	0.015462	0.584665	24.24	26.5869	29.9503	31.4894	0.134862	-0.399781	-0.294241	-0.148769	2.81e-11	-0.0122891	0.867962	0.754639	0.870103
ENSG00000007933.12	FMO3	FALSE	FALSE	FALSE	FALSE	FALSE	9	protein_coding	0.50838	1.45985	-0.189682	0.469274	1.2532	1.4514	2.8484	3.6792	0.245596	-0.637135	-0.772283	0.0057107	0.450212	NA	NA	0.173196	0.187629
ENSG00000007944.14	MYLIP	FALSE	FALSE	FALSE	FALSE	FALSE	7	protein_coding	0.709497	4.4106	0.0271421	0.624535	27.6926	31.2543	24.6114	28.4912	0.683058	-0.254301	0.163893	0.0515234	0.0781022	0.073963	0.309299	0.692784	0.785567
ENSG00000007952.17	NOX1	FALSE	FALSE	FALSE	FALSE	FALSE	13	protein_coding	0.72093	1.98174	0.183591	0.674419	1.694	2.1893	1.7611	2.4667	0.781745	-0.10924	-0.0354934	0.0330372	0.0422556	0.0471683	0.0231515	0.119588	0.127835
ENSG00000007968.6	E2F2	FALSE	FALSE	FALSE	FALSE	FALSE	7	protein_coding	0.879518	1.06563	-0.318787	0.880952	0.7354	0.9911	0.4391	0.59945	0.531032	-0.00139512	0.270101	0.0841651	2.97e-41	0.0290968	0.0193294	0.152577	0.150515
ENSG00000008018.8	PSMB1	FALSE	FALSE	FALSE	FALSE	FALSE	6	protein_coding	0.817343	7.68623	-0.0614755	0.726937	254.529	278.611	197.934	204.597	0.686705	0.113742	0.361193	0.331503	3.48e-25	0.144346	0.0364262	0.812371	0.913402
ENSG00000008056.13	SYN1	FALSE	FALSE	FALSE	FALSE	FALSE	13	protein_coding	0.351955	1.8934	0.0752837	0.307263	1.6116	2.0833	4.1731	5.5959	-0.00325556	-1.00211	-0.986095	-0.0710382	2.27e-06	-0.000848366	0.983631	0.113402	0.129897
ENSG00000008083.13	JARID2	FALSE	FALSE	FALSE	FALSE	FALSE	18	protein_coding	0.677932	2.70713	-0.114553	0.592079	7.1262	8.3195	6.2433	6.52605	0.526246	-0.223693	0.165934	0.0614218	1.58e-07	0.026942	0.383221	0.616495	0.703093
ENSG00000008086.11	CDKL5	FALSE	FALSE	FALSE	FALSE	FALSE	22	protein_coding	0.64532	2.70618	0.0384049	0.550369	7.3794	9.346	7.0516	7.9092	0.742612	-0.504965	0.0575715	0.00867248	0.659042	-0.0386554	0.455679	0.461856	0.540206
ENSG00000008118.9	CAMK1G	FALSE	FALSE	FALSE	FALSE	FALSE	13	protein_coding	0.26943	2.11503	0.335513	0.222798	1.5826	1.9888	6.4035	9.4218	-0.329617	-1.65471	-1.51938	-0.179567	1.9e-34	-0.0301123	0.12113	0.0886598	0.107216
ENSG00000008128.22	CDK11A	FALSE	FALSE	FALSE	FALSE	FALSE	20	protein_coding	0.09375	6.19434	0.296624	0.0859375	26.0412	29.3463	101.972	111.266	-0.729032	-2.20319	-1.92901	-0.806876	9.39e-57	0.0269347	0.755996	0.0226804	0.0247423
ENSG00000008130.15	NADK	FALSE	FALSE	FALSE	FALSE	FALSE	14	protein_coding	0.683761	5.69146	-0.0649612	0.612159	52.5704	57.8745	77.2693	88.1918	0.17442	-0.66978	-0.547011	-0.163951	7.42e-09	0.0467136	0.445595	0.602062	0.659794
ENSG00000008196.12	TFAP2B	FALSE	FALSE	FALSE	FALSE	FALSE	7	protein_coding	0.0833333	0.950324	-0.120828	0.0833333	0.0526	0.0873	0.2212	0.31355	0.0496376	-0.0789854	-0.214342	NA	NA	NA	NA	0.00206186	0.00206186
ENSG00000008197.4	TFAP2D	FALSE	FALSE	FALSE	FALSE	FALSE	8	protein_coding	NA	NA	NA	NA	0	0.016	0	0.0252	0	0	0	NA	NA	NA	NA	NA	NA
ENSG00000008226.19	DLEC1	FALSE	FALSE	FALSE	FALSE	FALSE	37	protein_coding	0.147541	2.04687	0.325604	0.114754	1.1188	1.4232	4.3358	4.85225	-0.146648	-1.53721	-1.33246	-0.0939001	7.07e-18	-0.0372369	0.0198014	0.028866	0.0371134
ENSG00000008256.15	CYTH3	FALSE	FALSE	FALSE	FALSE	FALSE	13	protein_coding	0.735849	4.06817	0.0907808	0.684706	23.2426	28.6267	17.0167	18.8986	1.13115	-0.295673	0.42821	0.147258	3.82e-06	0.200812	0.00220158	0.6	0.643299
ENSG00000008277.14	ADAM22	FALSE	FALSE	FALSE	FALSE	FALSE	31	protein_coding	0.530351	2.89898	0.25573	0.458599	6.308	8.2292	13.1696	15.8729	0.331808	-1.44268	-0.955251	-0.213851	1.94e-20	-0.0243664	0.624207	0.296907	0.342268
ENSG00000008282.8	SYPL1	FALSE	FALSE	FALSE	FALSE	FALSE	6	protein_coding	0.742747	6.54497	-0.00743101	0.656371	113.245	127.903	120.645	133.003	0.574396	-0.426704	-0.0905374	0.0244928	0.552168	0.139484	0.100518	0.701031	0.791753
ENSG00000008283.15	CYB561	FALSE	FALSE	FALSE	FALSE	FALSE	6	protein_coding	0.797697	7.09565	0.107711	0.690671	203.802	224.831	155.295	183.82	1.23737	0.0996627	0.389959	0.693192	9.75e-40	-0.021697	0.881949	0.870103	1
ENSG00000008294.20	SPAG9	FALSE	FALSE	FALSE	FALSE	FALSE	30	protein_coding	0.495868	4.50672	0.107698	0.442308	19.4706	22.3554	38.948	43.8417	-0.279634	-1.37796	-0.96457	-0.563319	7.56e-58	0.00824904	0.93477	0.331959	0.371134
ENSG00000008300.16	CELSR3	FALSE	FALSE	FALSE	FALSE	FALSE	35	protein_coding	0.884211	2.56292	0.545776	0.864583	3.3902	6.6895	1.7123	2.1104	1.34185	-0.428953	0.69477	0.128205	3.91e-17	0.11525	7.08e-05	0.171134	0.173196
ENSG00000008311.14	AASS	FALSE	FALSE	FALSE	FALSE	FALSE	24	protein_coding	0.519886	3.71138	0.196612	0.453552	9.886	11.323	28.2444	34.6786	-0.347777	-1.73447	-1.42569	-0.505088	8.37e-59	-0.0418916	0.406778	0.342268	0.37732
ENSG00000008323.15	PLEKHG6	FALSE	FALSE	FALSE	FALSE	FALSE	16	protein_coding	0.610644	2.47773	0.0177598	0.550279	5.1716	6.1937	7.3783	8.6459	0.504132	-0.793458	-0.441013	-0.0445351	0.0109789	0.0473177	0.128808	0.406186	0.449485
ENSG00000008324.11	SS18L2	FALSE	FALSE	FALSE	FALSE	FALSE	4	protein_coding	0.900602	6.04145	-0.00518478	0.789157	79.1472	102.013	49.6396	61.2036	1.2925	0.206605	0.662386	0.534068	9.57e-37	0.112108	0.244142	0.540206	0.616495
ENSG00000008382.15	MPND	FALSE	FALSE	FALSE	FALSE	FALSE	13	protein_coding	0.902439	5.20812	-0.0564209	0.785398	45.942	52.0635	30.3449	33.4423	1.06423	0.286947	0.582648	0.485163	2.5e-62	-0.0134534	0.889903	0.731959	0.839175
ENSG00000008394.12	MGST1	FALSE	FALSE	FALSE	FALSE	FALSE	5	protein_coding	0.717523	7.64601	0.319233	0.621418	360.043	409.239	287.092	374.657	1.08464	-0.352481	0.325641	0.132934	0.103539	-0.220427	0.280802	0.849485	0.979381
ENSG00000008405.11	CRY1	FALSE	FALSE	FALSE	FALSE	FALSE	13	protein_coding	0.675781	3.83791	0.0118589	0.584795	16.3968	18.1898	19.9986	24.6421	0.443298	-0.560074	-0.271471	-0.0930697	0.000162279	-0.0144768	0.84628	0.618557	0.713402
ENSG00000008438.4	PGLYRP1	FALSE	FALSE	FALSE	FALSE	FALSE	3	protein_coding	0.330357	0.554908	-1.01596	0.267857	0.2298	0.3053	0.5619	0.73825	0.0462503	-0.338802	-0.344878	0.0429942	1.51e-17	NA	NA	0.0618557	0.0762887
ENSG00000008441.16	NFIX	FALSE	FALSE	FALSE	FALSE	FALSE	11	protein_coding	0.816068	7.0996	0.0796854	0.697479	192.546	214.399	168.208	190.925	1.37454	-0.242854	0.193886	0.337749	2.09e-09	-0.132212	0.344216	0.684536	0.795876
ENSG00000008513.15	ST3GAL1	FALSE	FALSE	FALSE	FALSE	FALSE	12	protein_coding	0.428571	3.43461	0.22978	0.394822	7.7984	9.8671	18.0231	23.7225	-0.167562	-1.60181	-1.11244	-0.415659	7.26e-47	0.0314818	0.576608	0.251546	0.272165
ENSG00000008516.16	MMP25	FALSE	FALSE	FALSE	FALSE	FALSE	10	protein_coding	0.449799	1.94372	0.0340776	0.39759	2.0686	2.5019	5.0014	6.05385	-0.00183241	-1.2409	-0.967719	-0.069751	3.35e-10	0.00277896	0.917286	0.204124	0.230928
ENSG00000008517.16	IL32	FALSE	FALSE	FALSE	FALSE	FALSE	8	protein_coding	0.709524	6.28113	0.164766	0.643705	114.239	149.121	115.31	138.314	1.27891	-0.713842	-0.0133412	0.00550533	0.941513	0.311501	0.0220164	0.558763	0.614433
ENSG00000008710.19	PKD1	FALSE	FALSE	FALSE	FALSE	FALSE	46	protein_coding	0.0774648	7.19839	0.305903	0.0704225	45.6602	55.7973	223.693	247.626	-1.25688	-2.55078	-2.26769	-1.3126	3.67e-97	0.0425799	0.682931	0.0206186	0.0226804
ENSG00000008735.13	MAPK8IP2	FALSE	FALSE	FALSE	FALSE	FALSE	12	protein_coding	0.958175	3.50126	0.237877	0.886364	15.3938	18.7894	4.8866	5.63155	2.15361	0.361455	1.47764	0.406661	2.44e-53	0.183819	0.00166399	0.482474	0.519588
ENSG00000008838.19	MED24	FALSE	FALSE	FALSE	FALSE	FALSE	26	protein_coding	0.116279	6.56032	0.0604447	0.116279	52.7316	57.3412	115.998	135.062	-0.27337	-1.22726	-1.12264	-0.470699	1.16e-39	0.0548109	0.325083	0.0309278	0.0309278
ENSG00000008853.16	RHOBTB2	FALSE	FALSE	FALSE	FALSE	FALSE	12	protein_coding	0.502513	3.55701	0.0558465	0.433584	10.2452	11.3158	17.5675	21.4338	-0.153138	-1.22666	-0.72347	-0.387014	2.49e-55	-0.0469836	0.250778	0.356701	0.412371
ENSG00000008869.11	HEATR5B	FALSE	FALSE	FALSE	FALSE	FALSE	36	protein_coding	0.710938	3.58315	-0.00761265	0.619883	14.9456	17.1961	12.7716	13.5246	0.728675	-0.260279	0.211462	0.0750325	0.000190769	-0.000816714	0.992066	0.65567	0.750515
ENSG00000008952.16	SEC62	FALSE	FALSE	FALSE	FALSE	FALSE	9	protein_coding	0.715426	6.88223	0.0640552	0.611702	147.421	178.673	166.347	181.379	1.02405	-0.732183	-0.17315	-0.00705335	0.907266	-0.106077	0.454237	0.474227	0.554639
ENSG00000008988.9	RPS20	FALSE	FALSE	FALSE	FALSE	FALSE	6	protein_coding	0.842239	11.4459	-0.0340439	0.721939	3421.52	3892.05	2545.72	2736.39	0.922131	0.075139	0.426418	0.396664	9.61e-24	-0.00927891	0.950979	0.583505	0.682474
ENSG00000009307.15	CSDE1	FALSE	FALSE	FALSE	FALSE	FALSE	21	protein_coding	0.719081	7.8657	-0.00908827	0.635531	284.495	316.412	326.469	354.898	0.490415	-0.372793	-0.197896	-0.0475891	0.237433	0.0230508	0.854108	0.715464	0.839175
ENSG00000009335.17	UBE3C	FALSE	FALSE	FALSE	FALSE	FALSE	23	protein_coding	0.713504	4.73531	0.0124971	0.630798	35.684	40.7412	29.5401	32.7821	0.71249	-0.250992	0.264446	0.0519443	0.0914208	0.0955764	0.200079	0.701031	0.806186
ENSG00000009413.15	REV3L	FALSE	FALSE	FALSE	FALSE	FALSE	34	protein_coding	0.488959	4.04421	0.0225394	0.435331	13.0476	14.392	28.0535	30.6183	-0.152239	-1.14042	-1.04839	-0.366111	1.89e-40	-0.00592031	0.940212	0.284536	0.319588
ENSG00000009694.13	TENM1	FALSE	FALSE	FALSE	FALSE	FALSE	32	protein_coding	0.612903	2.72331	0.634862	0.528226	6.7436	11.2199	7.0117	10.9413	1.35345	-1.3709	-0.0491039	-0.0129773	0.677699	-0.0304272	0.727021	0.270103	0.313402
ENSG00000009709.11	PAX7	FALSE	FALSE	FALSE	FALSE	FALSE	9	protein_coding	NA	NA	NA	NA	0.0222	0.0485	0.048	0.1201	0.0316775	-0.0186342	-0.0359612	NA	NA	NA	NA	NA	NA
ENSG00000009724.16	MASP2	FALSE	FALSE	FALSE	FALSE	FALSE	11	protein_coding	0.135593	1.77719	0.224026	0.0932203	0.8604	1.0615	3.182	3.9765	-0.18163	-1.30091	-1.16858	-0.0635362	4.86e-16	NA	NA	0.0226804	0.0329897
ENSG00000009765.14	IYD	FALSE	FALSE	FALSE	FALSE	FALSE	6	protein_coding	0.732919	1.06446	-0.397556	0.660494	1.0426	1.4368	0.8846	1.1145	0.544465	-0.24389	0.116148	NA	NA	NA	NA	0.220619	0.243299
ENSG00000009780.15	FAM76A	FALSE	FALSE	FALSE	FALSE	FALSE	10	protein_coding	0.468927	3.30248	-0.075496	0.422535	8.3964	9.6352	12.5977	13.6763	-0.0728409	-0.868915	-0.533183	-0.216764	1.62e-52	0.0226251	0.447786	0.309278	0.342268
ENSG00000009790.14	TRAF3IP3	FALSE	FALSE	FALSE	FALSE	FALSE	17	protein_coding	0.526882	2.79016	0.255034	0.482143	5.8146	8.2309	10.0601	12.7841	0.542891	-1.17774	-0.698664	-0.112315	4.08e-06	0.0284406	0.601451	0.278351	0.303093
ENSG00000009830.11	POMT2	FALSE	FALSE	FALSE	FALSE	FALSE	21	protein_coding	0.382514	4.56238	0.0901262	0.375	14.7492	16.8402	34.1779	37.6011	-0.0415164	-1.47445	-1.15939	-0.33103	1.21e-31	0.103013	0.00226194	0.142268	0.14433
ENSG00000009844.15	VTA1	FALSE	FALSE	FALSE	FALSE	FALSE	8	protein_coding	0.779835	4.58298	-0.0156859	0.683778	30.0604	32.5557	26.8125	30.6351	0.886315	-0.136101	0.159343	0.153463	3.08e-08	0.049004	0.495277	0.686598	0.781443
ENSG00000009950.15	MLXIPL	FALSE	FALSE	FALSE	FALSE	FALSE	17	protein_coding	0.202703	2.74801	0.515204	0.175676	1.9954	2.6565	9.8459	13.2803	-0.445467	-1.92094	-1.85633	-0.22216	6.66e-28	0.00947885	0.783181	0.0536082	0.0618557
ENSG00000009954.10	BAZ1B	FALSE	FALSE	FALSE	FALSE	FALSE	20	protein_coding	0.727273	4.77377	-0.0363867	0.635802	33.479	37.4763	31.821	34.1926	0.648116	-0.259237	0.0710987	0.0322945	0.255908	0.00641189	0.951572	0.637113	0.725773
ENSG00000010017.12	RANBP9	FALSE	FALSE	FALSE	FALSE	FALSE	14	protein_coding	0.648438	4.87536	-0.0289272	0.567251	34.2994	40.2604	38.7413	43.096	0.345078	-0.483683	-0.170995	-0.14458	6.29e-07	-0.0256973	0.779	0.6	0.684536
ENSG00000010030.13	ETV7	FALSE	FALSE	FALSE	FALSE	FALSE	8	protein_coding	0.616725	2.54974	0.0872174	0.522648	4.8488	7.3237	6.9082	8.4936	0.569579	-0.783039	-0.435209	-0.0254003	0.199748	-0.00983382	0.855159	0.309278	0.364948
ENSG00000010072.15	SPRTN	FALSE	FALSE	FALSE	FALSE	FALSE	6	protein_coding	0.676744	2.30289	-0.190869	0.579439	4.7606	5.3339	4.9064	5.26505	0.452399	-0.352273	-0.03606	0.0259938	0.00300519	-0.00425245	0.878251	0.51134	0.6
ENSG00000010165.19	METTL13	FALSE	FALSE	FALSE	FALSE	FALSE	8	protein_coding	0.72711	4.41969	-0.103734	0.645872	24.7792	26.0531	22.3476	23.2452	0.484856	-0.07962	0.142933	0.120286	5.58e-11	0.0626794	0.136475	0.725773	0.835052
ENSG00000010219.13	DYRK4	FALSE	FALSE	FALSE	FALSE	FALSE	15	protein_coding	0.654639	5.57083	-0.0581276	0.56701	53.0352	56.2086	61.3226	69.4559	0.133175	-0.460652	-0.205856	-0.206499	9.11e-15	-0.0382478	0.612465	0.680412	0.785567
ENSG00000010244.18	ZNF207	FALSE	FALSE	FALSE	FALSE	FALSE	14	protein_coding	0.648799	6.30571	-0.0230705	0.560886	91.8428	98.34	112.557	124.075	0.28411	-0.532923	-0.290552	-0.230811	3.6e-12	0.0351328	0.72644	0.626804	0.723711
ENSG00000010256.10	UQCRC1	FALSE	FALSE	FALSE	FALSE	FALSE	13	protein_coding	0.857988	7.68855	-0.0372939	0.783465	250.86	270.454	212.287	227.563	0.900132	0.200461	0.239826	0.431331	7.12e-34	0.206449	0.00284918	0.820619	0.896907
ENSG00000010270.13	STARD3NL	FALSE	FALSE	FALSE	FALSE	FALSE	10	protein_coding	0.842784	6.09987	0.0400729	0.724936	100.206	128.155	66.0067	81.5627	1.579	0.0116133	0.59492	0.469321	1.3e-22	0.0777051	0.554634	0.581443	0.674227
ENSG00000010278.13	CD9	FALSE	FALSE	FALSE	FALSE	FALSE	9	protein_coding	0.805068	9.38908	0.0409855	0.694553	841.903	943.627	1017.84	1175.92	1.04214	-0.30377	-0.273488	0.374143	5.16e-11	-0.058433	0.677894	0.736082	0.851546
ENSG00000010282.14	HHATL	FALSE	FALSE	FALSE	FALSE	FALSE	13	protein_coding	0.240385	2.23081	0.712253	0.182692	0.6492	1.2434	2.9213	4.1361	-0.176636	-1.34619	-1.24957	-0.0853708	0.00173562	-0.0794846	0.0548719	0.0391753	0.0515464
ENSG00000010292.12	NCAPD2	FALSE	FALSE	FALSE	FALSE	FALSE	32	protein_coding	0.653704	3.81716	0.020071	0.585952	16.9928	18.8966	18.5244	21.3986	0.437133	-0.509319	-0.117859	-0.0936632	6.06e-05	0.107999	0.0240174	0.653608	0.727835
ENSG00000010295.19	IFFO1	FALSE	FALSE	FALSE	FALSE	FALSE	12	protein_coding	0.13125	4.26777	0.568151	0.1	5.2336	6.8844	36.1681	40.5099	-1.18613	-2.81702	-2.57593	-0.751851	2.33e-99	-0.0154408	0.725729	0.0329897	0.043299
ENSG00000010310.8	GIPR	FALSE	FALSE	FALSE	FALSE	FALSE	14	protein_coding	0.20438	3.23975	0.567035	0.175182	2.839	3.6769	14.1781	19.1664	-0.253514	-2.18695	-1.98319	-0.313468	3.27e-42	0.0286212	0.206488	0.0494845	0.057732
ENSG00000010318.20	PHF7	FALSE	FALSE	FALSE	FALSE	FALSE	12	protein_coding	0.596817	3.33645	-0.0903123	0.510929	9.1308	10.1619	14.8492	16.4989	0.133877	-0.782453	-0.645662	-0.139602	5.59e-18	0.000349547	0.993855	0.385567	0.463918
ENSG00000010319.6	SEMA3G	FALSE	FALSE	FALSE	FALSE	FALSE	16	protein_coding	0.62766	2.51649	0.0312149	0.56383	5.3866	6.8698	7.0361	8.69685	0.444384	-0.685536	-0.331447	-0.0395754	0.0232189	0.0410534	0.252958	0.437113	0.486598
ENSG00000010322.15	NISCH	FALSE	FALSE	FALSE	FALSE	FALSE	22	protein_coding	0.0629921	7.41151	0.176004	0.0551181	68.0242	75.417	229.193	241.57	-0.650565	-2.01635	-1.73767	-0.962643	4.69e-84	-0.114309	0.0842071	0.014433	0.0164948
ENSG00000010327.10	STAB1	FALSE	FALSE	FALSE	FALSE	FALSE	69	protein_coding	0.4	5.68381	0.393141	0.35814	24.107	30.3048	115.446	181.199	-0.692857	-2.80062	-2.2135	-0.988687	1.34e-50	0.175245	0.02355	0.158763	0.17732
ENSG00000010361.13	FUZ	FALSE	FALSE	FALSE	FALSE	FALSE	11	protein_coding	0.633178	4.65901	-0.0761737	0.546948	25.4654	28.7495	38.0185	43.7726	0.225106	-0.616077	-0.560051	-0.16494	1.78e-10	-0.0181737	0.807113	0.480412	0.558763
ENSG00000010379.15	SLC6A13	FALSE	FALSE	FALSE	FALSE	FALSE	15	protein_coding	0.394737	1.03709	-0.296323	0.326667	0.5938	0.7345	1.671	2.4592	0.138409	-0.604291	-0.744909	0.00459282	0.514696	NA	NA	0.101031	0.123711
ENSG00000010404.17	IDS	FALSE	FALSE	FALSE	FALSE	FALSE	9	protein_coding	0.526316	5.2267	0.0525146	0.476077	35.6492	40.1953	59.1562	66.7996	-0.167602	-1.15022	-0.714932	-0.600761	1.2e-59	0.0191435	0.85559	0.410309	0.453608
ENSG00000010438.16	PRSS3	FALSE	FALSE	FALSE	FALSE	FALSE	6	protein_coding	0.385965	1.87292	0.502676	0.377193	0.9856	1.6134	3.5829	4.2634	0.411361	-1.01038	-1.20669	-0.0195045	0.213522	0.0343289	0.129638	0.0886598	0.0907216
ENSG00000010539.11	ZNF200	FALSE	FALSE	FALSE	FALSE	FALSE	5	protein_coding	0.701863	2.49193	-0.185803	0.626283	5.7816	6.5955	5.0927	5.5234	0.507637	-0.184542	0.154544	0.0630305	1.82e-11	0.0394306	0.044407	0.628866	0.698969
ENSG00000010610.9	CD4	FALSE	FALSE	FALSE	FALSE	FALSE	10	protein_coding	0.690608	3.69776	0.154102	0.623269	16.3764	21.0918	15.3014	19.667	1.09128	-0.686657	0.0921333	0.0135703	0.687877	0.129515	0.0488659	0.463918	0.515464
ENSG00000010626.14	LRRC23	FALSE	FALSE	FALSE	FALSE	FALSE	8	protein_coding	0.574257	3.65585	-0.079207	0.520548	12.827	15.3049	14.6406	16.1295	0.280671	-0.563757	-0.177808	-0.0957027	1.07e-05	0.0321678	0.592835	0.470103	0.478351
ENSG00000010671.15	BTK	FALSE	FALSE	FALSE	FALSE	FALSE	19	protein_coding	0.484496	2.38347	0.197343	0.432432	3.2708	4.3185	9.0184	11.0914	0.160179	-1.33289	-1.23007	-0.135887	7.88e-15	0.0304221	0.273523	0.230928	0.257732
ENSG00000010704.18	HFE	FALSE	FALSE	FALSE	FALSE	FALSE	7	protein_coding	0.559551	2.72619	0.223203	0.474157	6.241	7.3654	10.2156	11.6833	0.0580348	-1.26598	-0.631246	-0.239204	6.96e-34	-0.053287	0.167117	0.435052	0.513402
ENSG00000010803.16	SCMH1	FALSE	FALSE	FALSE	FALSE	FALSE	16	protein_coding	0.665362	5.79582	-0.0643593	0.578125	63.6502	71.4397	72.9235	79.3241	0.342059	-0.369184	-0.193378	-0.0835305	0.00232174	-0.0252764	0.763155	0.610309	0.701031
ENSG00000010810.17	FYN	FALSE	FALSE	FALSE	FALSE	FALSE	14	protein_coding	0.444828	4.52902	0.216054	0.417808	16.2748	19.8816	46.138	57.7943	-0.284843	-1.8748	-1.44822	-0.659618	6.85e-56	0.0716006	0.297536	0.251546	0.265979
ENSG00000010818.9	HIVEP2	FALSE	FALSE	FALSE	FALSE	FALSE	10	protein_coding	0.60101	2.91275	0.00394213	0.511335	7.4532	9.1046	10.1155	11.5487	0.361958	-0.75888	-0.395003	-0.105866	6.11e-09	-0.0240514	0.580909	0.418557	0.490722
ENSG00000010932.16	FMO1	FALSE	FALSE	FALSE	FALSE	FALSE	9	protein_coding	0.577114	0.96126	-0.464422	0.542289	0.7836	0.9301	1.2247	1.5954	0.299735	-0.430895	-0.318819	0.0279693	3.64e-05	NA	NA	0.224742	0.239175
ENSG00000011007.12	ELOA	FALSE	FALSE	FALSE	FALSE	FALSE	11	protein_coding	0.806763	4.4519	-0.0805923	0.708738	25.7542	29.0297	21.1332	23.0761	0.773372	0.00231804	0.273553	0.184462	6.47e-17	0.02774	0.675415	0.602062	0.68866
ENSG00000011009.10	LYPLA2	FALSE	FALSE	FALSE	FALSE	FALSE	10	protein_coding	0.823899	6.23185	-0.0640479	0.722689	93.8034	102.685	73.8901	81.8835	0.797122	0.065602	0.340164	0.325495	3.08e-26	0.0735141	0.320472	0.709278	0.810309
ENSG00000011021.22	CLCN6	FALSE	FALSE	FALSE	FALSE	FALSE	27	protein_coding	0.245283	4.44246	0.225143	0.23125	10.7138	11.6587	30.1887	36.1497	-0.49679	-1.80117	-1.41281	-0.495237	8.63e-61	-0.0234092	0.647636	0.0762887	0.0804124
ENSG00000011028.13	MRC2	FALSE	FALSE	FALSE	FALSE	FALSE	30	protein_coding	0.476839	5.21968	0.208331	0.438503	29.03	34.3697	90.1429	106.51	-0.548589	-2.02444	-1.60173	-0.966004	6.06e-77	-0.00422064	0.978121	0.338144	0.360825
ENSG00000011052.21	NME1-NME2	FALSE	FALSE	FALSE	FALSE	FALSE	9	protein_coding	0.89697	4.87765	0.390992	0.824597	47.4358	52.7431	18.421	23.5949	2.70163	1.07973	1.31846	0.957902	8.4e-90	0.452935	2.01e-07	0.843299	0.915464
ENSG00000011083.8	SLC6A7	FALSE	FALSE	FALSE	FALSE	FALSE	16	protein_coding	0.459459	0.195198	-2.39921	0.391892	0.061	0.0903	0.13	0.1633	0.0441817	-0.0747821	-0.0908981	NA	NA	NA	NA	0.0597938	0.0701031
ENSG00000011105.13	TSPAN9	FALSE	FALSE	FALSE	FALSE	FALSE	9	protein_coding	0.694501	5.33297	-0.0109078	0.596741	51.0688	56.3487	45.3984	52.0552	0.646111	-0.234022	0.166344	0.052562	0.119815	-0.0343992	0.741083	0.604124	0.703093
ENSG00000011114.14	BTBD7	FALSE	FALSE	FALSE	FALSE	FALSE	11	protein_coding	0.608081	3.41289	-0.0822145	0.520408	12.1098	13.4814	12.4386	13.533	0.360592	-0.517404	-0.0357372	-0.0835856	2.85e-07	-0.0484245	0.222922	0.525773	0.620619
ENSG00000011132.11	APBA3	FALSE	FALSE	FALSE	FALSE	FALSE	11	protein_coding	0.545455	4.27028	-0.0820014	0.486405	16.9232	18.1442	29.3371	31.12	-0.00737041	-0.83329	-0.759255	-0.255817	1.58e-36	0.0367972	0.344886	0.331959	0.371134
ENSG00000011143.16	MKS1	FALSE	FALSE	FALSE	FALSE	FALSE	18	protein_coding	0.450777	4.38539	0.0109638	0.427835	14.8704	16.6963	28.394	31.587	0.148156	-1.14842	-0.889183	-0.258125	5.68e-29	0.0722616	0.0313462	0.171134	0.179381
ENSG00000011198.9	ABHD5	FALSE	FALSE	FALSE	FALSE	FALSE	9	protein_coding	0.674584	3.62039	-0.0634722	0.606635	13.2354	15.6657	14.4996	16.3431	0.501785	-0.476379	-0.122748	-0.0166959	0.400595	0.0706294	0.0662473	0.527835	0.585567
ENSG00000011201.11	ANOS1	FALSE	FALSE	FALSE	FALSE	FALSE	14	protein_coding	0.676737	3.29077	0.114796	0.596386	9.5342	12.661	13.5748	16.1216	0.754654	-0.866991	-0.468395	-0.035366	0.222042	0.00122358	0.990192	0.408247	0.461856
ENSG00000011243.17	AKAP8L	FALSE	FALSE	FALSE	FALSE	FALSE	16	protein_coding	0.0645161	7.33056	0.214937	0.0483871	58.8686	64.5792	213.726	226.977	-0.677013	-2.11625	-1.84263	-0.913361	1.09e-67	-0.0257505	0.773271	0.0123711	0.0164948
ENSG00000011258.15	MBTD1	FALSE	FALSE	FALSE	FALSE	FALSE	17	protein_coding	0.648033	3.05895	-0.0319304	0.568182	9.0866	10.4748	9.8424	10.7846	0.363514	-0.480256	-0.104244	-0.0364378	0.0210443	0.0157431	0.737399	0.56701	0.645361
ENSG00000011260.13	UTP18	FALSE	FALSE	FALSE	FALSE	FALSE	14	protein_coding	0.728346	4.66423	-0.112035	0.646365	28.859	31.6563	26.7503	29.1225	0.42621	-0.14198	0.105663	0.101355	7.16e-07	0.0696004	0.144451	0.678351	0.762887
ENSG00000011275.18	RNF216	FALSE	FALSE	FALSE	FALSE	FALSE	17	protein_coding	0.593148	4.03333	-0.0622013	0.529915	16.9268	18.3314	22.6182	24.7768	0.115679	-0.663612	-0.397781	-0.202728	1.19e-23	0.0434045	0.330892	0.51134	0.571134
ENSG00000011295.15	TTC19	FALSE	FALSE	FALSE	FALSE	FALSE	10	protein_coding	0.685714	5.20878	-0.075737	0.594705	44.2272	47.8397	40.3283	43.6268	0.471545	-0.250835	0.130061	0.0266104	0.298373	-0.0190447	0.820915	0.602062	0.692784
ENSG00000011304.19	PTBP1	FALSE	FALSE	FALSE	FALSE	FALSE	15	protein_coding	0.716024	6.99444	-0.0770079	0.636917	147.998	162.837	150.567	162.893	0.425075	-0.201132	-0.024655	0.0471737	0.0892585	0.0760921	0.245778	0.647423	0.727835
ENSG00000011332.19	DPF1	FALSE	FALSE	FALSE	FALSE	FALSE	12	protein_coding	0.810127	0.966983	-0.654934	0.687697	1.148	1.2883	0.9101	1.119	0.518512	-0.0598105	0.169346	NA	NA	NA	NA	0.449485	0.527835
ENSG00000011347.9	SYT7	FALSE	FALSE	FALSE	FALSE	FALSE	14	protein_coding	0.774603	6.42384	0.377125	0.66878	148.212	168.055	125.469	148.405	1.3618	-0.272798	0.238586	0.665725	1.84e-21	-0.201966	0.116114	0.870103	1.00619
ENSG00000011376.10	LARS2	FALSE	FALSE	FALSE	FALSE	FALSE	22	protein_coding	0.782881	3.66805	-0.0387067	0.69375	15.7848	17.1154	11.3536	12.2271	0.872634	0.0755399	0.442224	0.186485	1.6e-21	0.0597819	0.229143	0.686598	0.773196
ENSG00000011405.13	PIK3C2A	FALSE	FALSE	FALSE	FALSE	FALSE	32	protein_coding	0.639216	4.05636	0.10358	0.553816	22.5436	27.1334	21.2979	25.7923	0.702519	-0.572946	0.0784272	-0.10082	0.00155552	-0.00520414	0.96521	0.583505	0.672165
ENSG00000011422.11	PLAUR	FALSE	FALSE	FALSE	FALSE	FALSE	7	protein_coding	0.558528	4.11289	0.238012	0.495017	17.269	21.8586	31.1113	38.9569	0.661817	-1.34224	-0.813683	-0.2926	5.26e-12	0.00291479	0.983631	0.307216	0.34433
ENSG00000011426.10	ANLN	FALSE	FALSE	FALSE	FALSE	FALSE	24	protein_coding	0.900709	2.20263	0.263723	0.894366	3.24	4.7919	1.452	2.1198	1.33432	0.00408829	0.790105	0.134257	1.05e-22	0.0816675	0.000659106	0.261856	0.261856
ENSG00000011451.19	WIZ	FALSE	FALSE	FALSE	FALSE	FALSE	11	protein_coding	0.66087	4.59851	-0.0255392	0.580311	26.5536	28.9739	35.6665	38.0445	0.0714082	-0.617724	-0.412222	-0.220929	1.31e-19	0.0239887	0.728259	0.692784	0.783505
ENSG00000011454.16	RABGAP1	FALSE	FALSE	FALSE	FALSE	FALSE	28	protein_coding	0.634686	4.87669	0.00930803	0.555147	33.1928	38.2662	42.2862	45.9252	0.132794	-0.699059	-0.340215	-0.274126	2.73e-20	-0.0199778	0.83274	0.62268	0.709278
ENSG00000011465.16	DCN	FALSE	FALSE	FALSE	FALSE	FALSE	9	protein_coding	0.560209	8.05824	0.222773	0.490862	279.041	347.485	710.374	881.773	0.210153	-2.17044	-1.34497	-1.16943	1.96e-34	-0.222676	0.287075	0.387629	0.441237
ENSG00000011478.11	QPCTL	FALSE	FALSE	FALSE	FALSE	FALSE	7	protein_coding	0.887168	4.03977	-0.0771277	0.771855	19.6172	21.5172	13.1968	14.2356	0.996938	0.26038	0.538283	0.357146	1.4e-68	0.00262074	0.97331	0.746392	0.826804
ENSG00000011485.14	PPP5C	FALSE	FALSE	FALSE	FALSE	FALSE	14	protein_coding	0.682883	5.41021	-0.075415	0.602518	47.0746	50.5608	54.5792	58.6642	0.199961	-0.372343	-0.20927	-0.0949502	4.31e-05	0.0319052	0.626607	0.690722	0.781443
ENSG00000011523.13	CEP68	FALSE	FALSE	FALSE	FALSE	FALSE	7	protein_coding	0.529976	3.20612	0.0095907	0.483254	8.209	9.1839	13.1293	15.492	-0.101612	-1.0845	-0.617574	-0.261196	1.65e-50	0.0166043	0.675326	0.416495	0.45567
ENSG00000011566.14	MAP4K3	FALSE	FALSE	FALSE	FALSE	FALSE	34	protein_coding	0.651751	4.12735	0.0217155	0.572816	21.4254	24.4651	20.9571	23.5771	0.473778	-0.483147	0.0304461	-0.0774254	0.00406909	0.0124869	0.894191	0.608247	0.690722
ENSG00000011590.13	ZBTB32	FALSE	FALSE	FALSE	FALSE	FALSE	7	protein_coding	0.542553	1.59829	-0.0249194	0.466431	2.0346	2.5584	3.2227	4.13965	0.380867	-0.826374	-0.476659	0.0073267	0.471422	0.00454074	0.873638	0.272165	0.315464
ENSG00000011600.11	TYROBP	FALSE	FALSE	FALSE	FALSE	FALSE	5	protein_coding	0.730337	6.13194	0.0961979	0.677871	86.985	110.054	90.5091	106.676	1.22	-0.601373	-0.0566576	0.114756	0.0386894	0.332636	0.00144275	0.498969	0.536082
ENSG00000011638.10	TMEM159	FALSE	FALSE	FALSE	FALSE	FALSE	7	protein_coding	0.780645	5.24218	-0.036869	0.688841	45.8332	50.364	44.6044	49.2512	0.817381	-0.218869	0.0383586	0.186605	8.52e-10	0.101714	0.104994	0.661856	0.748454
ENSG00000011677.12	GABRA3	FALSE	FALSE	FALSE	FALSE	FALSE	10	protein_coding	0.361702	0.689825	-0.651023	0.314286	0.1186	0.2172	0.3617	0.49405	0.0241907	-0.215768	-0.283715	0.0549263	2.24e-23	NA	NA	0.0226804	0.0350515
ENSG00000012048.21	BRCA1	FALSE	FALSE	FALSE	FALSE	FALSE	24	protein_coding	0.668731	2.35781	-0.139566	0.626543	4.5964	5.6901	4.7085	5.69885	0.523061	-0.41028	-0.0286126	0.0356824	0.00119575	0.0590912	0.00570763	0.418557	0.445361
ENSG00000012061.15	ERCC1	FALSE	FALSE	FALSE	FALSE	FALSE	10	protein_coding	0.824601	6.56082	-0.0872915	0.740319	111.026	122.984	90.1131	94.893	0.624645	0.052571	0.298098	0.247719	6.36e-19	0.0706078	0.323654	0.670103	0.746392
ENSG00000012124.16	CD22	FALSE	FALSE	FALSE	FALSE	FALSE	14	protein_coding	0.411043	2.71661	0.363061	0.365854	2.9614	4.4269	9.0928	11.7599	0.256566	-1.35582	-1.34924	-0.127472	1.5e-08	0.0198989	0.664044	0.123711	0.138144
ENSG00000012171.19	SEMA3B	FALSE	FALSE	FALSE	FALSE	FALSE	18	protein_coding	0.21875	5.15061	0.328214	0.191964	15.833	19.3857	81.9358	94.4104	-0.83528	-2.57419	-2.3007	-1.09201	1.15e-106	-0.00760517	0.939855	0.0886598	0.101031
ENSG00000012174.11	MBTPS2	FALSE	FALSE	FALSE	FALSE	FALSE	11	protein_coding	0.813901	3.44259	0.0426736	0.718121	13.834	16.0342	11.5415	12.4209	1.2746	-0.128335	0.242198	0.207407	1.18e-21	0.0403806	0.442563	0.661856	0.748454
ENSG00000012211.12	PRICKLE3	FALSE	FALSE	FALSE	FALSE	FALSE	9	protein_coding	0.36246	3.42835	0.00504777	0.303226	7.5788	8.4104	16.8372	17.8046	-0.36911	-1.15408	-1.05604	-0.366103	2.87e-93	-0.0272671	0.355658	0.193814	0.230928
ENSG00000012223.12	LTF	FALSE	FALSE	FALSE	FALSE	FALSE	20	protein_coding	0.723958	8.47866	1.03009	0.635417	1024.8	2002.97	1123.71	2538.96	4.57272	-2.2338	-0.132799	0.234459	0.247026	0.200279	0.72143	0.503093	0.573196
ENSG00000012232.8	EXTL3	FALSE	FALSE	FALSE	FALSE	FALSE	7	protein_coding	0.558603	3.55126	-0.0587002	0.493671	11.9788	13.4454	14.7653	16.3191	0.213302	-0.738733	-0.280596	-0.148383	2.2e-15	0.00762093	0.896641	0.402062	0.461856
ENSG00000012504.14	NR1H4	FALSE	FALSE	FALSE	FALSE	FALSE	12	protein_coding	0.338843	1.03893	-0.19933	0.31405	0.3794	0.8181	0.9542	1.11025	-0.00428178	-0.59686	-0.502537	0.0320439	6.77e-06	0.0106329	0.576987	0.0783505	0.0845361
ENSG00000012660.13	ELOVL5	FALSE	FALSE	FALSE	FALSE	FALSE	9	protein_coding	0.802083	7.42251	0.102351	0.696466	256.172	312.196	180.124	228.43	1.51876	-0.110438	0.505758	0.489605	9.22e-15	-0.00772947	0.974426	0.690722	0.793814
ENSG00000012779.10	ALOX5	FALSE	FALSE	FALSE	FALSE	FALSE	14	protein_coding	0.599068	4.34108	0.176429	0.525701	21.8244	25.1968	42.2441	62.785	0.281918	-1.38124	-0.921926	-0.45276	3.59e-26	0.0352713	0.718287	0.463918	0.529897
ENSG00000012817.15	KDM5D	FALSE	FALSE	FALSE	FALSE	FALSE	28	protein_coding	0.548628	4.83278	0.121748	0.477612	23.3988	25.564	67.5212	77.4221	-0.472026	-1.81859	-1.48974	-0.751839	1.96e-68	-0.0395796	0.630141	0.395876	0.453608
ENSG00000012822.15	CALCOCO1	FALSE	FALSE	FALSE	FALSE	FALSE	15	protein_coding	0.55902	6.4955	-0.00431409	0.508889	87.5334	94.4864	171.109	182.903	-0.113035	-1.03882	-0.959029	-0.619327	4.56e-56	0.00378488	0.978121	0.472165	0.517526
ENSG00000012963.14	UBR7	FALSE	FALSE	FALSE	FALSE	FALSE	11	protein_coding	0.777555	4.1152	-0.0730543	0.686	20.8344	23.1738	18.5863	21.1701	0.722354	-0.178147	0.156758	0.14161	7.54e-12	0.00811913	0.90673	0.707216	0.8
ENSG00000012983.11	MAP4K5	FALSE	FALSE	FALSE	FALSE	FALSE	32	protein_coding	0.587738	4.25607	0.0292838	0.521097	18.8632	20.9005	30.7818	35.4791	-0.141557	-0.989021	-0.678103	-0.404866	2.51e-50	-0.0181015	0.802097	0.509278	0.573196
ENSG00000013016.15	EHD3	FALSE	FALSE	FALSE	FALSE	FALSE	6	protein_coding	0.65367	2.82619	-0.00800145	0.601831	7.129	8.2701	8.9937	10.6503	0.392207	-0.638852	-0.297941	-0.0515454	0.00435958	0.0595715	0.104912	0.542268	0.587629
ENSG00000013275.7	PSMC4	FALSE	FALSE	FALSE	FALSE	FALSE	11	protein_coding	0.791232	6.23478	-0.0886346	0.717063	89.358	100.542	74.4379	79.7279	0.597946	-0.00112916	0.260363	0.231695	8.41e-19	0.113972	0.0430542	0.684536	0.781443
ENSG00000013288.8	MAN2B2	FALSE	FALSE	FALSE	FALSE	FALSE	19	protein_coding	0.720482	4.7963	-0.0149206	0.607229	34.2266	39.3995	29.7767	34.8812	0.794191	-0.291355	0.194827	0.0704175	0.0246705	-0.0998455	0.191107	0.519588	0.616495
ENSG00000013293.5	SLC7A14	FALSE	FALSE	FALSE	FALSE	FALSE	8	protein_coding	0.514286	1.23111	-0.392694	0.464286	1.266	1.4235	2.0417	2.28695	0.141712	-0.605671	-0.42473	0.014181	0.0375804	0.00388909	0.843599	0.268041	0.296907
ENSG00000013297.11	CLDN11	FALSE	FALSE	FALSE	FALSE	FALSE	6	protein_coding	0.462162	3.63077	0.31018	0.427027	9.671	11.9962	26.8529	34.505	-0.308317	-2.00255	-1.38413	-0.602581	1.48e-68	0.00224524	0.981613	0.325773	0.352577
ENSG00000013306.15	SLC25A39	FALSE	FALSE	FALSE	FALSE	FALSE	12	protein_coding	0.906699	7.57256	-0.027771	0.808612	244.962	265.051	147.814	169.674	1.1106	0.294766	0.724922	0.558386	4.65e-45	0.2027	0.016956	0.696907	0.781443
ENSG00000013364.18	MVP	FALSE	FALSE	FALSE	FALSE	FALSE	15	protein_coding	0.571429	5.97479	0.0368765	0.517007	64.8746	75.8622	114.052	126.918	0.00443292	-1.12172	-0.804489	-0.557083	2.46e-38	0.0950761	0.303682	0.470103	0.519588
ENSG00000013374.16	NUB1	FALSE	FALSE	FALSE	FALSE	FALSE	15	protein_coding	0.629464	5.48827	-0.0912169	0.576837	50.166	58.3429	51.3025	56.8821	0.343439	-0.375673	-0.0316944	-0.0803212	0.00076355	0.120989	0.0161591	0.534021	0.581443
ENSG00000013375.15	PGM3	FALSE	FALSE	FALSE	FALSE	FALSE	14	protein_coding	0.770686	6.1703	0.0490375	0.660377	97.6562	115.152	72.0279	80.9942	1.15709	-0.107396	0.433962	0.301039	1.08e-10	-0.0474783	0.748763	0.57732	0.672165
ENSG00000013392.7	RWDD2A	FALSE	FALSE	FALSE	FALSE	FALSE	3	protein_coding	0.836957	3.97845	0.0507652	0.71024	20.4766	22.4362	14.0959	17.4186	1.2804	0.0943986	0.508609	0.344867	4.13e-38	-0.0731678	0.246903	0.672165	0.793814
ENSG00000013441.15	CLK1	FALSE	FALSE	FALSE	FALSE	FALSE	13	protein_coding	0.475472	7.41694	0.0941945	0.423221	120.947	138.382	314.148	406.243	-0.427167	-1.72175	-1.36977	-0.794251	8.21e-39	-0.0247596	0.872438	0.23299	0.259794
ENSG00000013503.9	POLR3B	FALSE	FALSE	FALSE	FALSE	FALSE	28	protein_coding	0.799465	2.63098	-0.130645	0.697548	6.5652	7.5121	4.7923	5.6634	0.868528	-0.0619585	0.385242	0.142679	1.21e-35	-0.00206782	0.9606	0.527835	0.616495
ENSG00000013523.9	ANGEL1	FALSE	FALSE	FALSE	FALSE	FALSE	10	protein_coding	0.646365	3.35993	-0.0205196	0.568627	11.3502	12.693	12.6856	14.4342	0.356158	-0.533921	-0.148124	-0.063488	0.000275326	0.00663514	0.911358	0.597938	0.678351
ENSG00000013561.17	RNF14	FALSE	FALSE	FALSE	FALSE	FALSE	9	protein_coding	0.767654	5.51305	-0.00465534	0.670455	55.4664	64.0175	56.2243	62.919	0.850723	-0.285345	-0.0192353	0.106122	0.00323548	0.0169692	0.886221	0.608247	0.694845
ENSG00000013563.13	DNASE1L1	FALSE	FALSE	FALSE	FALSE	FALSE	10	protein_coding	0.767658	4.67473	-0.0669347	0.673469	32.8152	35.9626	25.5232	28.054	0.754034	0.0465547	0.350417	0.207315	3.93e-18	0.0757932	0.185877	0.748454	0.851546
ENSG00000013573.16	DDX11	FALSE	FALSE	FALSE	FALSE	FALSE	27	protein_coding	0.197183	5.83985	0.339917	0.228188	22.6576	25.4022	97.7305	117.639	-0.300747	-2.41934	-2.06119	-0.779293	2.2e-47	0.11239	0.0783324	0.0701031	0.057732
ENSG00000013583.9	HEBP1	FALSE	FALSE	FALSE	FALSE	FALSE	4	protein_coding	0.77572	6.00636	-0.0462093	0.677618	80.4106	91.376	65.7554	71.4169	0.759735	-0.0162918	0.286332	0.26628	2.94e-16	0.060024	0.485348	0.680412	0.77732
ENSG00000013588.8	GPRC5A	FALSE	FALSE	FALSE	FALSE	FALSE	4	protein_coding	0.684713	4.28698	0.459813	0.628571	22.627	31.9569	38.826	57.3918	1.54622	-1.35587	-0.753274	-0.150066	0.00869182	0.115821	0.295612	0.408247	0.443299
ENSG00000013619.13	MAMLD1	FALSE	FALSE	FALSE	FALSE	FALSE	8	protein_coding	0.222222	2.61911	0.430081	0.164609	2.3738	2.9977	9.992	12.8646	-0.828422	-2.03135	-1.70401	-0.384824	1.18e-84	-0.059663	0.00300424	0.0824742	0.11134
ENSG00000013725.14	CD6	FALSE	FALSE	FALSE	FALSE	FALSE	13	protein_coding	0.559105	2.60921	0.0576291	0.506369	5.1726	6.9877	7.0064	8.90915	0.401992	-0.917077	-0.375275	-0.0496615	0.00556718	0.0275882	0.516857	0.327835	0.360825
ENSG00000013810.18	TACC3	FALSE	FALSE	FALSE	FALSE	FALSE	16	protein_coding	0.713208	3.59897	0.140805	0.713178	12.2098	16.8826	13.3836	16.8741	1.13389	-0.559238	-0.122816	0.0976385	0.00134626	0.250094	5.72e-07	0.379381	0.389691
ENSG00000014123.9	UFL1	FALSE	FALSE	FALSE	FALSE	FALSE	19	protein_coding	0.738255	4.30222	0.0309187	0.633641	24.7638	28.1692	21.8769	25.2315	0.898431	-0.274063	0.171454	0.0885964	0.00334813	-0.074153	0.34345	0.56701	0.680412
ENSG00000014138.8	POLA2	FALSE	FALSE	FALSE	FALSE	FALSE	18	protein_coding	0.538462	3.75701	-0.0740724	0.507299	11.6162	13.1045	17.6011	19.1791	0.161766	-0.823883	-0.56011	-0.13235	5.87e-12	0.0775354	0.0238524	0.286598	0.303093
ENSG00000014164.6	ZC3H3	FALSE	FALSE	FALSE	FALSE	FALSE	12	protein_coding	0.636555	3.75599	-0.10702	0.554566	14.513	16.7586	16.0253	19.2547	0.323952	-0.409178	-0.134203	-0.0569635	0.00224832	0.0577985	0.158977	0.513402	0.624742
ENSG00000014216.15	CAPN1	FALSE	FALSE	FALSE	FALSE	FALSE	22	protein_coding	0.567329	6.8008	-0.0410995	0.508811	112.295	126.358	159.009	186.773	0.00328147	-0.755751	-0.498063	-0.431446	1.26e-38	0.0887078	0.211423	0.476289	0.529897
ENSG00000014257.15	ACPP	FALSE	FALSE	FALSE	FALSE	FALSE	11	protein_coding	0.735341	11.1765	0.451371	0.624406	5347.59	6352.79	5866.84	8438.04	1.38446	-1.17895	-0.133672	0.460923	0.00239471	-0.716699	0.0049038	0.812371	0.956701
ENSG00000014641.17	MDH1	FALSE	FALSE	FALSE	FALSE	FALSE	9	protein_coding	0.731286	7.01698	-0.0713064	0.641762	148.281	159.156	152.729	164.233	0.43176	-0.135622	-0.0423615	0.0830094	0.00535681	0.0525032	0.477308	0.690722	0.785567
ENSG00000014824.13	SLC30A9	FALSE	FALSE	FALSE	FALSE	FALSE	19	protein_coding	0.825902	5.36041	0.0397012	0.728814	55.9384	61.4472	39.9843	45.437	1.23795	0.0967042	0.47433	0.374334	2.2e-23	0.0816748	0.399004	0.709278	0.802062
ENSG00000014914.20	MTMR11	FALSE	FALSE	FALSE	FALSE	FALSE	17	protein_coding	0.0779221	4.13178	0.59671	0.0649351	4.5188	5.3362	30.9163	35.7788	-1.07518	-2.87466	-2.53187	-0.729401	6.94e-113	0.00366286	0.929791	0.0206186	0.0247423
ENSG00000014919.12	COX15	FALSE	FALSE	FALSE	FALSE	FALSE	9	protein_coding	0.688462	4.71619	-0.0796059	0.601923	30.7568	33.1924	29.4724	30.9747	0.454652	-0.228636	0.0595624	0.0237256	0.288582	-0.0215684	0.75637	0.645361	0.738144
ENSG00000015133.18	CCDC88C	FALSE	FALSE	FALSE	FALSE	FALSE	30	protein_coding	0.687351	4.43086	0.00576205	0.607143	24.7426	28.2589	29.9191	33.2517	0.65121	-0.595903	-0.26434	-0.0116717	0.711879	0.0475838	0.508875	0.525773	0.593814
ENSG00000015153.14	YAF2	FALSE	FALSE	FALSE	FALSE	FALSE	7	protein_coding	0.545035	3.70072	-0.0422974	0.465438	12.0994	13.0756	18.1184	19.2202	-0.117406	-0.905532	-0.545461	-0.287303	1.37e-51	-0.050586	0.181171	0.416495	0.486598
ENSG00000015171.19	ZMYND11	FALSE	FALSE	FALSE	FALSE	FALSE	15	protein_coding	0.662289	5.42627	0.0139682	0.571161	52.4998	58.95	66.078	72.8436	0.425262	-0.624223	-0.326306	-0.216118	1.77e-09	-0.0265655	0.813532	0.628866	0.727835
ENSG00000015285.10	WAS	FALSE	FALSE	FALSE	FALSE	FALSE	12	protein_coding	0.530351	3.16667	0.113151	0.490446	7.4898	9.3694	14.8148	20.0257	0.250615	-1.1776	-0.897473	-0.190118	1.73e-15	0.0501386	0.260924	0.317526	0.342268
ENSG00000015413.9	DPEP1	FALSE	FALSE	FALSE	FALSE	FALSE	11	protein_coding	0.627907	1.7315	0.390808	0.597701	0.9786	1.6791	1.4482	1.778	0.573596	-0.487112	-0.307241	0.0653418	0.000413265	0.0511898	0.25658	0.107216	0.11134
ENSG00000015475.18	BID	FALSE	FALSE	FALSE	FALSE	FALSE	7	protein_coding	0.824645	4.34201	-0.033515	0.716312	24.3588	28.1073	20.838	25.3835	1.01153	0.0258742	0.215646	0.249959	3.71e-21	-0.000695015	0.99403	0.624742	0.717526
ENSG00000015479.18	MATR3	FALSE	FALSE	FALSE	FALSE	FALSE	15	protein_coding	0.760309	7.22401	-0.0412903	0.673575	173.363	194.107	167.571	187.956	0.725005	-0.283375	0.0487386	0.0832607	0.0189087	0.0711989	0.42894	0.536082	0.608247
ENSG00000015520.14	NPC1L1	FALSE	FALSE	FALSE	FALSE	FALSE	20	protein_coding	0.166667	0.932754	-0.269034	0.166667	0.17	0.2408	0.7314	0.9986	0.0167433	-0.37667	-0.565431	NA	NA	NA	NA	0.0185567	0.0185567
ENSG00000015532.9	XYLT2	FALSE	FALSE	FALSE	FALSE	FALSE	11	protein_coding	0.660455	4.52946	-0.10573	0.590909	24.8768	27.382	27.7751	29.5198	0.278133	-0.361897	-0.153162	-0.01871	0.360649	0.0112016	0.858243	0.589691	0.657732
ENSG00000015568.12	RGPD5	FALSE	FALSE	FALSE	FALSE	FALSE	23	protein_coding	0.57561	3.88535	0.233885	0.481752	14.6904	19.6728	27.6872	31.4355	0.142316	-1.4952	-0.870525	-0.375671	1.17e-23	-0.220854	0.00128292	0.408247	0.486598
ENSG00000015592.16	STMN4	FALSE	FALSE	FALSE	FALSE	FALSE	8	protein_coding	0.197917	0.892378	-0.34532	0.195876	0.1914	0.3143	0.8611	1.2909	-0.100101	-0.547273	-0.643498	0.026659	4.44e-05	0.00522337	0.76807	0.0391753	0.0391753
ENSG00000015676.17	NUDCD3	FALSE	FALSE	FALSE	FALSE	FALSE	7	protein_coding	0.672234	5.8824	-0.05487	0.6	70.1562	76.685	73.0339	85.0635	0.474353	-0.342349	-0.0571967	-0.0714231	0.0181648	0.0815576	0.25226	0.593814	0.663918
ENSG00000016082.14	ISL1	FALSE	FALSE	FALSE	FALSE	FALSE	6	protein_coding	0.418239	3.22153	0.344073	0.36478	5.6486	6.2844	20.6833	24.9603	-0.646085	-2.1317	-1.70546	-0.538403	4.64e-86	-0.0348849	0.373168	0.239175	0.274227
ENSG00000016391.10	CHDH	FALSE	FALSE	FALSE	FALSE	FALSE	9	protein_coding	0.812253	3.55069	0.137299	0.70297	17.944	21.3821	10.0444	11.2242	1.48996	0.187182	0.778426	0.374225	5.84e-46	-0.0784852	0.239481	0.731959	0.847423
ENSG00000016402.13	IL20RA	FALSE	FALSE	FALSE	FALSE	FALSE	7	protein_coding	0.747841	4.01204	0.138196	0.647668	23.5982	28.2772	16.2174	17.6612	1.0881	0.0341024	0.514685	0.260248	2.62e-17	-0.0650844	0.450576	0.773196	0.892784
ENSG00000016490.15	CLCA1	FALSE	FALSE	FALSE	FALSE	FALSE	15	protein_coding	1	5.6726	2.45935	1	0.0176	0.036	0.135	0.22745	-0.000566986	-0.0952493	-0.157522	0.0690914	4.33e-14	0.00486413	0.885158	0.00206186	0.00206186
ENSG00000016602.9	CLCA4	FALSE	FALSE	FALSE	FALSE	FALSE	14	protein_coding	0.398305	2.69781	0.949735	0.355932	1.771	2.6311	8.429	18.0983	0.536079	-1.59443	-1.7667	-0.162982	4.24e-09	0.0161881	0.710385	0.0865979	0.0969072
ENSG00000016864.18	GLT8D1	FALSE	FALSE	FALSE	FALSE	FALSE	11	protein_coding	0.739209	5.95321	-0.0914667	0.655296	72.1282	76.5568	67.1508	71.486	0.394305	-0.11916	0.101697	0.0970625	1.88e-05	0.0607393	0.294152	0.752577	0.847423
ENSG00000017260.19	ATP2C1	FALSE	FALSE	FALSE	FALSE	FALSE	28	protein_coding	0.838828	7.27419	0.11803	0.731261	246.262	287.878	148.414	165.839	1.70077	0.234336	0.72673	0.821079	1.33e-44	0.0795787	0.607547	0.824742	0.94433
ENSG00000017427.16	IGF1	FALSE	FALSE	FALSE	FALSE	FALSE	6	protein_coding	0.549133	5.12209	0.430778	0.442857	38.7824	74.8241	66.217	95.3628	0.768584	-2.04009	-0.756696	-0.539433	1.01e-11	-0.217206	0.240021	0.319588	0.391753
ENSG00000017483.14	SLC38A5	FALSE	FALSE	FALSE	FALSE	FALSE	17	protein_coding	0.278302	3.59339	0.426987	0.235849	5.3438	6.9146	26.1621	34.5668	-0.616277	-2.16488	-2.09818	-0.542934	5.38e-61	-0.0949463	0.0206891	0.103093	0.121649
ENSG00000017797.12	RALBP1	FALSE	FALSE	FALSE	FALSE	FALSE	10	protein_coding	0.82774	5.64311	-0.00240723	0.727679	64.7888	81.0002	46.0969	61.275	1.17553	0.0605685	0.48221	0.375966	2.7e-22	0.0679122	0.480292	0.672165	0.762887
ENSG00000018189.12	RUFY3	FALSE	FALSE	FALSE	FALSE	FALSE	19	protein_coding	0.0928571	5.90224	0.241869	0.0642857	23.781	26.8829	82.2676	89.9363	-0.783937	-2.04255	-1.74852	-0.852267	7.26e-86	-0.0760165	0.181666	0.0185567	0.0268041
ENSG00000018236.14	CNTN1	FALSE	FALSE	FALSE	FALSE	FALSE	24	protein_coding	0.593838	3.85192	0.387397	0.507003	14.4194	20.5351	34.8602	41.9989	0.551612	-1.76355	-1.21764	-0.375406	1.85e-17	-0.0642862	0.485655	0.373196	0.437113
ENSG00000018280.16	SLC11A1	FALSE	FALSE	FALSE	FALSE	FALSE	16	protein_coding	0.0652174	4.07007	0.647833	0.0652174	3.3304	4.1143	23.6722	43.4707	-0.13449	-2.05842	-2.51031	-0.375165	4.22e-36	0.0182798	0.435114	0.0123711	0.0123711
ENSG00000018408.14	WWTR1	FALSE	FALSE	FALSE	FALSE	FALSE	8	protein_coding	0.549199	5.08179	0.112227	0.478261	33.4826	39.4683	68.7937	80.9236	-0.0103348	-1.37131	-1.01723	-0.632203	4.29e-47	-0.0620005	0.5334	0.430928	0.494845
ENSG00000018510.14	AGPS	FALSE	FALSE	FALSE	FALSE	FALSE	20	protein_coding	0.578313	2.502	0.0257784	0.501217	5.4018	6.4117	7.5639	8.68205	0.277257	-0.893284	-0.41979	-0.103343	1.58e-12	-0.0313486	0.328095	0.424742	0.494845
ENSG00000018607.6	ZNF806	FALSE	FALSE	FALSE	FALSE	FALSE	3	pseudogene	NA	NA	NA	NA	0	0.0123	0.02	0.03215	0	0	-0.0285692	NA	NA	NA	NA	NA	NA
ENSG00000018610.14	CXorf56	FALSE	FALSE	FALSE	FALSE	FALSE	7	protein_coding	0.735027	4.04668	-0.0503192	0.657609	18.6832	20.1384	20.0729	21.9027	0.495201	-0.277599	-0.0984242	0.0573548	0.00454197	0.0680085	0.101283	0.748454	0.835052
ENSG00000018625.14	ATP1A2	FALSE	FALSE	FALSE	FALSE	FALSE	23	protein_coding	0.434659	4.47147	0.592612	0.348315	16.3666	20.8724	59.2523	87.6269	-0.573067	-2.86224	-1.7947	-1.06571	6.4e-69	-0.288634	0.00163514	0.25567	0.315464
ENSG00000018699.12	TTC27	FALSE	FALSE	FALSE	FALSE	FALSE	22	protein_coding	0.794926	3.51915	-0.127856	0.719335	12.6606	14.1394	11.094	11.6556	0.626516	-0.0631259	0.175729	0.154271	1.78e-25	0.082582	0.00389314	0.713402	0.775258
ENSG00000018869.16	ZNF582	FALSE	FALSE	FALSE	FALSE	FALSE	5	protein_coding	0.693299	2.8984	-0.184923	0.609375	7.4766	8.4873	7.3162	7.6687	0.461727	-0.265939	0.0275613	0.0637643	4.69e-08	0.0110008	0.760561	0.482474	0.554639
ENSG00000019102.11	VSIG2	FALSE	FALSE	FALSE	FALSE	FALSE	7	protein_coding	0.628571	5.70565	0.723047	0.538776	88.4628	132.431	118.77	157.124	0.851282	-1.78066	-0.420906	-0.609894	3.14e-10	-0.36253	0.0908156	0.54433	0.635052
ENSG00000019144.18	PHLDB1	FALSE	FALSE	FALSE	FALSE	FALSE	24	protein_coding	0.366782	5.68613	0.190097	0.275194	31.5416	36.996	110.06	120.917	-0.846608	-2.042	-1.77098	-1.10033	3.74e-100	-0.0104661	0.933555	0.146392	0.218557
ENSG00000019169.10	MARCO	FALSE	FALSE	FALSE	FALSE	FALSE	17	protein_coding	0.482014	2.2009	0.552804	0.45	1.7124	2.6551	5.6314	7.69565	0.505997	-1.14049	-1.28974	-0.0663873	0.000410044	0.0260921	0.32923	0.129897	0.138144
ENSG00000019186.9	CYP24A1	FALSE	FALSE	FALSE	FALSE	FALSE	12	protein_coding	0.506608	2.88647	0.918987	0.45815	3.8754	6.5669	18.035	30.9643	0.522109	-2.54848	-1.96506	-0.288827	6.49e-16	0.0733187	0.0558948	0.214433	0.237113
ENSG00000019485.13	PRDM11	FALSE	FALSE	FALSE	FALSE	FALSE	8	protein_coding	0.305263	3.12289	0.128873	0.245614	5.1914	5.9572	12.9946	14.2961	-0.567049	-1.53727	-1.17653	-0.402479	5.9e-120	-0.0506355	0.0278053	0.14433	0.179381
ENSG00000019505.7	SYT13	FALSE	FALSE	FALSE	FALSE	FALSE	8	protein_coding	0.740157	2.75857	0.580236	0.653543	8.6616	12.5888	4.349	5.27515	1.86818	-0.639462	0.852993	0.130021	2.19e-06	0.0240306	0.805072	0.342268	0.387629
ENSG00000019549.11	SNAI2	FALSE	FALSE	FALSE	FALSE	FALSE	3	protein_coding	0.460916	4.19899	0.460356	0.38814	14.7364	20.7057	38.98	46.178	-0.359178	-2.33072	-1.34517	-0.817067	1.01e-62	-0.118315	0.179879	0.296907	0.352577
ENSG00000019582.14	CD74	FALSE	FALSE	FALSE	FALSE	FALSE	9	protein_coding	0.744737	10.2035	0.0702142	0.674541	1636.69	2017.17	1674.85	1895.06	1.34576	-0.425668	-0.0332324	0.124085	0.103086	0.214508	0.225116	0.529897	0.583505
ENSG00000019991.16	HGF	FALSE	FALSE	FALSE	FALSE	FALSE	18	protein_coding	0.537931	2.91659	0.35479	0.496552	5.9198	7.2222	12.9656	17.3302	0.330119	-1.69089	-1.01308	-0.216707	1.81e-13	0.0708518	0.156133	0.296907	0.321649
ENSG00000019995.6	ZRANB1	FALSE	FALSE	FALSE	FALSE	FALSE	9	protein_coding	0.649063	3.11867	0.112769	0.569728	9.7372	11.0635	11.7631	13.0311	0.244318	-0.682747	-0.249361	-0.143277	3.99e-15	-0.00222993	0.973436	0.690722	0.785567
ENSG00000020129.15	NCDN	FALSE	FALSE	FALSE	FALSE	FALSE	8	protein_coding	0.746753	4.67226	-0.059171	0.656587	31.9972	35.8665	25.7768	27.1899	0.74305	-0.11824	0.30136	0.160069	2.75e-10	0.0482443	0.497396	0.626804	0.71134
ENSG00000020181.17	ADGRA2	FALSE	FALSE	FALSE	FALSE	FALSE	19	protein_coding	0.56	5.30457	0.35009	0.477778	39.3966	46.7937	97.5492	111.075	-0.26549	-2.06709	-1.28661	-1.02489	4.28e-59	-0.231162	0.0439893	0.443299	0.519588
ENSG00000020219.9	CCT8L1P	FALSE	FALSE	FALSE	FALSE	FALSE	1	pseudogene	NA	NA	NA	NA	0.029	0.0406	0.1073	0.12145	0.00984779	-0.0765591	-0.105803	NA	NA	NA	NA	NA	NA
ENSG00000020256.19	ZFP64	FALSE	FALSE	FALSE	FALSE	FALSE	9	protein_coding	0.737452	3.4455	-0.102597	0.657033	12.3716	13.554	11.1568	12.2883	0.541899	-0.0927599	0.137408	0.104726	1.29e-12	0.047356	0.163393	0.703093	0.787629
ENSG00000020426.10	MNAT1	FALSE	FALSE	FALSE	FALSE	FALSE	8	protein_coding	0.745455	4.7561	-0.113317	0.655242	30.807	33.6229	28.9973	30.3423	0.482083	-0.121999	0.0845117	0.110289	3.39e-08	0.0388785	0.451124	0.670103	0.760825
ENSG00000020577.13	SAMD4A	FALSE	FALSE	FALSE	FALSE	FALSE	13	protein_coding	0.327935	3.82919	0.319059	0.28629	7.6742	10.1107	27.9376	36.8822	-0.498509	-2.03957	-1.73814	-0.586878	3.19e-67	-0.035457	0.515756	0.146392	0.16701
ENSG00000020633.18	RUNX3	FALSE	FALSE	FALSE	FALSE	FALSE	7	protein_coding	0.616667	2.13756	0.0988872	0.541254	3.8458	4.8287	4.6016	5.998	0.685774	-0.832128	-0.209104	0.000231599	0.987982	0.00411468	0.927316	0.338144	0.381443
ENSG00000020922.12	MRE11	FALSE	FALSE	FALSE	FALSE	FALSE	20	protein_coding	0.67803	3.1524	-0.033938	0.591682	10.1994	12.0841	9.8125	10.7091	0.497119	-0.343228	0.0507213	0.0105047	0.531894	0.0182862	0.710385	0.645361	0.738144
ENSG00000021300.13	PLEKHB1	FALSE	FALSE	FALSE	FALSE	FALSE	8	protein_coding	0.905817	5.28899	0.175183	0.792244	58.215	77.7084	23.6245	27.2581	2.06536	0.448889	1.26587	0.695483	8.59e-42	0.0553176	0.747607	0.589691	0.674227
ENSG00000021355.12	SERPINB1	FALSE	FALSE	FALSE	FALSE	FALSE	7	protein_coding	0.507282	4.32987	0.280421	0.454327	18.4966	25.8761	40.9723	47.8419	-0.131824	-1.79536	-1.10621	-0.67797	1.89e-48	0.0402799	0.706476	0.389691	0.430928
ENSG00000021461.16	CYP3A43	FALSE	FALSE	FALSE	FALSE	FALSE	14	protein_coding	0.223529	1.75099	0.276521	0.188235	0.6516	0.905	2.631	4.393	-0.117304	-0.888191	-1.1365	-0.0555265	4.42e-08	NA	NA	0.0329897	0.0391753
ENSG00000021488.12	SLC7A9	FALSE	FALSE	FALSE	FALSE	FALSE	13	protein_coding	0.137615	1.63605	0.217696	0.145455	0.663	0.8258	2.9976	3.68235	-0.0866972	-1.17354	-1.26535	NA	NA	NA	NA	0.0329897	0.0309278
ENSG00000021574.12	SPAST	FALSE	FALSE	FALSE	FALSE	FALSE	17	protein_coding	0.764526	3.27387	-0.117025	0.679878	10.5498	11.7115	8.9332	9.55695	0.747283	-0.203725	0.217537	0.0934417	6.27e-11	0.02738	0.462568	0.459794	0.515464
ENSG00000021645.18	NRXN3	FALSE	FALSE	FALSE	FALSE	FALSE	20	protein_coding	0.43125	2.72687	0.306012	0.390625	5.135	6.7079	11.2053	14.1903	0.0639486	-1.57289	-0.992373	-0.274295	2.88e-26	0.0292045	0.575858	0.257732	0.284536
ENSG00000021762.19	OSBPL5	FALSE	FALSE	FALSE	FALSE	FALSE	22	protein_coding	0.617021	5.35582	0.00263412	0.537234	39.7114	44.7293	66.506	78.0102	0.126161	-1.06661	-0.729583	-0.306905	3.19e-17	0.001087	0.99217	0.416495	0.478351
ENSG00000021776.10	AQR	FALSE	FALSE	FALSE	FALSE	FALSE	35	protein_coding	0.702362	4.06381	-0.0606197	0.616352	19.8294	21.6785	18.6924	19.931	0.455215	-0.182897	0.0809824	0.0522789	0.00388376	0.0488838	0.288674	0.808247	0.919588
ENSG00000021826.15	CPS1	FALSE	FALSE	FALSE	FALSE	FALSE	39	protein_coding	0.925	4.61943	1.38946	0.85	2.5938	9.8432	2.4443	2.90645	0.752288	-0.889509	0.0612993	0.0675876	0.047044	0.0528669	0.600956	0.0701031	0.0762887
ENSG00000021852.12	C8B	FALSE	FALSE	FALSE	FALSE	FALSE	13	protein_coding	NA	NA	NA	NA	0.0156	0.0665	0.1214	0.24485	0.0223323	-0.0492822	-0.142969	NA	NA	NA	NA	NA	NA
ENSG00000022267.16	FHL1	FALSE	FALSE	FALSE	FALSE	FALSE	8	protein_coding	0.43553	7.90524	0.350905	0.34957	161.702	241.76	740.204	1247.43	-0.805706	-2.78206	-2.18764	-1.97706	1.7e-72	-0.408405	0.0357839	0.251546	0.313402
ENSG00000022277.12	RTF2	FALSE	FALSE	FALSE	FALSE	FALSE	10	protein_coding	0.717544	6.26433	-0.0763797	0.637478	86.4018	91.7808	91.2209	100.701	0.280618	-0.181821	-0.0774307	0.00294218	0.912501	0.0643344	0.293141	0.750515	0.843299
ENSG00000022355.16	GABRA1	FALSE	FALSE	FALSE	FALSE	FALSE	11	protein_coding	1	3.14724	1.38138	0.846154	0.3524	0.7811	0.5172	0.71355	0.222641	-0.29057	-0.165889	0.0766998	2.8e-12	-0.0240581	0.486121	0.0226804	0.0268041
ENSG00000022556.15	NLRP2	FALSE	FALSE	FALSE	FALSE	FALSE	14	protein_coding	0.704142	3.79178	0.78581	0.640118	20.8932	24.8411	13.5801	16.4586	2.08253	-1.43739	0.586482	0.128383	0.00470363	0.197451	0.0351893	0.447423	0.490722
ENSG00000022567.9	SLC45A4	FALSE	FALSE	FALSE	FALSE	FALSE	8	protein_coding	0.60771	3.3514	0.0169847	0.533937	10.6702	12.1536	13.6338	16.1311	0.274004	-0.796335	-0.326475	-0.140115	4.27e-12	0.00996667	0.867578	0.486598	0.552577
ENSG00000022840.15	RNF10	FALSE	FALSE	FALSE	FALSE	FALSE	17	protein_coding	0.698376	7.34375	-0.0866364	0.606481	180.177	192.146	193.096	214.528	0.354071	-0.262332	-0.0993669	0.0315156	0.25766	0.0382158	0.596145	0.540206	0.620619
ENSG00000022976.15	ZNF839	FALSE	FALSE	FALSE	FALSE	FALSE	9	protein_coding	0.647564	3.52745	-0.130869	0.560472	10.4238	11.4358	14.7071	16.8194	0.212164	-0.639594	-0.459374	-0.0637687	2.28e-05	0.00301979	0.948603	0.391753	0.465979
ENSG00000023041.11	ZDHHC6	FALSE	FALSE	FALSE	FALSE	FALSE	12	protein_coding	0.632937	5.12543	-0.0691731	0.555769	35.8626	38.742	52.2876	60.6465	0.113275	-0.671442	-0.531642	-0.253179	8.95e-25	-0.026454	0.682805	0.595876	0.657732
ENSG00000023171.17	GRAMD1B	FALSE	FALSE	FALSE	FALSE	FALSE	21	protein_coding	0.403292	1.2752	-0.288824	0.345679	1.0776	1.2186	2.1648	3.3999	-0.0226668	-0.77616	-0.607196	-0.0552068	3.7e-09	NA	NA	0.173196	0.202062
ENSG00000023191.16	RNH1	FALSE	FALSE	FALSE	FALSE	FALSE	11	protein_coding	0.670436	7.02497	-0.0276207	0.58871	154.712	169.117	164.534	171.804	0.270717	-0.329623	-0.0882486	-0.116296	0.000413613	0.0708786	0.417416	0.752577	0.85567
ENSG00000023228.13	NDUFS1	FALSE	FALSE	FALSE	FALSE	FALSE	19	protein_coding	0.75891	5.0762	0.0600274	0.66318	44.7308	50.7354	41.9831	45.9213	0.964563	-0.31249	0.0893966	0.154613	7.22e-05	0.0525138	0.620582	0.653608	0.746392
ENSG00000023287.12	RB1CC1	FALSE	FALSE	FALSE	FALSE	FALSE	24	protein_coding	0.725	4.02841	-0.013549	0.639155	21.1704	25.2831	17.9237	20.5267	0.715248	-0.309245	0.228441	0.0564454	0.0276949	0.0467701	0.508047	0.686598	0.77732
ENSG00000023318.7	ERP44	FALSE	FALSE	FALSE	FALSE	FALSE	12	protein_coding	0.83953	4.75705	-0.0159941	0.728516	35.153	39.0989	24.8235	26.9448	1.17249	0.170326	0.485431	0.434995	4.33e-56	0.0710133	0.240889	0.769072	0.884536
ENSG00000023330.14	ALAS1	FALSE	FALSE	FALSE	FALSE	FALSE	12	protein_coding	0.717073	5.2457	-0.0746424	0.62439	41.191	46.8494	49.5603	55.227	0.488323	-0.330153	-0.26107	0.0196241	0.515877	-0.0138203	0.873234	0.527835	0.606186
ENSG00000023445.13	BIRC3	FALSE	FALSE	FALSE	FALSE	FALSE	10	protein_coding	0.621118	3.78756	0.222644	0.54232	14.9008	21.2772	19.859	22.662	0.779314	-1.1925	-0.391571	-0.146389	3.94e-05	0.00747645	0.949627	0.356701	0.412371
ENSG00000023516.8	AKAP11	FALSE	FALSE	FALSE	FALSE	FALSE	13	protein_coding	0.603486	3.20298	0.0670203	0.52766	9.8816	12.4125	13.8213	16.3112	0.318994	-0.80642	-0.445781	-0.169958	2.34e-15	-0.032835	0.537372	0.51134	0.571134
ENSG00000023572.9	GLRX2	FALSE	FALSE	FALSE	FALSE	FALSE	5	protein_coding	0.806931	5.37559	0.0213065	0.696429	52.1442	64.2173	46.0738	54.1362	1.18374	-0.122054	0.174988	0.338535	3.2e-17	0.029997	0.806382	0.562887	0.672165
ENSG00000023608.4	SNAPC1	FALSE	FALSE	FALSE	FALSE	FALSE	10	protein_coding	0.61461	2.79488	-0.162498	0.555276	6.3698	7.3108	8.2992	9.11895	0.239155	-0.573298	-0.335481	-0.053121	9.09e-06	0.0356065	0.107506	0.45567	0.503093
ENSG00000023697.12	DERA	FALSE	FALSE	FALSE	FALSE	FALSE	9	protein_coding	0.586694	3.97806	-0.0245899	0.511066	16.0884	17.7385	22.1507	25.1332	0.0387522	-0.723104	-0.438039	-0.25723	6.61e-33	-0.0170111	0.785319	0.523711	0.6
ENSG00000023734.10	STRAP	FALSE	FALSE	FALSE	FALSE	FALSE	11	protein_coding	0.682203	6.43247	-0.0783529	0.611465	99.472	108.872	99.3685	112.854	0.40839	-0.246222	0.001487	-0.0206319	0.493506	0.0995621	0.145394	0.593814	0.663918
ENSG00000023839.11	ABCC2	FALSE	FALSE	FALSE	FALSE	FALSE	32	protein_coding	0.196581	1.48483	-0.0263146	0.179487	0.7992	0.9259	2.3391	3.049	0.00176515	-0.860368	-0.892104	-0.0118928	0.124192	NA	NA	0.043299	0.0474227
ENSG00000023892.10	DEF6	FALSE	FALSE	FALSE	FALSE	FALSE	11	protein_coding	0.600529	4.88057	0.0536668	0.488127	28.3046	30.5809	57.2242	66.3224	0.15664	-1.22225	-0.990492	-0.356498	4.92e-20	-0.158118	0.0137734	0.381443	0.468041
ENSG00000023902.13	PLEKHO1	FALSE	FALSE	FALSE	FALSE	FALSE	6	protein_coding	0.422492	5.98736	0.128294	0.352584	47.0452	56.1516	142.365	178.827	-0.403318	-1.70693	-1.57723	-0.962448	8.52e-68	-0.132629	0.177473	0.239175	0.286598
ENSG00000023909.9	GCLM	FALSE	FALSE	FALSE	FALSE	FALSE	7	protein_coding	0.716381	3.17211	0.0149982	0.641463	10.095	11.92	9.4795	10.8389	0.760563	-0.412361	0.0823396	0.0426386	0.0368574	0.0709043	0.0992235	0.542268	0.604124
ENSG00000024048.10	UBR2	FALSE	FALSE	FALSE	FALSE	FALSE	47	protein_coding	0.647166	3.46427	-0.0449733	0.562044	12.1888	13.787	13.1158	14.1403	0.228491	-0.50771	-0.0979976	-0.0995491	1.06e-09	-0.00270068	0.964851	0.635052	0.729897
ENSG00000024422.11	EHD2	FALSE	FALSE	FALSE	FALSE	FALSE	6	protein_coding	0.44837	5.66917	0.218866	0.38587	41.655	49.8437	104.728	120.271	-0.476594	-1.96822	-1.30957	-1.09612	1.6e-80	-0.130126	0.239859	0.292784	0.340206
ENSG00000024526.16	DEPDC1	FALSE	FALSE	FALSE	FALSE	FALSE	13	protein_coding	0.81203	1.99694	0.377725	0.776119	2.1966	3.477	1.4627	2.699	1.31533	-0.0379241	0.376297	0.110885	1.26e-12	0.0705288	0.0268918	0.214433	0.22268
ENSG00000024862.17	CCDC28A	FALSE	FALSE	FALSE	FALSE	FALSE	6	protein_coding	0.790974	5.24939	-0.0407389	0.68171	46.4676	52.4674	38.195	42.9179	0.818425	-0.0810097	0.276273	0.2169	7.36e-12	-0.0427184	0.648175	0.591753	0.686598
ENSG00000025039.14	RRAGD	FALSE	FALSE	FALSE	FALSE	FALSE	7	protein_coding	0.811736	4.09421	0.0690669	0.704156	23.037	28.4512	15.6386	18.1768	1.33199	-0.00164682	0.530723	0.27853	7.55e-20	-0.00918621	0.938482	0.593814	0.684536
ENSG00000025156.12	HSF2	FALSE	FALSE	FALSE	FALSE	FALSE	13	protein_coding	0.615238	3.25971	-0.0505551	0.539924	9.5418	10.4709	12.8142	14.0511	0.042751	-0.662783	-0.390031	-0.169377	1.04e-27	0.0048838	0.921886	0.585567	0.665979
ENSG00000025293.16	PHF20	FALSE	FALSE	FALSE	FALSE	FALSE	18	protein_coding	0.755274	4.65009	-0.109941	0.658947	28.5544	31.1511	27.6731	29.7886	0.540402	-0.184943	0.043675	0.120909	2.38e-09	-0.000958918	0.989511	0.645361	0.738144
ENSG00000025423.11	HSD17B6	FALSE	FALSE	FALSE	FALSE	FALSE	6	protein_coding	0.655263	6.24538	0.430628	0.526316	166.633	267.787	83.6628	95.5198	2.1641	-1.05149	0.985506	0.0467053	0.651406	-0.648934	0.00594205	0.412371	0.513402
ENSG00000025434.18	NR1H3	FALSE	FALSE	FALSE	FALSE	FALSE	10	protein_coding	0.401274	5.40864	0.038625	0.356688	28.251	33.4958	61.1517	72.839	0.189611	-1.02834	-1.08731	-0.342269	2.97e-25	-0.0168979	0.837239	0.115464	0.129897
ENSG00000025708.13	TYMP	FALSE	FALSE	FALSE	FALSE	FALSE	10	protein_coding	0.507987	5.32255	0.212005	0.458599	36.0838	50.2099	81.3296	99.608	0.28686	-1.70788	-1.15062	-0.600294	2e-25	0.0926816	0.43209	0.296907	0.327835
ENSG00000025770.18	NCAPH2	FALSE	FALSE	FALSE	FALSE	FALSE	20	protein_coding	0.503125	5.11366	-0.0920508	0.45768	33.393	38.4309	41.8885	44.2374	0.121072	-0.629986	-0.318476	-0.188942	2.63e-14	0.0284771	0.696973	0.301031	0.331959
ENSG00000025772.7	TOMM34	FALSE	FALSE	FALSE	FALSE	FALSE	7	protein_coding	0.786925	4.75541	-0.116219	0.707729	30.4014	33.9224	25.8458	28.7299	0.597996	-0.0395621	0.226132	0.158985	3.03e-13	0.0799725	0.114857	0.604124	0.670103
ENSG00000025796.13	SEC63	FALSE	FALSE	FALSE	FALSE	FALSE	21	protein_coding	0.783505	5.96903	-0.04659	0.676955	81.824	90.5262	59.9214	63.9273	0.829224	0.0300244	0.4431	0.255184	4.2e-16	-0.0175194	0.87556	0.678351	0.783505
ENSG00000025800.13	KPNA6	FALSE	FALSE	FALSE	FALSE	FALSE	14	protein_coding	0.630573	4.14466	-0.05792	0.540254	20.1738	22.3391	22.9789	24.2195	0.376877	-0.498871	-0.179485	-0.106401	1.09e-06	-0.0080707	0.914577	0.525773	0.612371
ENSG00000026025.15	VIM	FALSE	FALSE	FALSE	FALSE	FALSE	10	protein_coding	0.555	8.70824	0.0883057	0.507463	422.759	534.369	843.141	1062.73	0.0208156	-1.53027	-0.994239	-0.907018	1.67e-39	0.11104	0.500699	0.420619	0.457732
ENSG00000026036.22	RTEL1-TNFRSF6B	FALSE	FALSE	FALSE	FALSE	FALSE	35	protein_coding	0.0327869	3.39121	0.674883	0.0327869	2.348	2.7482	12.2876	14.4009	-1.08299	-2.29243	-1.98871	-0.352701	1.01e-70	-0.000308949	0.991432	0.00824742	0.00824742
ENSG00000026103.21	FAS	FALSE	FALSE	FALSE	FALSE	FALSE	10	protein_coding	0.502591	3.97881	0.210095	0.450777	13.7882	16.5745	32.3391	36.9433	-0.156795	-1.6393	-1.17277	-0.539929	5.33e-53	0.0132922	0.880985	0.358763	0.4
ENSG00000026297.15	RNASET2	FALSE	FALSE	FALSE	FALSE	FALSE	14	protein_coding	0.819635	7.00464	-0.0328849	0.702517	161.131	186.2	126.9	146.192	0.896063	0.0162245	0.342142	0.399583	1.09e-23	-0.0784077	0.41975	0.63299	0.740206
ENSG00000026508.18	CD44	FALSE	FALSE	FALSE	FALSE	FALSE	18	protein_coding	0.646758	6.84671	0.199475	0.546075	168.652	201.049	217.15	262.618	0.536896	-0.853063	-0.362743	-0.517634	6.11e-14	-0.310146	0.0457238	0.659794	0.781443
ENSG00000026559.13	KCNG1	FALSE	FALSE	FALSE	FALSE	FALSE	4	protein_coding	0.571429	3.25585	0.163082	0.486772	8.8308	10.8743	17.7566	22.3047	0.217504	-1.1917	-0.932017	-0.263937	5.44e-20	-0.0558498	0.325083	0.379381	0.445361
ENSG00000026652.13	AGPAT4	FALSE	FALSE	FALSE	FALSE	FALSE	9	protein_coding	0.15847	2.26496	0.269744	0.142077	1.7438	2.0159	6.735	7.64855	-0.526773	-1.59976	-1.49523	-0.191118	3.04e-54	NA	NA	0.0536082	0.0597938
ENSG00000026751.16	SLAMF7	FALSE	FALSE	FALSE	FALSE	FALSE	7	protein_coding	0.743363	2.36323	0.26334	0.674009	4.3344	6.1129	4.1422	5.43875	1.28012	-0.481309	0.0529404	0.0883585	7.43e-07	0.0579992	0.120229	0.315464	0.346392
ENSG00000026950.16	BTN3A1	FALSE	FALSE	FALSE	FALSE	FALSE	10	protein_coding	0.546366	4.34795	0.126658	0.473684	19.9544	23.0758	39.1717	46.4119	0.0877766	-1.32427	-0.938926	-0.463542	1.51e-36	0.0177192	0.855213	0.389691	0.449485
ENSG00000027001.9	MIPEP	TRUE	FALSE	TRUE	FALSE	FALSE	19	protein_coding	0.896321	7.15052	0.446965	0.755853	274.838	359.271	65.3667	103.2	3.91245	0.444324	2.05529	1.06474	1.81e-27	-0.46498	0.0755897	0.465979	0.552577
ENSG00000027075.14	PRKCH	FALSE	FALSE	FALSE	FALSE	FALSE	14	protein_coding	0.67031	4.72471	0.000270701	0.570128	32.2322	38.3329	33.0506	35.7848	0.382141	-0.461606	-0.0350983	-0.0802086	0.00640362	-0.143914	0.0276162	0.645361	0.758763
ENSG00000027644.4	INSRR	FALSE	FALSE	FALSE	FALSE	FALSE	22	protein_coding	0.193277	1.115	-0.0138503	0.159664	0.2046	0.4432	1.4929	2.206	-0.241901	-0.84973	-1.04927	-0.00954718	0.169088	NA	NA	0.0391753	0.0474227
ENSG00000027697.14	IFNGR1	FALSE	FALSE	FALSE	FALSE	FALSE	8	protein_coding	0.674747	6.07774	0.00457338	0.587879	87.1532	98.9318	86.7697	97.1993	0.582787	-0.423053	0.00628978	-0.0857185	0.0324549	0.0529213	0.648977	0.6	0.68866
ENSG00000027847.13	B4GALT7	FALSE	FALSE	FALSE	FALSE	FALSE	6	protein_coding	0.629534	5.08812	-0.125768	0.573643	34.3206	37.7776	41.6985	45.8361	0.214352	-0.42249	-0.273676	-0.0902249	7.66e-06	0.043018	0.366429	0.457732	0.501031
ENSG00000027869.11	SH2D2A	FALSE	FALSE	FALSE	FALSE	FALSE	9	protein_coding	0.431925	2.43238	0.254732	0.361502	2.942	3.8236	8.0817	11.6258	0.0447887	-1.44007	-1.20403	-0.137496	4.47e-15	-0.00810606	0.823761	0.158763	0.189691
ENSG00000028116.17	VRK2	FALSE	FALSE	FALSE	FALSE	FALSE	19	protein_coding	0.667208	3.70516	-0.00333928	0.580227	15.9652	17.6441	15.7486	16.2912	0.373397	-0.409128	0.018538	-0.0654032	0.000493879	0.0237062	0.672466	0.738144	0.847423
ENSG00000028137.18	TNFRSF1B	FALSE	FALSE	FALSE	FALSE	FALSE	10	protein_coding	0.571831	3.70685	0.139881	0.519663	13.028	15.3268	21.6366	27.7308	0.392453	-1.12102	-0.690348	-0.235475	2.48e-14	0.0769744	0.176159	0.381443	0.418557
ENSG00000028203.17	VEZT	FALSE	FALSE	FALSE	FALSE	FALSE	16	protein_coding	0.701754	5.0503	-0.0476799	0.631347	41.0386	46.367	34.5693	37.9014	0.687333	-0.222758	0.241082	0.0631076	0.0302506	0.108844	0.110683	0.589691	0.659794
ENSG00000028277.21	POU2F2	FALSE	FALSE	FALSE	FALSE	FALSE	16	protein_coding	0.45	2.2595	0.0127512	0.389439	3.29	3.8778	6.3531	7.8456	0.0373021	-1.11261	-0.777375	-0.120497	2.34e-18	-0.0264094	0.317638	0.243299	0.278351
ENSG00000028310.17	BRD9	FALSE	FALSE	FALSE	FALSE	FALSE	19	protein_coding	0.480565	4.68615	-0.0757434	0.446429	21.9934	24.1963	33.567	36.3261	-0.0625056	-0.835736	-0.588175	-0.264567	3.85e-37	0.0405453	0.336636	0.257732	0.280412
ENSG00000028528.14	SNX1	FALSE	FALSE	FALSE	FALSE	FALSE	15	protein_coding	0.657088	6.56428	-0.0195997	0.581262	114.823	128.911	124.226	138.35	0.4136	-0.397466	-0.112606	-0.146086	7.54e-05	0.0664079	0.507967	0.626804	0.707216
ENSG00000028839.9	TBPL1	FALSE	FALSE	FALSE	FALSE	FALSE	7	protein_coding	0.675799	5.86848	0.0222466	0.573394	64.5754	80.1257	51.3113	54.7041	0.871644	-0.524189	0.326032	0.0085575	0.84281	0.0279252	0.841907	0.257732	0.305155
ENSG00000029153.14	ARNTL2	FALSE	FALSE	FALSE	FALSE	FALSE	17	protein_coding	0.48538	1.76319	0.085404	0.444444	1.6778	2.1796	3.7215	5.294	0.398148	-0.805432	-0.818197	-0.0375907	0.000393085	0.0268864	0.0864762	0.156701	0.171134
ENSG00000029363.16	BCLAF1	FALSE	FALSE	FALSE	FALSE	FALSE	15	protein_coding	0.658076	5.64372	0.0848126	0.569468	69.4152	82.7484	62.9139	72.7546	0.562124	-0.463325	0.139757	-0.147782	0.00046266	-0.0103268	0.950186	0.684536	0.789691
ENSG00000029364.11	SLC39A9	FALSE	FALSE	FALSE	FALSE	FALSE	8	protein_coding	0.85	5.44919	0.00166587	0.743764	57.0524	65.2248	42.0694	48.4196	1.41174	0.0753417	0.430693	0.50519	2.18e-48	0.0548176	0.499863	0.676289	0.771134
ENSG00000029534.20	ANK1	FALSE	FALSE	FALSE	FALSE	FALSE	43	protein_coding	0.845361	3.30619	0.672269	0.744898	4.5902	11.3624	2.6162	5.7038	1.40088	-0.329111	0.628425	0.102781	0.000251681	-0.00902342	0.930962	0.150515	0.169072
ENSG00000029559.6	IBSP	FALSE	FALSE	FALSE	FALSE	FALSE	7	protein_coding	1	1.68947	0.704684	0.941176	0.1416	0.3165	0.0454	0.064	0.191057	-0.0313952	0.127002	0.0789269	1.96e-12	0.0125437	0.737117	0.0329897	0.0350515
ENSG00000029639.10	TFB1M	FALSE	FALSE	FALSE	FALSE	FALSE	7	protein_coding	0.47451	3.7568	-0.0831805	0.445312	10.5572	11.8865	19.0534	20.4912	0.0129404	-0.822802	-0.795055	-0.186205	1.15e-28	0.0147658	0.682807	0.235052	0.249485
ENSG00000029725.16	RABEP1	FALSE	FALSE	FALSE	FALSE	FALSE	18	protein_coding	0.643002	5.07849	-0.00310951	0.546748	44.717	51.1332	37.8895	40.1522	0.65072	-0.403887	0.23335	-0.026516	0.437191	-0.114793	0.171574	0.554639	0.653608
ENSG00000029993.14	HMGB3	FALSE	FALSE	FALSE	FALSE	FALSE	5	protein_coding	0.867491	4.90655	0.157305	0.768142	45.6442	53.6917	23.8495	26.1472	1.7356	0.529747	0.908481	0.777746	2.45e-86	0.201308	0.00386545	0.894845	1.01237
ENSG00000030066.13	NUP160	FALSE	FALSE	FALSE	FALSE	FALSE	36	protein_coding	0.608187	3.85631	0.0377888	0.53125	15.282	17.6638	20.0091	21.7796	0.0656677	-0.816303	-0.367736	-0.271119	2.48e-32	0.00552398	0.944044	0.560825	0.643299
ENSG00000030110.12	BAK1	FALSE	FALSE	FALSE	FALSE	FALSE	7	protein_coding	0.663793	3.77229	-0.143254	0.602247	14.211	15.3689	15.5393	18.2986	0.276106	-0.319639	-0.120783	-0.0234208	0.144063	0.0664609	0.0375922	0.552577	0.635052
ENSG00000030304.13	MUSK	FALSE	FALSE	FALSE	FALSE	FALSE	15	protein_coding	0.276596	0.457494	-1.20714	0.212766	0.1162	0.1855	0.3285	0.46625	0.00998679	-0.271059	-0.251203	0.0562788	3.25e-27	NA	NA	0.0412371	0.0536082
ENSG00000030419.16	IKZF2	FALSE	FALSE	FALSE	FALSE	FALSE	9	protein_coding	0.625	2.59522	0.0691563	0.546569	6.186	8.0298	7.6401	9.25325	0.505766	-0.742767	-0.265859	-0.0643394	0.000145666	0.00283065	0.959666	0.459794	0.525773
ENSG00000030582.17	GRN	FALSE	FALSE	FALSE	FALSE	FALSE	13	protein_coding	0.844944	7.86893	-0.00994818	0.764574	299.77	341.793	218.527	239.375	1.03215	0.116549	0.454265	0.485492	5.01e-29	0.174456	0.062847	0.703093	0.775258
ENSG00000031003.10	FAM13B	FALSE	FALSE	FALSE	FALSE	FALSE	23	protein_coding	0.616698	4.01635	0.0904567	0.532197	16.689	19.5985	29.1162	33.6976	0.00428821	-1.00916	-0.767687	-0.400612	4.52e-43	-0.0601409	0.321631	0.579381	0.670103
ENSG00000031081.10	ARHGAP31	FALSE	FALSE	FALSE	FALSE	FALSE	12	protein_coding	0.512397	2.03698	-0.00476311	0.471074	3.2562	3.955	4.9289	5.4501	0.166797	-0.930766	-0.478199	-0.0850129	2.34e-15	0.0146324	0.529255	0.352577	0.383505
ENSG00000031691.6	CENPQ	FALSE	FALSE	FALSE	FALSE	FALSE	9	protein_coding	0.685096	2.17721	-0.211986	0.605769	4.0476	4.7662	4.5704	5.31375	0.363824	-0.35132	-0.142183	0.0215388	0.020407	0.0213841	0.244922	0.519588	0.587629
ENSG00000031698.12	SARS	FALSE	FALSE	FALSE	FALSE	FALSE	12	protein_coding	0.693023	6.59342	-0.0616361	0.611455	108.816	117.274	120.009	123.827	0.196973	-0.250089	-0.140033	-0.0597471	0.0168793	0.0791817	0.172018	0.814433	0.921649
ENSG00000031823.14	RANBP3	FALSE	FALSE	FALSE	FALSE	FALSE	17	protein_coding	0.663866	5.64884	-0.0796392	0.578151	54.8042	57.7182	62.8427	66.1429	0.0827351	-0.405786	-0.194148	-0.148047	2.23e-12	-0.0632055	0.191727	0.709278	0.814433
ENSG00000032219.18	ARID4A	FALSE	FALSE	FALSE	FALSE	FALSE	24	protein_coding	0.581081	3.05855	0.00313396	0.501124	8.2942	9.6963	11.1452	12.4889	0.174912	-0.81423	-0.385984	-0.160289	3.16e-20	-0.0556637	0.135275	0.459794	0.531959
ENSG00000032389.12	EIPR1	FALSE	FALSE	FALSE	FALSE	FALSE	11	protein_coding	0.883197	4.30089	-0.0906558	0.785276	23.3962	25.7552	17.692	19.0568	0.883552	0.223987	0.384236	0.339702	9.96e-66	0.104361	0.00396784	0.791753	0.88866
ENSG00000032444.16	PNPLA6	FALSE	FALSE	FALSE	FALSE	FALSE	35	protein_coding	0.369668	5.74013	0.0335446	0.334906	37.4824	45.9684	74.6815	81.18	-0.185414	-1.33293	-0.975742	-0.462367	6.04e-38	0.0379727	0.628116	0.146392	0.160825
ENSG00000032742.17	IFT88	FALSE	FALSE	FALSE	FALSE	FALSE	28	protein_coding	0.641463	3.53803	-0.135951	0.580488	11.4278	12.4712	13.7822	15.4465	0.248964	-0.508357	-0.25029	-0.0486	0.00160891	0.0677317	0.0223929	0.490722	0.542268
ENSG00000033011.12	ALG1	FALSE	FALSE	FALSE	FALSE	FALSE	14	protein_coding	0.877847	4.77626	-0.0392765	0.764948	33.6604	36.1948	23.5467	26.311	1.09041	0.304798	0.497759	0.449356	2.92e-68	0.0513596	0.372333	0.764948	0.874227
ENSG00000033030.13	ZCCHC8	FALSE	FALSE	FALSE	FALSE	FALSE	14	protein_coding	0.542005	4.04714	-0.0437609	0.497297	13.8944	15.2844	27.2303	30.5615	-0.169606	-1.0769	-0.922475	-0.341538	1.3e-53	0.0287791	0.497396	0.379381	0.412371
ENSG00000033050.8	ABCF2	FALSE	FALSE	FALSE	FALSE	FALSE	15	protein_coding	0.694236	4.46109	-0.10847	0.64	23.0446	24.9196	27.2771	31.6713	0.39009	-0.355175	-0.233921	-0.0563808	0.00958341	0.0878327	0.0280644	0.527835	0.571134
ENSG00000033100.16	CHPF2	FALSE	FALSE	FALSE	FALSE	FALSE	5	protein_coding	0.745	5.05581	-0.0823126	0.665835	37.8974	41.3187	37.1303	43.31	0.618941	-0.199589	0.0287358	0.0900744	0.00038169	0.087491	0.118261	0.550515	0.614433
ENSG00000033122.18	LRRC7	FALSE	FALSE	FALSE	FALSE	FALSE	27	protein_coding	0.598684	2.24743	0.219426	0.52	4.8834	7.0984	4.4662	5.4947	0.916492	-0.844794	0.106112	0.0291215	0.0901372	0.0175846	0.732533	0.321649	0.375258
ENSG00000033170.16	FUT8	FALSE	FALSE	FALSE	FALSE	FALSE	11	protein_coding	0.671706	3.5881	-0.016129	0.607759	14.0008	15.9801	14.2497	17.2764	0.591039	-0.35138	-0.0237414	-0.0217964	0.351838	0.0707489	0.147161	0.581443	0.641237
ENSG00000033178.12	UBA6	FALSE	FALSE	FALSE	FALSE	FALSE	33	protein_coding	0.626761	3.60005	0.0698899	0.555035	15.3932	19.199	15.0282	17.0063	0.716347	-0.684176	0.032485	-0.0707691	0.00704373	0.00978744	0.914572	0.48866	0.550515
ENSG00000033327.12	GAB2	FALSE	FALSE	FALSE	FALSE	FALSE	10	protein_coding	0.522727	2.76762	0.0952764	0.487252	5.4622	6.6089	11.5734	12.6284	0.0180168	-1.338	-0.960277	-0.218278	1.29e-35	0.0249839	0.432044	0.354639	0.379381
ENSG00000033627.16	ATP6V0A1	FALSE	FALSE	FALSE	FALSE	FALSE	22	protein_coding	0.61959	5.58044	-0.0633217	0.52164	50.8866	57.4751	61.8344	68.7358	0.177135	-0.559944	-0.276193	-0.170358	1.85e-09	-0.107146	0.0741191	0.472165	0.560825
ENSG00000033800.13	PIAS1	FALSE	FALSE	FALSE	FALSE	FALSE	15	protein_coding	0.450425	4.43739	0.00982066	0.385269	20.1418	23.5481	29.4208	31.2369	-0.0757481	-1.06534	-0.52496	-0.403753	7.25e-51	-0.0930487	0.0866508	0.280412	0.327835
ENSG00000033867.16	SLC4A7	FALSE	FALSE	FALSE	FALSE	FALSE	28	protein_coding	0.546479	3.33878	0.131757	0.459384	10.1222	11.5701	14.9586	17.2461	0.313321	-1.17955	-0.520892	-0.214518	9.55e-19	-0.0619625	0.211536	0.338144	0.4
ENSG00000034053.14	APBA2	FALSE	FALSE	FALSE	FALSE	FALSE	16	protein_coding	0.847368	2.87925	0.121382	0.75853	8.9532	10.6823	6.262	8.09025	1.50492	0.0792536	0.454794	0.231534	3.34e-32	0.0625592	0.163393	0.595876	0.663918
ENSG00000034152.18	MAP2K3	FALSE	FALSE	FALSE	FALSE	FALSE	14	protein_coding	0.697674	5.54619	-0.0522226	0.619205	49.432	57.9872	54.9352	78.8617	0.599792	-0.319531	-0.149417	-0.00503133	0.885205	0.00596288	0.955766	0.385567	0.43299
ENSG00000034239.10	EFCAB1	FALSE	FALSE	FALSE	FALSE	FALSE	6	protein_coding	0.38835	2.76783	0.437797	0.313916	4.4288	6.5148	11.0229	12.5425	-0.328609	-1.93426	-1.14708	-0.348681	1.48e-45	-0.0476296	0.275121	0.2	0.247423
ENSG00000034510.5	TMSB10	FALSE	FALSE	FALSE	FALSE	FALSE	3	protein_coding	0.890152	10.9783	0.0443752	0.836502	2609.16	3268.31	1414.4	1695.12	1.57997	0.0918719	0.882926	0.520212	1.45e-16	0.405773	0.00243495	0.453608	0.484536
ENSG00000034533.11	ASTE1	FALSE	FALSE	FALSE	FALSE	FALSE	7	protein_coding	0.612756	2.44598	-0.217293	0.55	4.8874	5.3859	5.805	6.3133	0.141196	-0.464561	-0.208964	-0.0234276	0.00228447	0.0136506	0.455364	0.498969	0.554639
ENSG00000034677.12	RNF19A	FALSE	FALSE	FALSE	FALSE	FALSE	11	protein_coding	0.57109	4.6997	0.130465	0.524823	28.0988	33.919	42.2088	48.7922	0.163725	-1.21614	-0.570366	-0.449603	4.86e-28	0.0691337	0.464374	0.457732	0.496907
ENSG00000034693.14	PEX3	FALSE	FALSE	FALSE	FALSE	FALSE	12	protein_coding	0.676083	4.10879	-0.0794492	0.593985	19.3388	21.2138	22.1181	24.1984	0.370716	-0.400086	-0.184788	-0.0527045	0.00804602	0.0179462	0.754949	0.651546	0.740206
ENSG00000034713.7	GABARAPL2	FALSE	FALSE	FALSE	FALSE	FALSE	4	protein_coding	0.770455	7.31363	-0.051932	0.655481	188.462	209.325	168.243	197.333	0.648983	-0.109922	0.162812	0.122777	0.000448452	-0.0340084	0.757733	0.604124	0.698969
ENSG00000034971.16	MYOC	FALSE	FALSE	FALSE	FALSE	FALSE	4	protein_coding	0.552632	2.68826	0.605678	0.508772	5.1802	7.6196	8.4748	16.7606	0.974135	-1.63701	-0.616442	-0.136018	2.14e-06	0.0472196	0.2843	0.239175	0.259794
ENSG00000035115.21	SH3YL1	FALSE	FALSE	FALSE	FALSE	FALSE	13	protein_coding	0.760095	6.11529	0.0683265	0.665072	99.9762	117.537	64.7246	74.1642	1.23273	-0.124568	0.61951	0.220343	1.66e-05	-0.000441002	0.998508	0.573196	0.659794
ENSG00000035141.7	FAM136A	FALSE	FALSE	FALSE	FALSE	FALSE	4	protein_coding	0.848907	5.04102	-0.0978204	0.742972	38.9108	42.6047	28.7617	30.766	0.713509	0.178235	0.423322	0.337666	3.31e-53	-0.000770724	0.992322	0.762887	0.880412
ENSG00000035403.17	VCL	FALSE	FALSE	FALSE	FALSE	FALSE	23	protein_coding	0.545024	6.1414	0.237592	0.462085	67.4332	80.94	205.785	262.114	-0.232795	-2.09477	-1.59537	-1.12057	2.01e-55	-0.252381	0.0446835	0.402062	0.474227
ENSG00000035499.12	DEPDC1B	FALSE	FALSE	FALSE	FALSE	FALSE	11	protein_coding	0.96124	1.68461	0.131179	0.945736	1.8988	2.9916	0.6561	0.81645	1.12403	0.138772	0.807666	0.143705	1.87e-53	0.0769103	9.58e-06	0.251546	0.25567
ENSG00000035664.11	DAPK2	FALSE	FALSE	FALSE	FALSE	FALSE	12	protein_coding	0.660976	3.40594	0.0592689	0.597561	11.4894	13.2668	16.8845	21.9192	0.536284	-0.739333	-0.518006	-0.0966057	0.000121064	0.0337666	0.555425	0.505155	0.558763
ENSG00000035681.8	NSMAF	FALSE	FALSE	FALSE	FALSE	FALSE	33	protein_coding	0.640957	4.73538	-0.029684	0.567639	27.6188	32.1707	35.5633	38.4828	0.343932	-0.707903	-0.353433	-0.113932	6.88e-05	0.029982	0.708742	0.441237	0.496907
ENSG00000035687.9	ADSS	FALSE	FALSE	FALSE	FALSE	FALSE	13	protein_coding	0.707269	4.87963	-0.0165968	0.619141	36.4096	41.8995	32.256	36.6256	0.60478	-0.169339	0.169794	0.0550092	0.0697412	0.0472411	0.58717	0.653608	0.742268
ENSG00000035720.7	STAP1	FALSE	FALSE	FALSE	FALSE	FALSE	10	protein_coding	0.775862	3.18348	0.946792	0.672414	5.585	10.7819	3.7128	5.97695	2.00197	-0.531879	0.482599	0.0809319	0.00651219	-0.0144261	0.900608	0.160825	0.185567
ENSG00000035862.12	TIMP2	FALSE	FALSE	FALSE	FALSE	FALSE	5	protein_coding	0.561247	7.14475	0.160309	0.498886	143.263	170.428	339.206	395.572	-0.191354	-1.82899	-1.23771	-1.08642	6.35e-53	-0.00977292	0.96521	0.461856	0.519588
ENSG00000035928.15	RFC1	FALSE	FALSE	FALSE	FALSE	FALSE	25	protein_coding	0.685921	4.906	-0.0154763	0.601802	40.3764	47.1571	32.2373	37.0283	0.695344	-0.236947	0.316005	0.0553212	0.0844	0.060951	0.504805	0.68866	0.783505
ENSG00000036054.12	TBC1D23	FALSE	FALSE	FALSE	FALSE	FALSE	19	protein_coding	0.620087	3.80958	-0.119047	0.551198	14.827	16.4762	16.6052	17.5443	0.223137	-0.441018	-0.153614	-0.0843535	4.06e-07	0.0474597	0.216667	0.521649	0.585567
ENSG00000036257.12	CUL3	FALSE	FALSE	FALSE	FALSE	FALSE	16	protein_coding	0.761557	5.80467	-0.134469	0.656934	61.551	65.2238	56.4708	59.2421	0.41945	-0.0805348	0.122204	0.136286	1.01e-13	0.00476517	0.944064	0.556701	0.645361
ENSG00000036448.9	MYOM2	FALSE	FALSE	FALSE	FALSE	FALSE	37	protein_coding	0.417671	3.58502	0.268195	0.341365	7.6276	10.2423	18.2624	23.8235	0.0183599	-1.44684	-1.15876	-0.339732	7.11e-16	-0.169645	0.029443	0.175258	0.214433
ENSG00000036473.7	OTC	FALSE	FALSE	FALSE	FALSE	FALSE	11	protein_coding	0.472222	0.488648	-1.08046	0.416667	0.0876	0.1485	0.1765	0.3343	0.0918719	-0.108692	-0.113353	NA	NA	NA	NA	0.0309278	0.0350515
ENSG00000036530.8	CYP46A1	FALSE	FALSE	FALSE	FALSE	FALSE	15	protein_coding	0.347826	2.15999	0.0627991	0.298077	2.2302	2.6759	5.7218	7.0862	-0.104767	-1.3062	-1.05722	-0.0981481	3.41e-17	-0.00722509	0.767205	0.127835	0.148454
ENSG00000036549.12	AC118549.1	FALSE	FALSE	FALSE	FALSE	FALSE	15	protein_coding	0.672	4.22176	-0.0509264	0.580838	22.3414	25.5601	21.8555	23.3516	0.483734	-0.308192	0.0303496	-0.02371	0.301782	-0.00213071	0.982554	0.6	0.692784
ENSG00000036565.14	SLC18A1	FALSE	FALSE	FALSE	FALSE	FALSE	17	protein_coding	0.711538	1.1011	-0.18216	0.673077	0.745	1.0451	0.7408	0.962	0.53839	-0.215779	0.00347654	0.06315	2.35e-18	0.0231616	0.118727	0.14433	0.152577
ENSG00000036672.15	USP2	FALSE	FALSE	FALSE	FALSE	FALSE	13	protein_coding	0.269406	2.26554	0.322826	0.214612	1.972	3.0444	6.5528	10.2391	-0.341216	-1.52941	-1.34558	-0.204717	9.15e-22	-0.0376945	0.222965	0.0969072	0.121649
ENSG00000036828.16	CASR	FALSE	FALSE	FALSE	FALSE	FALSE	7	protein_coding	0.265734	0.330173	-1.75446	0.234043	0.1476	0.181	0.3121	0.3391	-0.011769	-0.210534	-0.193258	NA	NA	NA	NA	0.0680412	0.0783505
ENSG00000037042.8	TUBG2	FALSE	FALSE	FALSE	FALSE	FALSE	11	protein_coding	0.0810811	5.61735	0.313172	0.0540541	16.5488	19.0362	72.7774	80.2104	-1.10526	-2.33013	-2.07181	-1.03218	1.26e-126	-0.0296965	0.648957	0.0164948	0.0247423
ENSG00000037241.7	RPL26L1	FALSE	FALSE	FALSE	FALSE	FALSE	4	protein_coding	0.840385	5.42033	-0.0753358	0.751445	52.4302	58.4025	43.734	48.4121	0.785154	0.106081	0.256284	0.340719	5.07e-38	0.14894	0.00204969	0.804124	0.901031
ENSG00000037280.15	FLT4	FALSE	FALSE	FALSE	FALSE	FALSE	30	protein_coding	0.285714	3.06351	0.401463	0.278947	3.443	4.2369	14.2801	18.364	-0.462587	-2.04007	-1.78205	-0.348767	2.02e-59	0.0433658	0.0382331	0.109278	0.11134
ENSG00000037474.14	NSUN2	FALSE	FALSE	FALSE	FALSE	FALSE	19	protein_coding	0.71875	5.37289	-0.0720863	0.643443	44.0628	48.5048	59.1772	66.3683	0.288414	-0.476672	-0.41728	-0.0793196	0.00367811	0.0960525	0.0719644	0.647423	0.71134
ENSG00000037637.10	FBXO42	FALSE	FALSE	FALSE	FALSE	FALSE	10	protein_coding	0.666667	4.27829	-0.0843371	0.586331	21.4276	23.833	23.5799	25.0432	0.234122	-0.379596	-0.132204	-0.0572409	0.00204036	0.0329441	0.498296	0.672165	0.762887
ENSG00000037749.12	MFAP3	FALSE	FALSE	FALSE	FALSE	FALSE	5	protein_coding	0.675045	3.27547	0.275079	0.589606	14.0232	17.5105	13.2853	15.598	0.932848	-0.543082	0.0726608	-0.0220548	0.44063	0.0127558	0.891108	0.678351	0.775258
ENSG00000037757.13	MRI1	FALSE	FALSE	FALSE	FALSE	FALSE	6	protein_coding	0.661885	4.42601	0.0426969	0.576687	22.7112	25.9388	37.3852	43.0719	0.154986	-0.842968	-0.694981	-0.247267	1.52e-15	0.0113369	0.904394	0.581443	0.665979
ENSG00000037897.16	METTL1	FALSE	FALSE	FALSE	FALSE	FALSE	6	protein_coding	0.842466	5.08812	-0.0671518	0.757991	39.801	44.9175	35.7106	43.465	0.836032	0.0731069	0.152408	0.273589	1.55e-22	0.158297	0.00190563	0.684536	0.760825
ENSG00000037965.5	HOXC8	FALSE	FALSE	FALSE	FALSE	FALSE	2	protein_coding	0.493151	0.866365	-0.33836	0.459459	0.25	0.4973	0.5644	0.84635	0.174621	-0.288781	-0.323681	0.0484776	4.25e-16	NA	NA	0.0701031	0.0742268
ENSG00000038002.8	AGA	FALSE	FALSE	FALSE	FALSE	FALSE	9	protein_coding	0.840164	4.42657	0.0814217	0.718686	29.0342	32.3864	22.2525	27.501	1.44302	0.103103	0.36922	0.400782	1.44e-35	-0.071255	0.342325	0.721649	0.845361
ENSG00000038210.12	PI4K2B	FALSE	FALSE	FALSE	FALSE	FALSE	10	protein_coding	0.798687	3.73198	0.0305415	0.687773	17.4018	19.7815	13.1936	14.9315	1.18448	-0.0728512	0.374606	0.219227	1.24e-19	0.00517842	0.954905	0.649485	0.752577
ENSG00000038219.12	BOD1L1	FALSE	FALSE	FALSE	FALSE	FALSE	26	protein_coding	0.682422	4.00837	0.2709	0.591445	18.968	21.2544	26.3351	28.5303	0.0422654	-0.73723	-0.453065	-0.276302	1.23e-25	0.00155251	0.986668	0.826804	0.952577
ENSG00000038274.16	MAT2B	FALSE	FALSE	FALSE	FALSE	FALSE	7	protein_coding	0.623722	5.27725	-0.02381	0.544898	43.8638	48.6658	56.5576	64.2769	0.27947	-0.668965	-0.359455	-0.261791	1.16e-16	0.0193229	0.840393	0.550515	0.628866
ENSG00000038295.7	TLL1	FALSE	FALSE	FALSE	FALSE	FALSE	22	protein_coding	0.455224	1.13698	-0.315315	0.4	0.9542	1.2145	1.8595	2.1957	0.0311184	-0.76356	-0.549185	-0.0170617	0.0189108	0.0112832	0.437283	0.22268	0.251546
ENSG00000038358.14	EDC4	FALSE	FALSE	FALSE	FALSE	FALSE	29	protein_coding	0.622857	5.57715	-0.0242628	0.547278	45.6514	50.4512	69.4563	78.8983	0.0751837	-0.970737	-0.594808	-0.265638	7.84e-15	-0.0162103	0.865922	0.393814	0.449485
ENSG00000038382.19	TRIO	FALSE	FALSE	FALSE	FALSE	FALSE	57	protein_coding	0.236842	5.55542	0.133675	0.222222	25.2006	27.8493	66.1565	80.5809	-0.249771	-1.53193	-1.35793	-0.546783	5.46e-45	-0.0104499	0.90454	0.0701031	0.0742268
ENSG00000038427.15	VCAN	FALSE	FALSE	FALSE	FALSE	FALSE	15	protein_coding	0.662198	3.87459	0.45218	0.620787	19.9882	25.8913	25.3581	33.133	1.33761	-1.34814	-0.328668	-0.112941	0.0175101	0.267543	0.000323006	0.45567	0.509278
ENSG00000038532.15	CLEC16A	FALSE	FALSE	FALSE	FALSE	FALSE	24	protein_coding	0.560647	3.55008	-0.103259	0.494624	10.392	11.5691	15.9237	17.902	-0.0316277	-0.797781	-0.571024	-0.172668	2.98e-31	0.0138414	0.676354	0.379381	0.428866
ENSG00000038945.14	MSR1	FALSE	FALSE	FALSE	FALSE	FALSE	10	protein_coding	0.718354	2.84961	0.105333	0.675079	7.8668	9.1952	7.3989	9.3292	1.04895	-0.533836	0.0782132	0.0668294	0.000917056	0.125714	0.000541847	0.441237	0.468041
ENSG00000039068.18	CDH1	FALSE	FALSE	FALSE	FALSE	FALSE	17	protein_coding	0.824042	7.20597	0.227173	0.709565	243.612	275.647	168.472	196.741	1.98016	0.191247	0.529454	1.0319	1.61e-49	-0.0845202	0.57447	0.841237	0.975258
ENSG00000039123.15	MTREX	FALSE	FALSE	FALSE	FALSE	FALSE	27	protein_coding	0.643225	4.78386	0.012318	0.548043	34.2532	38.3782	37.2026	40.0031	0.350762	-0.517438	-0.115916	-0.190495	2.54e-11	-0.0585573	0.450694	0.635052	0.773196
ENSG00000039139.9	DNAH5	FALSE	FALSE	FALSE	FALSE	FALSE	79	protein_coding	0.912458	2.80305	0.384353	0.771044	8.8656	11.9215	3.2902	4.67065	2.31764	0.484409	1.20136	0.325903	1.56e-48	-0.0332593	0.698415	0.472165	0.558763
ENSG00000039319.16	ZFYVE16	FALSE	FALSE	FALSE	FALSE	FALSE	19	protein_coding	0.671371	4.12991	-0.0349337	0.583501	21.38	25.6538	20.021	22.6611	0.58028	-0.353762	0.0903787	0.00887207	0.722941	0.0198054	0.797953	0.597938	0.686598
ENSG00000039523.19	RIPOR1	FALSE	FALSE	FALSE	FALSE	FALSE	23	protein_coding	0.393013	5.60445	0.0229193	0.371179	35.5808	39.4531	70.4181	76.8747	-0.272176	-1.26265	-0.965203	-0.497181	2.38e-48	0.0899802	0.107424	0.175258	0.185567
ENSG00000039537.13	C6	FALSE	FALSE	FALSE	FALSE	FALSE	18	protein_coding	0.240385	1.70697	0.452616	0.240385	0.4492	0.8533	2.8549	3.3128	-0.157617	-1.20095	-1.41144	-0.0436365	2.08e-05	0.0148515	0.426454	0.0515464	0.0515464
ENSG00000039560.13	RAI14	FALSE	FALSE	FALSE	FALSE	FALSE	20	protein_coding	0.560976	3.91976	0.061318	0.529268	16.0068	19.8524	23.2029	27.029	0.348894	-1	-0.509068	-0.272322	2.78e-20	0.126985	0.0136689	0.447423	0.474227
ENSG00000039600.10	SOX30	FALSE	FALSE	FALSE	FALSE	FALSE	6	protein_coding	0.426829	0.547154	-1.08685	0.335366	0.3078	0.4508	0.4872	0.58825	0.0594546	-0.288153	-0.185457	NA	NA	NA	NA	0.113402	0.14433
ENSG00000039650.11	PNKP	FALSE	FALSE	FALSE	FALSE	FALSE	17	protein_coding	0.692098	6.48864	0.0194909	0.603261	97.709	114.983	127.032	138.498	0.587738	-0.896952	-0.375246	-0.0117597	0.811022	-0.0798431	0.450723	0.457732	0.523711
ENSG00000039987.6	BEST2	FALSE	FALSE	FALSE	FALSE	FALSE	10	protein_coding	0.333333	0.781922	-0.724162	0.258706	0.4782	0.5481	1.023	1.19025	-0.0642322	-0.55496	-0.452655	NA	NA	NA	NA	0.107216	0.138144
ENSG00000040199.18	PHLPP2	FALSE	FALSE	FALSE	FALSE	FALSE	19	protein_coding	0.505495	2.01479	-0.114796	0.446575	2.9494	3.4628	4.6199	5.25345	-0.0205289	-0.857406	-0.508911	-0.0782099	7.01e-21	-0.0136919	0.450571	0.336082	0.379381
ENSG00000040275.16	SPDL1	FALSE	FALSE	FALSE	FALSE	FALSE	12	protein_coding	0.668305	2.50237	-0.086583	0.607407	5.4966	6.5081	6.0717	6.9091	0.473947	-0.431486	-0.122372	0.0168441	0.181724	0.0649082	0.00462687	0.507216	0.560825
ENSG00000040341.17	STAU2	FALSE	FALSE	FALSE	FALSE	FALSE	15	protein_coding	0.765086	4.65315	-0.0161809	0.676026	32.8746	37.4404	26.1409	28.7437	0.9163	-0.166828	0.319735	0.156726	2.95e-07	0.0839748	0.281875	0.645361	0.731959
ENSG00000040487.12	PQLC2	FALSE	FALSE	FALSE	FALSE	FALSE	9	protein_coding	0.640625	4.0944	-0.123691	0.583333	16.1932	17.3487	23.9101	26.9472	0.147105	-0.605397	-0.534893	-0.108707	4.48e-09	0.0286529	0.485655	0.447423	0.507216
ENSG00000040531.14	CTNS	FALSE	FALSE	FALSE	FALSE	FALSE	13	protein_coding	0.490909	4.06439	-0.00982784	0.4125	13.2902	14.5511	27.0727	30.3678	-0.295458	-1.21822	-0.974142	-0.380773	1.3e-56	-0.0260907	0.5721	0.272165	0.334021
ENSG00000040608.13	RTN4R	FALSE	FALSE	FALSE	FALSE	FALSE	3	protein_coding	0.769006	2.04583	-0.0756425	0.701705	3.9934	4.957	3.4476	4.5204	0.897789	-0.240439	0.166995	0.0932835	1.82e-15	0.0559364	0.0116677	0.509278	0.542268
ENSG00000040633.12	PHF23	FALSE	FALSE	FALSE	FALSE	FALSE	6	protein_coding	0.786151	5.3947	-0.0370293	0.674134	50.9338	57.4133	46.9992	51.5793	0.782866	-0.169956	0.113663	0.224866	1.32e-13	-0.0607367	0.412671	0.682474	0.795876
ENSG00000040731.10	CDH10	FALSE	FALSE	FALSE	FALSE	FALSE	12	protein_coding	0.576336	2.49935	0.370436	0.530534	4.5838	6.8302	7.3143	11.2889	0.752674	-1.20227	-0.574348	-0.0692151	0.00334247	0.0299484	0.541478	0.286598	0.31134
ENSG00000040933.15	INPP4A	FALSE	FALSE	FALSE	FALSE	FALSE	26	protein_coding	0.580796	3.05781	0.0476054	0.526932	7.8248	8.8114	13.2717	14.089	0.0796146	-1.00355	-0.693522	-0.214768	1.65e-34	0.0457276	0.146106	0.463918	0.51134
ENSG00000041353.9	RAB27B	FALSE	FALSE	FALSE	FALSE	FALSE	6	protein_coding	0.79661	4.27554	0.271782	0.673729	29.0722	34.3047	24.2542	29.7794	1.69243	-0.0897046	0.251907	0.380109	4.51e-20	-0.121606	0.198055	0.65567	0.775258
ENSG00000041357.15	PSMA4	FALSE	FALSE	FALSE	FALSE	FALSE	9	protein_coding	0.841438	7.68431	-0.0449019	0.719409	251.339	279.549	215.559	237.64	0.898214	0.00360401	0.220604	0.405825	4.37e-31	-0.0984729	0.19237	0.703093	0.820619
ENSG00000041515.15	MYO16	FALSE	FALSE	FALSE	FALSE	FALSE	35	protein_coding	0.411215	0.832101	-0.566686	0.364486	0.3846	0.5771	0.6542	0.9021	0.0694779	-0.359209	-0.256664	0.0453478	6.37e-15	-0.00508732	0.765332	0.0804124	0.0907216
ENSG00000041802.10	LSG1	FALSE	FALSE	FALSE	FALSE	FALSE	14	protein_coding	0.555556	4.59638	-0.0059039	0.508434	23.5232	27.589	39.8925	47.0877	0.0284701	-1.02243	-0.737689	-0.364957	4.26e-36	0.0668765	0.245365	0.435052	0.474227
ENSG00000041880.14	PARP3	FALSE	FALSE	FALSE	FALSE	FALSE	12	protein_coding	0.415254	4.30987	0.158672	0.361582	14.9484	18.2693	36.9628	42.1061	-0.489765	-1.68995	-1.25117	-0.707127	3.13e-96	0.0610817	0.293141	0.263918	0.303093
ENSG00000041982.15	TNC	FALSE	FALSE	FALSE	FALSE	FALSE	28	protein_coding	0.636555	5.24649	0.355554	0.555556	46.5846	56.5232	95.3291	127.086	0.435452	-1.64657	-1.01748	-0.622652	8.39e-21	-0.0261773	0.890843	0.546392	0.624742
ENSG00000041988.15	THAP3	FALSE	FALSE	FALSE	FALSE	FALSE	6	protein_coding	0.535461	4.61961	-0.0791445	0.478723	22.741	26.6869	30.535	33.5943	0.204211	-0.701969	-0.409573	-0.146898	1.25e-09	0.0228356	0.736292	0.278351	0.31134
ENSG00000042062.11	RIPOR3	FALSE	FALSE	FALSE	FALSE	FALSE	22	protein_coding	0.00884956	3.83421	1.1845	0.00884956	1.0682	1.3605	23.0735	31.2287	-1.3713	-3.24744	-3.541	-0.544003	2.59e-71	NA	NA	0.00206186	0.00206186
ENSG00000042088.13	TDP1	FALSE	FALSE	FALSE	FALSE	FALSE	18	protein_coding	0.746204	3.22021	-0.0932542	0.664502	10.687	12.3736	8.5064	9.6646	0.684282	-0.10683	0.297934	0.128165	5.25e-17	0.0402649	0.293141	0.63299	0.709278
ENSG00000042286.14	AIFM2	FALSE	FALSE	FALSE	FALSE	FALSE	9	protein_coding	0.28777	3.33326	0.103885	0.26259	5.9238	7.0277	15.4902	17.5559	-0.558721	-1.47563	-1.25197	-0.412677	4.2e-95	0.0319828	0.321716	0.150515	0.164948
ENSG00000042304.11	C2orf83	FALSE	FALSE	FALSE	FALSE	FALSE	4	protein_coding	0.559322	0.382393	-1.5731	0.514124	0.237	0.2863	0.3745	0.462	0.0989526	-0.147091	-0.152061	NA	NA	NA	NA	0.187629	0.204124
ENSG00000042317.16	SPATA7	FALSE	FALSE	FALSE	FALSE	FALSE	13	protein_coding	0.589977	3.27584	-0.126924	0.529545	9.1512	10.1803	12.6455	14.6541	0.0922381	-0.624292	-0.426775	-0.120854	7.77e-19	-0.00307212	0.945034	0.480412	0.534021
ENSG00000042429.11	MED17	FALSE	FALSE	FALSE	FALSE	FALSE	13	protein_coding	0.67069	4.05274	-0.0329666	0.592083	19.7126	22.0333	19.5062	20.6872	0.338926	-0.386667	0.0144486	-0.0523938	0.0103095	0.0505261	0.329038	0.709278	0.802062
ENSG00000042445.13	RETSAT	FALSE	FALSE	FALSE	FALSE	FALSE	11	protein_coding	0.784067	5.64469	-0.0138869	0.692469	62.265	68.1448	55.4666	62.9343	0.852034	-0.0924659	0.16401	0.216842	4.67e-10	0.0961577	0.237543	0.682474	0.771134
ENSG00000042493.15	CAPG	FALSE	FALSE	FALSE	FALSE	FALSE	10	protein_coding	0.568627	6.50183	0.183183	0.508696	116.189	153.916	177.26	204.614	0.36352	-1.45993	-0.605147	-0.75493	8.77e-27	0.100903	0.576367	0.482474	0.538144
ENSG00000042753.11	AP2S1	FALSE	FALSE	FALSE	FALSE	FALSE	5	protein_coding	0.873606	7.78158	0.00685802	0.755556	262.957	316.799	172.145	204.644	1.16934	-0.00299955	0.608318	0.410295	2.8e-17	-0.0740729	0.603444	0.420619	0.484536
ENSG00000042781.12	USH2A	FALSE	FALSE	FALSE	FALSE	FALSE	72	protein_coding	NA	NA	NA	NA	0.026	0.039	0.05	0.07505	0.00987668	-0.02966	-0.0333586	NA	NA	NA	NA	NA	NA
ENSG00000042813.7	ZPBP	FALSE	FALSE	FALSE	FALSE	FALSE	8	protein_coding	0.56962	0.371702	-1.53387	0.455696	0.2012	0.2746	0.2801	0.3692	0.126973	-0.17566	-0.0917801	NA	NA	NA	NA	0.148454	0.185567
ENSG00000042832.11	TG	FALSE	FALSE	FALSE	FALSE	FALSE	48	protein_coding	0.306122	4.16781	0.836486	0.278912	5.0804	12.4638	24.0842	31.7639	0.00353973	-2.41101	-2.04454	-0.404077	7.07e-12	0.10204	0.297609	0.0845361	0.0927835
ENSG00000042980.12	ADAM28	FALSE	FALSE	FALSE	FALSE	FALSE	23	protein_coding	0.436364	3.21276	0.359132	0.391304	6.5666	9.5919	14.871	20.5031	-0.0144938	-1.81943	-1.06868	-0.330294	1.97e-29	0.038929	0.494064	0.22268	0.247423
ENSG00000043039.6	BARX2	FALSE	FALSE	FALSE	FALSE	FALSE	4	protein_coding	0.763341	3.25345	0.323378	0.672854	12.1468	14.2765	13.8144	20.337	1.4397	-0.488277	-0.172289	0.10315	0.00113671	0.057404	0.399935	0.597938	0.678351
ENSG00000043093.13	DCUN1D1	FALSE	FALSE	FALSE	FALSE	FALSE	7	protein_coding	0.707572	3.81439	0.00214914	0.64752	17.7522	20.8349	15.8074	16.8161	0.907204	-0.356171	0.157963	0.0387607	0.127455	0.120789	0.0217169	0.51134	0.558763
ENSG00000043143.20	JADE2	FALSE	FALSE	FALSE	FALSE	FALSE	12	protein_coding	0.520681	4.02235	0.112707	0.463592	15.6298	18.7323	24.4662	26.6039	-0.106793	-1.32235	-0.614813	-0.446851	6.88e-54	0.01631	0.835936	0.393814	0.441237
ENSG00000043355.11	ZIC2	FALSE	FALSE	FALSE	FALSE	FALSE	3	protein_coding	0.995918	2.19984	0.750051	0.910569	5.5068	7.2343	0.2083	0.36005	2.67763	0.929712	2.42897	0.286814	2.04e-80	0.0846723	0.0319106	0.461856	0.503093
ENSG00000043462.11	LCP2	FALSE	FALSE	FALSE	FALSE	FALSE	21	protein_coding	0.55	3.66386	0.24118	0.490814	12.9002	15.4344	24.215	32.6852	0.288985	-1.48468	-0.859177	-0.358129	1.99e-25	0.0452148	0.528615	0.385567	0.430928
ENSG00000043514.16	TRIT1	FALSE	FALSE	FALSE	FALSE	FALSE	12	protein_coding	0.528846	4.7982	-0.034788	0.448718	24.7488	27.0696	39.9461	44.4629	0.00855865	-0.991202	-0.669221	-0.317397	2.54e-34	-0.0369131	0.515333	0.28866	0.340206
ENSG00000043591.5	ADRB1	FALSE	FALSE	FALSE	FALSE	FALSE	1	protein_coding	0.873786	3.92745	0.365817	0.748062	23.162	28.3227	11.891	16.2187	2.20331	0.604227	0.906376	0.645481	1.39e-71	-0.111087	0.192431	0.795876	0.927835
ENSG00000044012.3	GUCA2B	FALSE	FALSE	FALSE	FALSE	FALSE	3	protein_coding	NA	NA	NA	NA	0	0.0346	0.104	0.1295	0	0	-0.14274	NA	NA	NA	NA	NA	NA
ENSG00000044090.8	CUL7	FALSE	FALSE	FALSE	FALSE	FALSE	26	protein_coding	0.717573	4.31115	-0.0379572	0.645094	24.2168	27.7948	21.814	23.3204	0.658434	-0.273801	0.144466	0.084837	0.000496259	0.12298	0.0178786	0.637113	0.707216
ENSG00000044115.20	CTNNA1	FALSE	FALSE	FALSE	FALSE	FALSE	19	protein_coding	0.685246	7.23624	-0.0317197	0.604918	182.961	199.614	184.289	196.672	0.391623	-0.24325	-0.0103718	-0.039505	0.211487	0.116976	0.104675	0.760825	0.861856
ENSG00000044446.11	PHKA2	FALSE	FALSE	FALSE	FALSE	FALSE	33	protein_coding	0.474359	5.41956	0.0430379	0.408511	33.61	38.3892	63.0706	70.1813	0.123887	-1.29074	-0.888474	-0.337488	2.91e-20	-0.0418433	0.596838	0.197938	0.228866
ENSG00000044459.14	CNTLN	FALSE	FALSE	FALSE	FALSE	FALSE	26	protein_coding	0.620462	2.47283	0.0527237	0.544554	5.6376	7.2391	4.5786	5.04895	0.752283	-0.598943	0.250759	0.0361255	0.0735009	0.0273385	0.654351	0.340206	0.387629
ENSG00000044524.10	EPHA3	FALSE	FALSE	FALSE	FALSE	FALSE	17	protein_coding	0.58961	3.95023	0.356499	0.524675	17.3634	23.7636	34.479	40.7277	0.518043	-1.5188	-0.950132	-0.361485	1.78e-16	-0.016981	0.890673	0.416495	0.468041
ENSG00000044574.7	HSPA5	FALSE	FALSE	FALSE	FALSE	FALSE	8	protein_coding	0.823956	7.97694	0.0914643	0.723949	392.875	469.348	242.669	281.651	1.54375	0.236428	0.692814	0.855039	3.78e-47	0.195652	0.0933188	0.816495	0.936082
ENSG00000046604.12	DSG2	FALSE	FALSE	FALSE	FALSE	FALSE	15	protein_coding	0.824219	4.95045	0.352787	0.723197	48.6208	57.8054	39.6115	44.8972	2.21847	-0.058191	0.289057	0.606682	8.21e-31	0.0488768	0.736292	0.764948	0.870103
ENSG00000046647.13	GEMIN8	FALSE	FALSE	FALSE	FALSE	FALSE	5	protein_coding	0.685185	4.4332	-0.113265	0.6097	22.1378	23.62	27.7218	29.7391	0.263034	-0.488791	-0.311894	-0.0743615	0.000130883	0.0688637	0.0758245	0.54433	0.610309
ENSG00000046651.14	OFD1	FALSE	FALSE	FALSE	FALSE	FALSE	24	protein_coding	0.519824	5.45206	0.0147964	0.431718	35.9004	41.7131	61.9731	71.5808	0.285915	-1.09346	-0.771099	-0.248064	1.08e-12	-0.05742	0.429639	0.202062	0.243299
ENSG00000046653.14	GPM6B	FALSE	FALSE	FALSE	FALSE	FALSE	9	protein_coding	0.333333	4.17722	0.298107	0.265233	10.6832	12.3397	33.7334	41.8111	-0.676673	-2.13456	-1.57189	-0.776588	6.38e-99	-0.0962598	0.0601845	0.152577	0.191753
ENSG00000046774.9	MAGEC2	FALSE	FALSE	FALSE	FALSE	FALSE	3	protein_coding	0.928571	2.77758	1.42764	0.928571	0.0678	0.3879	0.028	0.0491	0.0946415	-0.0175656	0.0548012	0.0835808	1.66e-17	0.0214093	0.436017	0.0268041	0.0268041
ENSG00000046889.18	PREX2	FALSE	FALSE	FALSE	FALSE	FALSE	40	protein_coding	0.331915	2.03296	0.149749	0.306383	1.9906	2.3988	5.6973	6.33045	-0.265958	-1.40341	-1.16314	-0.138752	1.03e-30	0.00716689	0.762406	0.148454	0.160825
ENSG00000047056.15	WDR37	FALSE	FALSE	FALSE	FALSE	FALSE	16	protein_coding	0.637317	3.31582	-0.0392602	0.546025	10.83	12.6051	11.8791	12.5739	0.318578	-0.536579	-0.122582	-0.0551818	0.00141815	-0.0405835	0.350538	0.538144	0.626804
ENSG00000047188.15	YTHDC2	FALSE	FALSE	FALSE	FALSE	FALSE	30	protein_coding	0.619247	3.43923	0.0496968	0.54071	11.1988	12.8348	16.0928	18.5569	0.16453	-0.891026	-0.48665	-0.192768	1.39e-19	0.00706906	0.91522	0.534021	0.610309
ENSG00000047230.14	CTPS2	FALSE	FALSE	FALSE	FALSE	FALSE	19	protein_coding	0.690141	4.11516	-0.121332	0.611241	18.046	20.3203	19.1872	21.0696	0.341355	-0.349251	-0.0839528	0.048146	0.00891646	0.0350237	0.433172	0.538144	0.606186
ENSG00000047249.17	ATP6V1H	FALSE	FALSE	FALSE	FALSE	FALSE	14	protein_coding	0.737143	5.98347	-0.0747882	0.627976	75.2788	84.6204	63.4329	66.3076	0.697149	-0.209619	0.243485	0.131334	1.42e-05	-0.00670256	0.9545	0.435052	0.531959
ENSG00000047315.15	POLR2B	FALSE	FALSE	FALSE	FALSE	FALSE	26	protein_coding	0.674267	5.24115	0.0371009	0.590244	46.332	51.5643	49.9919	54.0804	0.293374	-0.452794	-0.107452	-0.16745	7.54e-08	0.0444624	0.624287	0.748454	0.853608
ENSG00000047346.12	FAM214A	FALSE	FALSE	FALSE	FALSE	FALSE	13	protein_coding	0.69161	4.97074	-0.0239442	0.617647	36.752	41.3459	41.5503	45.3356	0.551869	-0.484204	-0.172616	-0.0405971	0.186653	0.0440205	0.582333	0.562887	0.628866
ENSG00000047365.11	ARAP2	FALSE	FALSE	FALSE	FALSE	FALSE	33	protein_coding	0.563536	2.40825	0.0687867	0.491713	4.4644	5.3101	7.2592	8.68265	0.221091	-1.05779	-0.595939	-0.104177	1.71e-11	-0.0598104	0.0429965	0.36701	0.420619
ENSG00000047410.13	TPR	FALSE	FALSE	FALSE	FALSE	FALSE	51	protein_coding	0.679376	5.04273	-0.0647793	0.608319	37.7904	41.1126	39.5538	41.8937	0.287127	-0.281237	-0.0641375	-0.0381994	0.0987385	0.081801	0.119305	0.723711	0.808247
ENSG00000047457.13	CP	FALSE	FALSE	FALSE	FALSE	FALSE	19	protein_coding	0.690176	4.66093	0.70572	0.638191	42.2406	60.5495	50.0817	98.8126	1.87844	-1.49831	-0.24042	-0.093885	0.202574	0.37254	0.00177334	0.523711	0.564948
ENSG00000047578.12	KIAA0556	FALSE	FALSE	FALSE	FALSE	FALSE	28	protein_coding	0.683837	4.23474	0.101617	0.588652	22.3272	25.3751	30.2417	33.6599	0.277005	-0.763262	-0.42146	-0.174198	1.02e-08	-0.0460914	0.543475	0.684536	0.793814
ENSG00000047579.19	DTNBP1	FALSE	FALSE	FALSE	FALSE	FALSE	11	protein_coding	0.742529	4.50436	-0.135905	0.669725	25.0512	27.0773	23.3208	25.0416	0.46801	-0.149968	0.0991592	0.0943149	3.96e-07	0.0402016	0.396449	0.602062	0.665979
ENSG00000047597.6	XK	FALSE	FALSE	FALSE	FALSE	FALSE	3	protein_coding	0.658363	1.31971	-0.163927	0.55516	1.629	2.3157	1.7559	2.0412	0.5814	-0.559657	-0.0680094	0.0289053	0.000669298	-0.0292191	0.128986	0.321649	0.381443
ENSG00000047617.14	ANO2	FALSE	FALSE	FALSE	FALSE	FALSE	27	protein_coding	0.107438	2.3951	0.440221	0.0991736	1.335	1.6708	5.9571	8.2583	-0.322052	-1.55878	-1.57506	-0.140924	2.46e-21	-0.00131856	0.964344	0.0247423	0.0268041
ENSG00000047621.11	C12orf4	FALSE	FALSE	FALSE	FALSE	FALSE	14	protein_coding	0.604651	3.10139	-0.062931	0.516878	8.4384	9.6486	10.8	12.3302	0.140594	-0.661069	-0.322173	-0.114978	1.23e-14	-0.0344446	0.306542	0.505155	0.589691
ENSG00000047634.14	SCML1	FALSE	FALSE	FALSE	FALSE	FALSE	8	protein_coding	0.384615	3.46092	0.206225	0.350365	6.6544	7.9349	20.004	22.2848	-0.468818	-1.77033	-1.4563	-0.453517	1.46e-73	-0.00644445	0.903526	0.197938	0.216495
ENSG00000047644.18	WWC3	FALSE	FALSE	FALSE	FALSE	FALSE	23	protein_coding	0.473008	3.97462	-0.00834377	0.397436	13.572	15.0711	22.6796	28.2909	-0.186811	-1.00122	-0.700446	-0.428451	1.3e-65	-0.0510467	0.201652	0.319588	0.379381
ENSG00000047648.21	ARHGAP6	FALSE	FALSE	FALSE	FALSE	FALSE	15	protein_coding	0.72888	5.30282	0.0449665	0.616896	51.9504	59.087	45.733	48.6384	0.759885	-0.253199	0.1802	0.116018	0.00293315	-0.197408	0.0229934	0.647423	0.764948
ENSG00000047662.4	FAM184B	FALSE	FALSE	FALSE	FALSE	FALSE	18	protein_coding	0.308176	0.345022	-1.68264	0.251572	0.1586	0.2143	0.3223	0.3862	-0.0122752	-0.207346	-0.190667	NA	NA	NA	NA	0.0824742	0.101031
ENSG00000047849.21	MAP4	FALSE	FALSE	FALSE	FALSE	FALSE	21	protein_coding	0.516304	6.52989	-0.0347373	0.467391	87.0736	101.045	152.028	174.6	-0.0086052	-0.899167	-0.797015	-0.452455	1.31e-37	0.00709963	0.947147	0.354639	0.391753
ENSG00000047932.13	GOPC	FALSE	FALSE	FALSE	FALSE	FALSE	9	protein_coding	0.625461	3.64444	0.0129292	0.541436	13.751	15.1484	16.0389	17.7326	0.199269	-0.611156	-0.208019	-0.169224	1.35e-17	-0.00356348	0.961371	0.606186	0.698969
ENSG00000047936.10	ROS1	FALSE	FALSE	FALSE	FALSE	FALSE	44	protein_coding	0.25	1.25355	0.256484	0.25	0.1006	0.194	0.1087	0.23935	0.122507	-0.0239632	-0.0105788	NA	NA	NA	NA	0.00618557	0.00618557
ENSG00000048028.11	USP28	FALSE	FALSE	FALSE	FALSE	FALSE	25	protein_coding	0.613027	3.79439	0.108279	0.533981	14.7186	16.7852	23.6721	27.1356	0.0474525	-0.979324	-0.650408	-0.346129	2.5e-38	-0.0164223	0.827937	0.56701	0.659794
ENSG00000048052.21	HDAC9	FALSE	FALSE	FALSE	FALSE	FALSE	26	protein_coding	0.6	3.57473	0.374991	0.552707	16.0166	25.9997	15.6566	18.7971	1.16648	-1.20618	0.0308489	-0.102043	0.0163958	0.115203	0.216154	0.4	0.43299
ENSG00000048140.17	TSPAN17	FALSE	FALSE	FALSE	FALSE	FALSE	9	protein_coding	0.713755	4.48152	-0.0714079	0.648184	26.7812	29.4978	26.1737	27.4407	0.532552	-0.219262	0.0318979	0.0723019	0.00150039	0.132804	0.00365472	0.698969	0.791753
ENSG00000048162.20	NOP16	FALSE	FALSE	FALSE	FALSE	FALSE	6	protein_coding	0.820253	4.88599	-0.0500559	0.729798	34.8882	40.6062	29.4827	36.1808	0.985648	-0.0243396	0.235519	0.278699	1.96e-21	0.132676	0.0278927	0.595876	0.668041
ENSG00000048342.15	CC2D2A	FALSE	FALSE	FALSE	FALSE	FALSE	38	protein_coding	0.579088	3.95161	-0.0359872	0.505291	14.095	15.6337	22.5467	25.7069	0.0570232	-0.89841	-0.641454	-0.210539	2.87e-19	-0.0433563	0.395236	0.393814	0.445361
ENSG00000048392.11	RRM2B	FALSE	FALSE	FALSE	FALSE	FALSE	11	protein_coding	0.742029	4.03317	-0.0173031	0.676471	20.9012	24.3456	16.3828	18.0829	1.01405	-0.260637	0.33335	0.10545	3.91e-05	0.142284	0.00727714	0.474227	0.527835
ENSG00000048405.9	ZNF800	FALSE	FALSE	FALSE	FALSE	FALSE	6	protein_coding	0.613139	3.59749	-0.0652473	0.524272	13.3486	16.3991	13.1964	15.1346	0.471419	-0.491345	0.015385	-0.0490757	0.0103963	-0.0299095	0.581295	0.445361	0.519588
ENSG00000048462.10	TNFRSF17	FALSE	FALSE	FALSE	FALSE	FALSE	4	protein_coding	0.674419	1.38157	0.114189	0.655172	0.795	1.3268	0.9611	1.27095	0.565999	-0.270162	-0.127679	0.0681344	2.84e-15	0.0225953	0.291558	0.117526	0.119588
ENSG00000048471.13	SNX29	FALSE	FALSE	FALSE	FALSE	FALSE	21	protein_coding	0.634573	2.46515	-0.143455	0.565502	5.3672	6.1948	5.6786	6.46985	0.342684	-0.430789	-0.0688866	-0.0115233	0.268058	0.0126504	0.642727	0.534021	0.597938
ENSG00000048540.14	LMO3	FALSE	FALSE	FALSE	FALSE	FALSE	7	protein_coding	0.366142	3.6043	0.525808	0.307087	6.4384	9.0955	33.4507	40.6037	-0.328044	-2.50729	-2.21147	-0.6121	6e-57	-0.0909695	0.0562486	0.160825	0.191753
ENSG00000048544.5	MRPS10	FALSE	FALSE	FALSE	FALSE	FALSE	7	protein_coding	0.770355	4.45376	-0.116893	0.672917	24.033	26.2826	24.4843	27.3497	0.501346	-0.203206	-0.0257775	0.104376	6.44e-08	0.0542244	0.16679	0.665979	0.760825
ENSG00000048545.13	GUCA1A	FALSE	FALSE	FALSE	FALSE	FALSE	7	protein_coding	NA	NA	NA	NA	0.0406	0.06	0.1375	0.23425	0.0161726	-0.0805564	-0.128451	NA	NA	NA	NA	NA	NA
ENSG00000048649.13	RSF1	FALSE	FALSE	FALSE	FALSE	FALSE	16	protein_coding	0.657371	4.1044	0.0279885	0.574553	22.0622	28.3293	21.7159	25.4618	0.636428	-0.524791	0.0218277	-0.080536	0.00514486	1.16e-05	0.999859	0.595876	0.680412
ENSG00000048707.15	VPS13D	FALSE	FALSE	FALSE	FALSE	FALSE	70	protein_coding	0.607966	5.16658	-0.0148948	0.545073	39.4972	42.8785	60.0442	67.6803	0.248918	-0.688552	-0.592032	-0.305667	3.36e-22	0.0662189	0.351644	0.536082	0.597938
ENSG00000048740.18	CELF2	FALSE	FALSE	FALSE	FALSE	FALSE	15	protein_coding	0.546835	3.35752	0.242415	0.464646	9.392	11.0675	19.2999	22.936	0.0551847	-1.52243	-0.965999	-0.362834	1.71e-35	-0.105048	0.036602	0.379381	0.445361
ENSG00000048828.16	FAM120A	FALSE	FALSE	FALSE	FALSE	FALSE	18	protein_coding	0.794183	5.97119	-0.0275005	0.712297	84.5348	92.3478	59.391	64.6364	1.03161	0.0639719	0.502178	0.287774	2.46e-17	0.144506	0.061263	0.63299	0.731959
ENSG00000048991.16	R3HDM1	FALSE	FALSE	FALSE	FALSE	FALSE	26	protein_coding	0.675197	3.74367	-0.0692888	0.588583	16.0804	17.5814	13.637	14.8849	0.55418	-0.222264	0.222722	0.0359025	0.0731174	-0.00223782	0.979753	0.616495	0.707216
ENSG00000049089.14	COL9A2	TRUE	FALSE	TRUE	FALSE	FALSE	32	protein_coding	0.972222	7.17649	0.458327	0.861111	245.943	443.142	35.8493	47.1226	3.70326	0.73876	2.74447	1.19839	2.69e-35	0.246398	0.38945	0.447423	0.505155
ENSG00000049130.15	KITLG	FALSE	FALSE	FALSE	FALSE	FALSE	10	protein_coding	0.537468	3.26278	0.196197	0.487113	8.901	11.3133	16.4462	18.9261	0.136928	-1.31411	-0.817267	-0.302656	7.96e-27	0.0339583	0.587392	0.389691	0.428866
ENSG00000049167.14	ERCC8	FALSE	FALSE	FALSE	FALSE	FALSE	13	protein_coding	0.655642	2.5016	-0.185668	0.557282	5.5162	6.1275	5.7165	6.02925	0.275085	-0.363644	-0.0436787	0.00986233	0.277165	-0.00807671	0.770705	0.591753	0.694845
ENSG00000049192.14	ADAMTS6	FALSE	FALSE	FALSE	FALSE	FALSE	26	protein_coding	0.191489	1.29816	0.0574001	0.180851	0.3986	0.5628	1.5595	2.337	-0.0629728	-0.798263	-0.871879	0.00145301	0.844721	0.00504164	0.783754	0.0350515	0.0371134
ENSG00000049239.12	H6PD	FALSE	FALSE	FALSE	FALSE	FALSE	5	protein_coding	0.595388	4.24886	0.0104752	0.525105	21.1554	23.9124	26.1299	30.114	0.207341	-0.753829	-0.292225	-0.245102	7.45e-21	0.00686439	0.939741	0.517526	0.585567
ENSG00000049245.12	VAMP3	FALSE	FALSE	FALSE	FALSE	FALSE	5	protein_coding	0.595918	5.81312	-0.0414224	0.52449	59.4366	66.8417	82.0463	87.566	0.0303615	-0.691954	-0.458493	-0.349464	2.24e-31	-0.00977048	0.92376	0.529897	0.602062
ENSG00000049246.14	PER3	FALSE	FALSE	FALSE	FALSE	FALSE	23	protein_coding	0.581236	3.7104	0.175308	0.5	14.6044	17.9995	22.9116	27.7552	0.308701	-1.15873	-0.615758	-0.294083	5.4e-20	-0.0291294	0.726035	0.451546	0.523711
ENSG00000049247.13	UTS2	FALSE	FALSE	FALSE	FALSE	FALSE	7	protein_coding	0.443182	2.05797	0.647596	0.363636	0.8774	1.5868	2.9397	5.9278	0.372186	-0.812782	-1.06935	-0.0250556	0.0859	-0.0512644	0.0295478	0.0659794	0.0804124
ENSG00000049249.8	TNFRSF9	FALSE	FALSE	FALSE	FALSE	FALSE	9	protein_coding	0.676471	0.888194	-0.618131	0.627451	0.597	0.8211	0.5889	0.75245	0.245614	-0.18384	0.00733598	NA	NA	NA	NA	0.131959	0.142268
ENSG00000049283.17	EPN3	FALSE	FALSE	FALSE	FALSE	FALSE	10	protein_coding	0.75753	5.32735	0.253274	0.660661	60.8498	67.339	53.1177	56.9123	1.09835	-0.0519399	0.192668	0.448912	4.21e-25	0.0454181	0.669425	0.907216	1.03711
ENSG00000049323.15	LTBP1	FALSE	FALSE	FALSE	FALSE	FALSE	34	protein_coding	0.638826	5.241	0.207752	0.572072	47.454	60.554	75.4136	94.6412	0.539643	-1.25892	-0.657214	-0.385328	1.21e-11	0.0855429	0.520947	0.523711	0.583505
ENSG00000049449.9	RCN1	FALSE	FALSE	FALSE	FALSE	FALSE	6	protein_coding	0.804878	6.95262	-0.044128	0.676991	157.096	188.85	119.208	131.108	0.902416	0.00263997	0.395275	0.373997	5.07e-24	-0.108553	0.208337	0.630928	0.748454
ENSG00000049540.16	ELN	FALSE	FALSE	FALSE	FALSE	FALSE	34	protein_coding	0.541033	6.50097	0.273153	0.507599	74.9058	93.6036	307.514	396.739	-0.00438766	-2.32458	-2.02305	-1.03904	2.07e-37	0.252153	0.0437243	0.34433	0.36701
ENSG00000049541.10	RFC2	FALSE	FALSE	FALSE	FALSE	FALSE	11	protein_coding	0.80791	4.47525	-0.0985717	0.761111	24.4784	29.1968	21.1284	24.7448	0.75234	-0.061809	0.203376	0.204301	1.05e-17	0.168296	7.81e-05	0.564948	0.589691
ENSG00000049618.23	ARID1B	FALSE	FALSE	FALSE	FALSE	FALSE	21	protein_coding	0.661591	4.78632	-0.0244073	0.577703	33.182	37.214	33.8595	36.4202	0.342095	-0.358818	-0.0283156	-0.0919614	0.000205209	0.0177553	0.832955	0.705155	0.806186
ENSG00000049656.13	CLPTM1L	FALSE	FALSE	FALSE	FALSE	FALSE	17	protein_coding	0.786517	6.86827	-0.0631111	0.697143	142.213	153.607	128.201	137.873	0.629947	-0.0243951	0.148545	0.225575	1.9e-14	0.0488752	0.543888	0.754639	0.865979
ENSG00000049759.17	NEDD4L	FALSE	FALSE	FALSE	FALSE	FALSE	31	protein_coding	0.830108	7.59403	0.111027	0.707527	295.393	367.888	191.418	269.003	1.72162	0.158641	0.623263	0.867731	1.04e-36	-0.147451	0.320472	0.678351	0.795876
ENSG00000049768.14	FOXP3	FALSE	FALSE	FALSE	FALSE	FALSE	12	protein_coding	0.875	1.65317	-0.0932655	0.813665	2.1704	2.8944	1.2424	1.5979	0.982991	0.0492294	0.499621	0.106514	7.92e-40	0.0189607	0.28253	0.270103	0.28866
ENSG00000049769.12	PPP1R3F	FALSE	FALSE	FALSE	FALSE	FALSE	5	protein_coding	0.573892	3.17766	-0.0491059	0.525799	8.5892	9.9265	11.7635	13.6286	0.178027	-0.794585	-0.412542	-0.140807	8.41e-14	0.0448836	0.268885	0.441237	0.480412
ENSG00000049860.13	HEXB	FALSE	FALSE	FALSE	FALSE	FALSE	14	protein_coding	0.871053	7.63719	0.0121324	0.747368	272.653	330.363	166.367	190.906	1.35905	0.196008	0.709333	0.517662	1.38e-24	-0.0540684	0.740577	0.585567	0.682474
ENSG00000049883.14	PTCD2	FALSE	FALSE	FALSE	FALSE	FALSE	11	protein_coding	0.704641	2.23072	-0.168048	0.618947	4.6128	5.0975	4.5488	5.13955	0.478836	-0.272512	0.0165449	0.042844	6.66e-06	0.0226253	0.278682	0.606186	0.68866
ENSG00000050030.14	NEXMIF	FALSE	FALSE	FALSE	FALSE	FALSE	5	protein_coding	0.765343	1.25332	-0.345405	0.66065	1.7284	2.0104	1.4722	1.6883	0.771336	-0.190824	0.14226	NA	NA	NA	NA	0.37732	0.437113
ENSG00000050130.17	JKAMP	FALSE	FALSE	FALSE	FALSE	FALSE	8	protein_coding	0.738404	5.32041	-0.0196969	0.635185	49.8176	55.896	44.7959	48.8298	0.698336	-0.0512367	0.15011	0.151904	4.37e-07	-0.0290292	0.762701	0.707216	0.820619
ENSG00000050165.17	DKK3	FALSE	FALSE	FALSE	FALSE	FALSE	8	protein_coding	0.478589	6.37325	0.217115	0.425693	74.4158	90.4418	169.138	187.245	-0.315813	-1.936	-1.17377	-1.17788	5.13e-64	-0.0778054	0.659076	0.348454	0.391753
ENSG00000050327.14	ARHGEF5	FALSE	FALSE	FALSE	FALSE	FALSE	15	protein_coding	0.694497	4.40221	-0.0256451	0.593449	23.589	26.0876	28.2196	31.0969	0.319744	-0.489205	-0.248923	-0.0386848	0.142831	-0.0586038	0.294241	0.635052	0.754639
ENSG00000050344.8	NFE2L3	FALSE	FALSE	FALSE	FALSE	FALSE	4	protein_coding	0.688022	3.34201	0.104513	0.619444	12.0876	16.22	10.4072	12.3292	0.974173	-0.5439	0.198256	0.100847	5.25e-05	0.101696	0.0621795	0.459794	0.509278
ENSG00000050393.11	MCUR1	FALSE	FALSE	FALSE	FALSE	FALSE	10	protein_coding	0.9202	3.96919	-0.102269	0.823383	17.788	19.588	11.9433	14.5228	0.950041	0.27132	0.537606	0.32067	3.62e-62	0.0937713	0.0100587	0.682474	0.760825
ENSG00000050405.13	LIMA1	FALSE	FALSE	FALSE	FALSE	FALSE	12	protein_coding	0.626984	5.67883	0.0138446	0.552475	59.735	64.5631	73.8757	85.4261	0.257898	-0.706673	-0.30197	-0.31433	3.59e-17	0.0647919	0.493333	0.575258	0.651546
ENSG00000050426.15	LETMD1	FALSE	FALSE	FALSE	FALSE	FALSE	9	protein_coding	0.702381	5.84382	-0.0931039	0.613095	64.267	70.2879	70.5494	76.2423	0.310866	-0.315373	-0.132586	-0.0272465	0.25476	-0.000322111	0.997197	0.637113	0.729897
ENSG00000050438.16	SLC4A8	FALSE	FALSE	FALSE	FALSE	FALSE	25	protein_coding	0.398104	1.14589	-0.364776	0.353774	0.8696	1.0791	1.6512	2.0253	0.0206736	-0.698528	-0.503916	NA	NA	NA	NA	0.154639	0.173196
ENSG00000050555.17	LAMC3	FALSE	FALSE	FALSE	FALSE	FALSE	28	protein_coding	0.606154	3.47778	0.316437	0.566154	10.3148	14.4242	20.527	28.1105	0.594884	-1.45175	-0.927936	-0.182325	3.16e-07	0.207654	2.03e-05	0.379381	0.406186
ENSG00000050628.20	PTGER3	FALSE	FALSE	FALSE	FALSE	FALSE	7	protein_coding	0.422414	1.99061	0.155523	0.364807	2.2648	3.1409	5.3039	7.11125	0.139693	-1.1916	-0.94925	-0.0977496	7.39e-13	-0.0117581	0.681252	0.175258	0.202062
ENSG00000050730.15	TNIP3	FALSE	FALSE	FALSE	FALSE	FALSE	13	protein_coding	0.480392	0.710982	-0.770611	0.441176	0.3596	0.5033	0.5771	0.8461	0.128776	-0.258715	-0.214092	NA	NA	NA	NA	0.0927835	0.101031
ENSG00000050748.17	MAPK9	FALSE	FALSE	FALSE	FALSE	FALSE	12	protein_coding	0.793103	4.67606	-0.0424829	0.704128	31.657	35.7311	24.4877	27.6637	0.861922	-0.0674971	0.357591	0.17637	2.61e-11	0.0879396	0.16625	0.63299	0.71134
ENSG00000050767.16	COL23A1	FALSE	FALSE	FALSE	FALSE	FALSE	29	protein_coding	0.28629	2.98035	0.504043	0.216867	3.5264	5.1815	15.2514	19.058	-0.594366	-2.39425	-1.84413	-0.455959	1.05e-63	-0.0807342	0.0165765	0.11134	0.146392
ENSG00000050820.16	BCAR1	FALSE	FALSE	FALSE	FALSE	FALSE	8	protein_coding	0.528678	5.23774	0.00260172	0.443099	36.058	40.2965	61.3841	66.1873	-0.00780382	-0.954353	-0.751393	-0.459723	1.19e-40	-0.100383	0.142242	0.37732	0.437113
ENSG00000051009.10	FAM160A2	FALSE	FALSE	FALSE	FALSE	FALSE	12	protein_coding	0.416667	5.42852	0.00221534	0.342629	32.8074	36.1427	69.1006	72.4443	-0.156211	-1.24063	-1.05209	-0.445668	9.28e-44	-0.0526356	0.352941	0.17732	0.216495
ENSG00000051108.14	HERPUD1	FALSE	FALSE	FALSE	FALSE	FALSE	8	protein_coding	0.706931	8.62115	0.0841899	0.60198	584.246	682.949	526.018	654.96	0.974182	-0.533144	0.151192	0.0682327	0.318446	-0.27512	0.0545486	0.626804	0.736082
ENSG00000051128.18	HOMER3	FALSE	FALSE	FALSE	FALSE	FALSE	10	protein_coding	0.739659	4.7033	-0.0506282	0.668293	30.1956	33.1267	32.2501	36.8445	0.682611	-0.380848	-0.092016	0.0593589	0.039782	0.141224	0.0119764	0.564948	0.626804
ENSG00000051180.16	RAD51	FALSE	FALSE	FALSE	FALSE	FALSE	10	protein_coding	0.943038	2.274	0.136838	0.899371	3.578	5.1531	1.6952	1.9595	1.29091	0.169501	0.764325	0.171842	1.66e-37	0.0858906	0.0030831	0.294845	0.307216
ENSG00000051341.13	POLQ	FALSE	FALSE	FALSE	FALSE	FALSE	31	protein_coding	0.857143	0.985438	-0.56487	0.828402	0.9102	1.1645	0.6685	0.9414	0.483238	-0.0342195	0.195172	NA	NA	NA	NA	0.28866	0.296907
ENSG00000051382.8	PIK3CB	FALSE	FALSE	FALSE	FALSE	FALSE	23	protein_coding	0.828358	4.73132	0.0150029	0.730864	34.0298	38.861	23.4384	27.0223	1.23047	0.0711452	0.519433	0.31317	2.54e-22	0.0678568	0.432588	0.610309	0.686598
ENSG00000051523.10	CYBA	FALSE	FALSE	FALSE	FALSE	FALSE	6	protein_coding	0.553191	6.30546	0.158385	0.484076	89.5958	111.107	156.387	184.822	0.0354956	-1.48888	-0.796797	-0.875468	7.72e-44	0.0267243	0.89129	0.470103	0.536082
ENSG00000051596.9	THOC3	FALSE	FALSE	FALSE	FALSE	FALSE	6	protein_coding	0.852713	5.04015	-0.0187589	0.786082	41.987	47.8253	31.3037	38.9741	1.16652	0.0549357	0.412201	0.324204	8.43e-25	0.177047	0.00374187	0.628866	0.680412
ENSG00000051620.10	HEBP2	FALSE	FALSE	FALSE	FALSE	FALSE	4	protein_coding	0.945799	7.24238	-0.00356245	0.818919	192.527	228.058	105.303	119.249	1.31445	0.412737	0.864358	0.711265	8.49e-60	-0.00454563	0.979858	0.624742	0.719588
ENSG00000051825.14	MPHOSPH9	FALSE	FALSE	FALSE	FALSE	FALSE	24	protein_coding	0.644737	3.59519	-0.0576124	0.569554	13.46	15.8051	12.4985	13.4872	0.540169	-0.461394	0.0992684	0.0153728	0.451102	0.0380027	0.467866	0.447423	0.505155
ENSG00000052126.14	PLEKHA5	FALSE	FALSE	FALSE	FALSE	FALSE	32	protein_coding	0.635478	4.17248	-0.0468456	0.55706	18.8568	20.8621	26.7569	29.6687	0.141276	-0.625293	-0.483213	-0.199215	8.77e-19	0.0146987	0.825883	0.593814	0.672165
ENSG00000052344.15	PRSS8	FALSE	FALSE	FALSE	FALSE	FALSE	6	protein_coding	0.839874	7.42187	0.401842	0.731554	309.241	338.427	149.549	188.131	2.37677	0.775347	1.04316	1.55555	6.04e-94	0.156006	0.230491	0.960825	1.10309
ENSG00000052723.11	SIKE1	FALSE	FALSE	FALSE	FALSE	FALSE	5	protein_coding	0.66756	3.971	-0.104939	0.596257	16.7872	19.1279	17.5758	18.5389	0.478363	-0.404497	-0.0625848	0.0119831	0.536866	0.0380326	0.408799	0.459794	0.513402
ENSG00000052749.13	RRP12	FALSE	FALSE	FALSE	FALSE	FALSE	35	protein_coding	0.738693	4.43779	-0.0698367	0.659148	23.6762	26.1399	26.5957	32.0533	0.615567	-0.335291	-0.161323	0.0653836	0.0134716	0.0628714	0.241546	0.542268	0.606186
ENSG00000052795.12	FNIP2	FALSE	FALSE	FALSE	FALSE	FALSE	17	protein_coding	0.875887	4.61714	0.178753	0.755319	34.762	46.5482	15.3517	19.4712	1.84045	0.043781	1.12899	0.346679	3.52e-17	-0.00885887	0.960443	0.439175	0.509278
ENSG00000052802.12	MSMO1	FALSE	FALSE	FALSE	FALSE	FALSE	6	protein_coding	0.677316	5.90714	0.12317	0.596825	59.7708	78.3595	120.005	152.139	0.949974	-1.16317	-0.993613	-0.134843	0.0213386	-0.0358808	0.797694	0.387629	0.437113
ENSG00000052841.14	TTC17	FALSE	FALSE	FALSE	FALSE	FALSE	24	protein_coding	0.652083	5.66895	-0.00807075	0.552083	52.274	56.4382	83.2834	92.0669	0.0405352	-0.922426	-0.661817	-0.351809	6.12e-24	-0.0927196	0.19949	0.546392	0.645361
ENSG00000052850.6	ALX4	FALSE	FALSE	FALSE	FALSE	FALSE	4	protein_coding	0.915493	1.29375	0.173296	0.873239	0.751	1.2993	0.1223	0.325	0.774668	0.0778573	0.641721	0.0792433	7.59e-25	NA	NA	0.127835	0.134021
ENSG00000053108.16	FSTL4	FALSE	FALSE	FALSE	FALSE	FALSE	16	protein_coding	0.711027	2.33579	0.224907	0.640152	4.3686	6.2791	5.3333	7.1147	1.01692	-0.515307	-0.238411	0.0463097	0.015979	0.0566351	0.134377	0.348454	0.385567
ENSG00000053254.15	FOXN3	FALSE	FALSE	FALSE	FALSE	FALSE	7	protein_coding	0.619543	4.44004	0.0504103	0.525988	25.3496	30.1802	33.1798	37.8087	0.354402	-0.831586	-0.375363	-0.25256	5.96e-14	-0.114523	0.127129	0.521649	0.614433
ENSG00000053328.8	METTL24	FALSE	FALSE	FALSE	FALSE	FALSE	5	protein_coding	0.453947	1.91219	0.164969	0.381579	2.3386	2.7512	5.5165	6.8011	-0.0425361	-1.36544	-0.964854	-0.147425	2.59e-30	-0.0222039	0.293141	0.239175	0.284536
ENSG00000053371.12	AKR7A2	FALSE	FALSE	FALSE	FALSE	FALSE	7	protein_coding	0.806283	5.81263	-0.0311206	0.695122	68.9778	72.8678	64.2319	66.9689	0.743636	-0.0288047	0.10132	0.296779	3.34e-22	0.00748322	0.942765	0.82268	0.952577
ENSG00000053372.4	MRTO4	FALSE	FALSE	FALSE	FALSE	FALSE	8	protein_coding	0.832994	4.69304	-0.124057	0.731707	29.1854	31.6962	26.0041	29.5917	0.59331	0.0461409	0.160673	0.222289	6.94e-28	0.0463555	0.321211	0.742268	0.843299
ENSG00000053438.9	NNAT	FALSE	FALSE	FALSE	FALSE	FALSE	3	protein_coding	0.205556	2.66525	0.456708	0.155556	2.2156	2.9175	7.1917	8.041	-0.451432	-1.74447	-1.34907	-0.184873	1.81e-06	-0.0353722	0.730576	0.057732	0.0762887
ENSG00000053501.12	USE1	FALSE	FALSE	FALSE	FALSE	FALSE	8	protein_coding	0.926893	5.67	-0.0725532	0.825065	61.4834	67.3504	39.5885	41.4437	0.956816	0.270952	0.622402	0.417088	1.79e-48	0.0972085	0.147661	0.651546	0.731959
ENSG00000053524.12	MCF2L2	FALSE	FALSE	FALSE	FALSE	FALSE	30	protein_coding	0.412371	1.64123	-0.0498534	0.384615	1.4928	2.1413	2.9598	3.51035	0.112375	-0.933564	-0.66766	-0.0129523	0.126757	0.0330328	0.0218598	0.154639	0.164948
ENSG00000053702.14	NRIP2	FALSE	FALSE	FALSE	FALSE	FALSE	6	protein_coding	0.385542	2.34242	-0.0266299	0.337349	3.135	3.5721	6.2907	8.2706	-0.10608	-1.06319	-0.81817	-0.128474	6.6e-32	-0.00627041	0.797138	0.173196	0.197938
ENSG00000053747.16	LAMA3	FALSE	FALSE	FALSE	FALSE	FALSE	75	protein_coding	0.523002	4.3006	0.295468	0.476077	22.7172	32.2742	30.5191	34.8817	0.323926	-1.6201	-0.410293	-0.476726	1.65e-21	0.208318	0.0227708	0.410309	0.445361
ENSG00000053770.11	AP5M1	FALSE	FALSE	FALSE	FALSE	FALSE	9	protein_coding	0.728448	3.95705	0.00109802	0.643011	18.975	21.9209	17.8698	19.7034	0.797628	-0.322444	0.0821163	0.0797972	0.0014097	0.031533	0.654533	0.616495	0.696907
ENSG00000053900.10	ANAPC4	FALSE	FALSE	FALSE	FALSE	FALSE	29	protein_coding	0.0780142	4.84876	0.182561	0.0780142	12.6812	14.0466	37.2449	43.6141	-0.618984	-1.69415	-1.48307	-0.616802	3.42e-100	-0.0185143	0.665192	0.0226804	0.0226804
ENSG00000053918.16	KCNQ1	FALSE	FALSE	FALSE	FALSE	FALSE	16	protein_coding	0.760391	3.77954	0.106364	0.658537	15.5134	19.1233	15.2419	22.3666	1.01311	-0.337265	0.0239168	0.0258476	0.517844	-0.0119909	0.894406	0.556701	0.641237
ENSG00000054116.11	TRAPPC3	FALSE	FALSE	FALSE	FALSE	FALSE	5	protein_coding	0.732143	5.99764	-0.111988	0.641711	72.9888	79.4919	67.3863	71.3748	0.324149	-0.117353	0.1136	0.0804259	0.000121236	0.0394379	0.484637	0.742268	0.845361
ENSG00000054118.14	THRAP3	FALSE	FALSE	FALSE	FALSE	FALSE	14	protein_coding	0.688468	6.20034	0.0176902	0.59622	98.3068	108.201	94.0806	100.815	0.603727	-0.355125	0.0627415	-0.022066	0.576154	-0.0580314	0.600235	0.715464	0.824742
ENSG00000054148.17	PHPT1	FALSE	FALSE	FALSE	FALSE	FALSE	5	protein_coding	0.818386	7.7162	-0.0397514	0.722595	262.957	305.986	214.21	242.818	0.884764	-0.0161576	0.294563	0.340031	1.83e-17	0.094669	0.346576	0.665979	0.752577
ENSG00000054179.11	ENTPD2	FALSE	FALSE	FALSE	FALSE	FALSE	9	protein_coding	0.769401	4.09149	0.124713	0.671111	22.8656	27.3285	19.7467	23.7562	1.20907	-0.24591	0.202051	0.238856	2.64e-11	0.0708444	0.433575	0.62268	0.715464
ENSG00000054219.10	LY75	FALSE	FALSE	FALSE	FALSE	FALSE	35	protein_coding	0.553719	1.85278	0.086616	0.491736	2.4578	3.148	3.7805	5.1822	0.507415	-0.914818	-0.467307	-0.0385185	0.000814288	0.0161871	0.475865	0.245361	0.276289
ENSG00000054267.21	ARID4B	FALSE	FALSE	FALSE	FALSE	FALSE	25	protein_coding	0.664804	4.08853	0.0143867	0.576208	21.352	25.0705	20.4875	22.822	0.539911	-0.438478	0.0569063	-0.0604148	0.0179493	-0.00598858	0.950581	0.639175	0.736082
ENSG00000054277.13	OPN3	FALSE	FALSE	FALSE	FALSE	FALSE	5	protein_coding	0.797183	2.59238	-0.0829706	0.720339	6.4862	7.5351	4.7283	5.50655	0.947805	-0.10106	0.386127	0.143835	4.81e-25	0.0658557	0.0190551	0.525773	0.583505
ENSG00000054282.15	SDCCAG8	FALSE	FALSE	FALSE	FALSE	FALSE	18	protein_coding	0.643038	5.03324	-0.0689581	0.560606	36.3584	40.0364	37.9996	41.9029	0.398567	-0.490806	-0.0620267	-0.0646891	0.0138865	-0.0110012	0.904394	0.457732	0.523711
ENSG00000054356.13	PTPRN	FALSE	FALSE	FALSE	FALSE	FALSE	23	protein_coding	0.5	1.17969	-0.14535	0.481818	0.6392	1.0099	1.1721	1.50685	0.229112	-0.453463	-0.406099	0.0322051	0.000109293	0.0206745	0.245004	0.109278	0.113402
ENSG00000054392.12	HHAT	FALSE	FALSE	FALSE	FALSE	FALSE	12	protein_coding	0.65678	2.71617	0.0680419	0.561441	7.1	8.635	8.0747	9.41725	0.443699	-0.631512	-0.163928	-0.0439847	0.0137388	-0.0600178	0.130759	0.546392	0.639175
ENSG00000054523.17	KIF1B	FALSE	FALSE	FALSE	FALSE	FALSE	49	protein_coding	0.680089	3.72482	-0.0285461	0.582589	15.8352	18.1413	15.1725	16.965	0.624508	-0.404365	0.0579381	-0.0122219	0.599655	-0.0342335	0.577498	0.538144	0.626804
ENSG00000054598.7	FOXC1	FALSE	FALSE	FALSE	FALSE	FALSE	1	protein_coding	0.525066	3.25718	0.201518	0.448549	8.3312	10.2343	18.9356	22.5013	0.0456601	-1.44167	-1.09521	-0.344843	3.96e-37	-0.10081	0.0238343	0.350515	0.410309
ENSG00000054611.13	TBC1D22A	FALSE	FALSE	FALSE	FALSE	FALSE	14	protein_coding	0.668459	3.68754	-0.145427	0.610018	13.6358	14.4041	15.0305	16.2516	0.229653	-0.295625	-0.131318	-0.0261016	0.0548112	0.0700046	0.00712982	0.703093	0.769072
ENSG00000054654.16	SYNE2	FALSE	FALSE	FALSE	FALSE	FALSE	116	protein_coding	0.638554	4.98327	0.0063514	0.549098	35.3376	39.9055	51.7767	57.0677	0.266795	-0.739604	-0.538438	-0.248251	1.8e-14	-0.0363472	0.682805	0.564948	0.65567
ENSG00000054690.13	PLEKHH1	FALSE	FALSE	FALSE	FALSE	FALSE	29	protein_coding	0.791183	5.73062	0.163284	0.670534	76.7802	98.3848	70.6075	89.6816	1.61435	-0.192278	0.119292	0.423968	1.94e-13	-0.108227	0.451455	0.595876	0.703093
ENSG00000054793.13	ATP9A	FALSE	FALSE	FALSE	FALSE	FALSE	28	protein_coding	0.725581	4.71288	0.0162733	0.645012	33.455	38.323	30.8841	33.844	0.884185	-0.369328	0.111876	0.0423608	0.207859	0.0838787	0.298348	0.573196	0.643299
ENSG00000054796.12	SPO11	FALSE	FALSE	FALSE	FALSE	FALSE	13	protein_coding	NA	NA	NA	NA	0	0	0.038	0.05345	0	0	-0.0538064	NA	NA	NA	NA	NA	NA
ENSG00000054803.3	CBLN4	FALSE	FALSE	FALSE	FALSE	FALSE	3	protein_coding	0.309524	0.798849	-0.412787	0.285714	0.1026	0.1793	0.4403	0.67515	0.0406046	-0.203785	-0.38546	NA	NA	NA	NA	0.0247423	0.0268041
ENSG00000054938.15	CHRDL2	FALSE	FALSE	FALSE	FALSE	FALSE	12	protein_coding	0.486381	4.28496	0.603923	0.420233	12.9616	17.9943	79.478	120.261	0.288134	-2.32885	-2.52713	-0.675614	6.25e-28	-0.0675289	0.487741	0.22268	0.257732
ENSG00000054965.10	FAM168A	FALSE	FALSE	FALSE	FALSE	FALSE	9	protein_coding	0.689091	3.9253	0.0267756	0.598911	19.4282	22.1479	18.1095	21.1891	0.651052	-0.404999	0.0962721	0.00423501	0.874985	0.00561972	0.952752	0.680412	0.781443
ENSG00000054967.12	RELT	FALSE	FALSE	FALSE	FALSE	FALSE	11	protein_coding	0.336735	2.18554	0.223675	0.294416	1.996	2.4893	6.8661	9.3501	-0.0777997	-1.33577	-1.39261	-0.139706	4.2e-21	0.00682369	0.780447	0.119588	0.136082
ENSG00000054983.16	GALC	FALSE	FALSE	FALSE	FALSE	FALSE	17	protein_coding	0.689981	4.17314	0.0459017	0.584906	24.3864	27.6265	21.3074	24.7126	0.802987	-0.220691	0.186534	0.0440381	0.130557	-0.125748	0.0668639	0.639175	0.752577
ENSG00000055044.10	NOP58	FALSE	FALSE	FALSE	FALSE	FALSE	15	protein_coding	0.65311	5.86986	-0.0752057	0.582339	61.1258	70.2795	82.6139	96.2248	0.261823	-0.554489	-0.42855	-0.125218	1.22e-05	0.029287	0.691038	0.503093	0.562887
ENSG00000055070.16	SZRD1	FALSE	FALSE	FALSE	FALSE	FALSE	5	protein_coding	0.721133	5.94018	-0.0700618	0.63913	71.2108	75.9748	71.4086	79.1555	0.480976	-0.294553	-0.00394645	0.0210115	0.458562	0.0799286	0.197907	0.606186	0.682474
ENSG00000055118.14	KCNH2	FALSE	FALSE	FALSE	FALSE	FALSE	15	protein_coding	0.486772	3.9162	0.269123	0.424802	11.5702	13.791	34.042	38.8963	-0.472227	-1.87283	-1.47908	-0.650629	5.87e-67	-0.0608862	0.359302	0.331959	0.379381
ENSG00000055130.15	CUL1	FALSE	FALSE	FALSE	FALSE	FALSE	22	protein_coding	0.649746	4.83569	-0.0579598	0.575296	30.9802	33.0401	39.3514	42.9353	0.10657	-0.534068	-0.33544	-0.208498	3.63e-21	0.0602173	0.215885	0.701031	0.791753
ENSG00000055147.18	FAM114A2	FALSE	FALSE	FALSE	FALSE	FALSE	15	protein_coding	0.681985	3.713	-0.0361097	0.594495	16.054	18.5823	14.9171	16.9667	0.581076	-0.273749	0.0995327	0.0228535	0.272398	0.0155	0.816623	0.668041	0.764948
ENSG00000055163.19	CYFIP2	FALSE	FALSE	FALSE	FALSE	FALSE	32	protein_coding	0.904762	4.74711	-0.0158149	0.827068	33.3006	39.5454	21.1321	26.397	1.29621	0.353151	0.632093	0.474065	4.81e-60	0.122993	0.0358733	0.680412	0.74433
ENSG00000055208.18	TAB2	FALSE	FALSE	FALSE	FALSE	FALSE	8	protein_coding	0.710037	5.28378	0.0131104	0.625232	50.7648	56.6828	47.7719	52.6844	0.705896	-0.333425	0.0859212	0.00885445	0.811473	0.05998	0.534896	0.694845	0.787629
ENSG00000055211.13	GINM1	FALSE	FALSE	FALSE	FALSE	FALSE	8	protein_coding	0.713178	5.29825	-0.0404451	0.618956	45.9322	49.2056	52.8261	55.6501	0.412853	-0.438115	-0.197728	-0.0473864	0.111543	-0.0173407	0.846502	0.659794	0.758763
ENSG00000055332.17	EIF2AK2	FALSE	FALSE	FALSE	FALSE	FALSE	18	protein_coding	0.769452	3.91068	0.0229453	0.66954	17.3844	21.1451	16.1566	17.7125	1.01542	-0.28426	0.0997184	0.0973813	0.000163794	-0.0271705	0.738382	0.480412	0.550515
ENSG00000055483.19	USP36	FALSE	FALSE	FALSE	FALSE	FALSE	21	protein_coding	0.321101	5.27735	0.0557677	0.279817	25.862	29.21	59.5237	71.6226	-0.288481	-1.33685	-1.17193	-0.548372	2.37e-59	0.00720217	0.925895	0.125773	0.14433
ENSG00000055609.17	KMT2C	FALSE	FALSE	FALSE	FALSE	FALSE	59	protein_coding	0.674296	3.89104	0.0825631	0.586995	19.4238	22.3251	17.8736	20.0507	0.600984	-0.408672	0.113882	-0.0267679	0.33523	-0.0132482	0.890673	0.68866	0.789691
ENSG00000055732.12	MCOLN3	FALSE	FALSE	FALSE	FALSE	FALSE	13	protein_coding	0.497326	1.61978	0.0589547	0.44385	1.6226	2.1226	2.7134	3.3901	0.438664	-0.901717	-0.501743	-0.00281507	0.773927	-0.00466726	0.862081	0.171134	0.191753
ENSG00000055813.5	CCDC85A	FALSE	FALSE	FALSE	FALSE	FALSE	6	protein_coding	0.329545	1.30016	-0.0912596	0.255682	0.8154	1.0927	2.5456	3.61805	-0.018634	-0.882851	-0.965742	-0.0457169	1.74e-08	NA	NA	0.0927835	0.119588
ENSG00000055917.15	PUM2	FALSE	FALSE	FALSE	FALSE	FALSE	21	protein_coding	0.725118	5.31737	-0.0468753	0.63017	48.0788	56.8588	46.0961	49.1163	0.689345	-0.279484	0.0594922	0.0290612	0.355161	0.0396973	0.661791	0.534021	0.630928
ENSG00000055950.16	MRPL43	FALSE	FALSE	FALSE	FALSE	FALSE	6	protein_coding	0.819149	6.68656	-0.0881631	0.702929	118.105	128.126	108.292	116.935	0.579551	0.0282791	0.124046	0.197496	5.64e-13	-0.0267904	0.751714	0.692784	0.793814
ENSG00000055955.15	ITIH4	FALSE	FALSE	FALSE	FALSE	FALSE	24	protein_coding	0.26087	3.96593	0.590042	0.217391	5.0612	7.024	24.816	27.3148	-0.758933	-2.58947	-2.09059	-0.484558	2.4e-44	-0.0186462	0.737623	0.0721649	0.0865979
ENSG00000055957.10	ITIH1	FALSE	FALSE	FALSE	FALSE	FALSE	22	protein_coding	0.42069	0.983119	-0.465497	0.344828	0.6172	0.8442	1.1845	1.4148	0.104694	-0.429241	-0.433805	NA	NA	NA	NA	0.103093	0.125773
ENSG00000056050.6	HPF1	FALSE	FALSE	FALSE	FALSE	FALSE	8	protein_coding	0.757112	4.47202	-0.142031	0.660832	24.2606	26.8654	23.2736	25.815	0.451549	-0.13308	0.0575008	0.120562	4.43e-11	0.0221344	0.667671	0.62268	0.713402
ENSG00000056097.15	ZFR	FALSE	FALSE	FALSE	FALSE	FALSE	20	protein_coding	0.66721	5.07966	0.0151049	0.58	41.6956	46.524	45.7611	48.5056	0.342431	-0.429454	-0.131222	-0.151159	1.68e-07	0.0387114	0.651029	0.717526	0.843299
ENSG00000056277.15	ZNF280C	FALSE	FALSE	FALSE	FALSE	FALSE	19	protein_coding	0.598194	1.30493	-0.45027	0.529279	1.6568	1.8657	1.8997	2.02635	0.129624	-0.411272	-0.126214	NA	NA	NA	NA	0.484536	0.546392
ENSG00000056291.17	NPFFR2	FALSE	FALSE	FALSE	FALSE	FALSE	5	protein_coding	0.217391	1.98254	0.813378	0.130435	0.144	0.2141	0.8583	1.6214	0.0803866	-0.198254	-0.699896	0.0041905	0.678762	NA	NA	0.00618557	0.0103093
ENSG00000056487.15	PHF21B	FALSE	FALSE	FALSE	FALSE	FALSE	14	protein_coding	0.671733	3.36754	0.291986	0.550459	10.1536	14.2982	18.9494	21.8686	0.995428	-1.28177	-0.838836	-0.0817334	0.0123375	-0.109321	0.0801858	0.371134	0.45567
ENSG00000056558.10	TRAF1	FALSE	FALSE	FALSE	FALSE	FALSE	9	protein_coding	0.190184	3.47441	0.395594	0.184049	4.2202	5.0881	16.596	19.9306	-0.600028	-2.18312	-1.75307	-0.404921	2.17e-69	0.00607101	0.867169	0.0618557	0.0639175
ENSG00000056586.15	RC3H2	FALSE	FALSE	FALSE	FALSE	FALSE	22	protein_coding	0.594203	3.70387	-0.081264	0.537349	14.0242	16.7041	14.3784	14.9814	0.365906	-0.519233	-0.0336171	-0.052702	0.00454571	0.0327373	0.512883	0.459794	0.507216
ENSG00000056736.9	IL17RB	FALSE	FALSE	FALSE	FALSE	FALSE	11	protein_coding	0.695378	2.99368	-0.012467	0.601677	8.9328	10.4446	9.8799	12.7447	0.588751	-0.366419	-0.131393	0.0444424	0.0220364	-0.0331566	0.492732	0.591753	0.682474
ENSG00000056972.18	TRAF3IP2	FALSE	FALSE	FALSE	FALSE	FALSE	10	protein_coding	0.541401	4.71953	0.0674277	0.461864	27.3948	31.2115	37.237	43.9945	-0.0397734	-1.00323	-0.429343	-0.505209	7.63e-46	-0.104725	0.180053	0.449485	0.525773
ENSG00000056998.19	GYG2	FALSE	FALSE	FALSE	FALSE	FALSE	12	protein_coding	0.668776	2.7528	-0.0831427	0.570842	6.3638	6.813	9.8422	10.9027	0.24145	-0.632154	-0.558135	-0.0461321	0.00182046	-0.0709611	0.00431213	0.573196	0.653608
ENSG00000057019.15	DCBLD2	FALSE	FALSE	FALSE	FALSE	FALSE	16	protein_coding	0.558242	3.42481	0.0131606	0.481319	10.5068	11.8951	14.8672	16.5275	0.0375716	-0.900717	-0.463561	-0.242733	1.29e-31	-0.070426	0.0994436	0.451546	0.523711
ENSG00000057149.15	SERPINB3	FALSE	FALSE	FALSE	FALSE	FALSE	8	protein_coding	0.485075	3.26065	1.03428	0.445161	3.2702	6.3195	14.8142	29.0851	1.01194	-1.84901	-1.88885	-0.209512	1.28e-08	0.0126363	0.84492	0.142268	0.134021
ENSG00000057252.12	SOAT1	FALSE	FALSE	FALSE	FALSE	FALSE	16	protein_coding	0.835886	5.18684	0.178348	0.718341	60.4552	72.0248	38.6549	46.7909	2.24625	0.161849	0.632036	0.631259	2.41e-37	-0.0167959	0.921766	0.678351	0.787629
ENSG00000057294.14	PKP2	FALSE	FALSE	FALSE	FALSE	FALSE	14	protein_coding	0.639252	3.64877	0.0993579	0.546642	13.8582	15.0834	19.6154	23.6407	0.180537	-0.872906	-0.472463	-0.228881	3.44e-19	-0.0726565	0.163415	0.604124	0.705155
ENSG00000057468.6	MSH4	FALSE	FALSE	FALSE	FALSE	FALSE	20	protein_coding	0.151515	0.612028	-0.804071	0.151515	0.0846	0.123	0.5392	0.7248	-0.0456915	-0.309513	-0.505018	NA	NA	NA	NA	0.0206186	0.0206186
ENSG00000057593.13	F7	FALSE	FALSE	FALSE	FALSE	FALSE	9	protein_coding	0.274074	0.976225	-0.329639	0.207407	0.4046	0.5909	1.3581	1.96955	-0.0587705	-0.640735	-0.747466	NA	NA	NA	NA	0.057732	0.0762887
ENSG00000057608.16	GDI2	FALSE	FALSE	FALSE	FALSE	FALSE	11	protein_coding	0.826087	6.97453	-0.00801102	0.719711	167.315	183.668	130.337	149.702	1.05892	0.0954893	0.357889	0.498312	2.51e-42	0.0160608	0.881196	0.820619	0.940206
ENSG00000057657.16	PRDM1	FALSE	FALSE	FALSE	FALSE	FALSE	7	protein_coding	0.53271	2.63039	0.226481	0.470405	5.3684	7.0111	9.0117	11.9362	0.440882	-1.19277	-0.652684	-0.132674	1.01e-09	-0.029046	0.585625	0.31134	0.352577
ENSG00000057663.15	ATG5	FALSE	FALSE	FALSE	FALSE	FALSE	9	protein_coding	0.67679	4.33413	-0.0324946	0.58952	22.7654	25.5558	26.2087	31.2313	0.493163	-0.42933	-0.195206	-0.0694641	0.008498	-0.00137461	0.988259	0.556701	0.643299
ENSG00000057704.12	TMCC3	FALSE	FALSE	FALSE	FALSE	FALSE	4	protein_coding	0.832447	3.78488	0.0904978	0.71618	17.785	20.6881	12.0024	13.8582	1.3967	0.0478252	0.530803	0.262982	6.12e-21	-0.0158746	0.874828	0.556701	0.645361
ENSG00000057757.9	PITHD1	FALSE	FALSE	FALSE	FALSE	FALSE	6	protein_coding	0.83871	6.15479	-0.094889	0.735484	82.8492	87.5508	70.4849	79.1365	0.636522	0.0888968	0.230159	0.282035	4.58e-31	0.0140934	0.855139	0.705155	0.804124
ENSG00000057935.13	MTA3	FALSE	FALSE	FALSE	FALSE	FALSE	18	protein_coding	0.692857	5.02279	-0.138246	0.597619	35.5408	37.5368	35.5657	38.864	0.355866	-0.201745	-0.000982753	0.04411	0.0204788	-0.017591	0.762108	0.517526	0.6
ENSG00000058056.8	USP13	FALSE	FALSE	FALSE	FALSE	FALSE	21	protein_coding	0.822742	2.79262	-0.0232951	0.74	7.609	8.7931	5.4905	6.8484	1.15351	-0.0424816	0.407516	0.138854	5.06e-18	0.031253	0.392182	0.457732	0.507216
ENSG00000058063.15	ATP11B	FALSE	FALSE	FALSE	FALSE	FALSE	30	protein_coding	0.860406	5.29261	0.11776	0.756962	59.1594	69.8904	31.3801	35.6832	1.88644	0.292642	0.893683	0.570974	1.13e-38	0.0660994	0.607712	0.616495	0.698969
ENSG00000058085.14	LAMC2	FALSE	FALSE	FALSE	FALSE	FALSE	23	protein_coding	0.77686	3.86802	0.382021	0.68595	24.5828	32.0872	11.4827	13.5276	2.11957	-0.275594	1.03524	0.283415	3.71e-12	0.0839991	0.475716	0.513402	0.581443
ENSG00000058091.16	CDK14	FALSE	FALSE	FALSE	FALSE	FALSE	15	protein_coding	0.710706	3.49639	0.021539	0.629545	12.7956	15.7622	15.0521	16.2646	0.683562	-0.542982	-0.218554	0.0070033	0.781781	0.0298344	0.635433	0.571134	0.643299
ENSG00000058262.9	SEC61A1	FALSE	FALSE	FALSE	FALSE	FALSE	12	protein_coding	0.870748	7.82816	-0.0238318	0.766968	284.672	318.611	202.16	215.094	1.09576	0.259771	0.491742	0.581182	1.4e-51	0.0759086	0.407185	0.698969	0.791753
ENSG00000058272.18	PPP1R12A	FALSE	FALSE	FALSE	FALSE	FALSE	26	protein_coding	0.55314	5.51554	0.173349	0.471014	43.5638	56.3159	103.756	124.986	-0.152896	-1.70104	-1.23309	-0.811339	1.23e-47	-0.216035	0.0329827	0.402062	0.472165
ENSG00000058335.15	RASGRF1	FALSE	FALSE	FALSE	FALSE	FALSE	28	protein_coding	0.26	1.81705	0.423544	0.2	0.6362	0.8842	1.8751	2.70265	0.212098	-0.565055	-0.813263	0.0113091	0.246787	-0.00156589	0.959635	0.0206186	0.0268041
ENSG00000058404.19	CAMK2B	FALSE	FALSE	FALSE	FALSE	FALSE	24	protein_coding	0.835886	3.52426	0.276486	0.708972	15.8994	23.2146	11.0849	12.7538	1.85625	0.166926	0.483767	0.375724	2.42e-29	-0.133542	0.106794	0.668041	0.787629
ENSG00000058453.16	CROCC	FALSE	FALSE	FALSE	FALSE	FALSE	37	protein_coding	0.399038	5.21772	0.169177	0.37799	22.8272	26.7759	63.1461	71.697	-0.19843	-1.83499	-1.42875	-0.56129	1.66e-39	0.0270712	0.744874	0.162887	0.171134
ENSG00000058600.15	POLR3E	FALSE	FALSE	FALSE	FALSE	FALSE	21	protein_coding	0.697959	5.37045	-0.0349392	0.609407	47.929	54.6251	56.6844	64.1994	0.414025	-0.482266	-0.237491	-0.0454677	0.13854	-0.0102314	0.919597	0.614433	0.705155
ENSG00000058668.14	ATP2B4	FALSE	FALSE	FALSE	FALSE	FALSE	22	protein_coding	0.514085	5.12498	0.314017	0.431925	31.0038	36.8041	85.7609	101.929	-0.385708	-2.1658	-1.4388	-1.09256	1.05e-78	-0.207296	0.0353343	0.379381	0.451546
ENSG00000058673.16	ZC3H11A	FALSE	FALSE	FALSE	FALSE	FALSE	20	protein_coding	0.666096	5.54521	-0.0183746	0.582906	53.9378	57.6641	59.7985	64.9373	0.193848	-0.441133	-0.146237	-0.17652	3.89e-10	-0.0123014	0.903567	0.703093	0.802062
ENSG00000058729.10	RIOK2	FALSE	FALSE	FALSE	FALSE	FALSE	10	protein_coding	0.761431	4.28767	-0.11379	0.687873	22.6808	25.5075	18.6574	20.2809	0.575099	0.0299744	0.268645	0.163409	4.45e-18	0.0980641	0.0153954	0.713402	0.789691
ENSG00000058799.14	YIPF1	FALSE	FALSE	FALSE	FALSE	FALSE	11	protein_coding	0.859539	6.43161	0.0494769	0.731343	117.104	129.274	90.7262	100.605	1.48045	0.257329	0.364657	0.656905	1.39e-46	-0.205393	0.0184974	0.707216	0.845361
ENSG00000058804.11	NDC1	FALSE	FALSE	FALSE	FALSE	FALSE	18	protein_coding	0.847411	2.88155	-0.0799316	0.76087	8.4842	9.8174	5.4448	5.9598	1.07608	0.0599953	0.55739	0.199298	4.18e-45	0.0777084	0.00618793	0.57732	0.641237
ENSG00000058866.14	DGKG	FALSE	FALSE	FALSE	FALSE	FALSE	25	protein_coding	0.2723	1.68177	0.19759	0.211268	1.1202	1.7508	4.0043	4.6578	-0.300678	-1.37192	-1.23897	-0.116916	1.22e-23	-0.0386962	0.0229898	0.0927835	0.119588
ENSG00000059122.16	FLYWCH1	FALSE	FALSE	FALSE	FALSE	FALSE	10	protein_coding	0.308989	5.60122	0.054088	0.284916	30.6166	34.5757	75.444	92.3438	-0.0968744	-1.36809	-1.27372	-0.553768	4.64e-59	0.0341755	0.583337	0.105155	0.113402
ENSG00000059145.18	UNKL	FALSE	FALSE	FALSE	FALSE	FALSE	15	protein_coding	0.649351	4.00093	0.0852491	0.585492	15.7046	18.4677	29.532	33.071	0.309425	-1.14149	-0.870077	-0.238222	7.55e-15	0.0738148	0.177097	0.465979	0.515464
ENSG00000059377.16	TBXAS1	FALSE	FALSE	FALSE	FALSE	FALSE	18	protein_coding	0.734118	4.45235	0.0554861	0.628297	29.597	37.8051	21.9689	24.798	1.05341	-0.313295	0.413708	0.237768	9.97e-12	-0.0835118	0.357405	0.540206	0.643299
ENSG00000059378.12	PARP12	FALSE	FALSE	FALSE	FALSE	FALSE	12	protein_coding	0.626866	4.99996	0.0186376	0.561194	31.5476	39.3878	44.8897	50.9406	0.388754	-0.913313	-0.495619	-0.165254	3.3e-06	0.0269837	0.788162	0.387629	0.43299
ENSG00000059573.8	ALDH18A1	FALSE	FALSE	FALSE	FALSE	FALSE	18	protein_coding	0.863445	5.54397	0.0162307	0.763103	63.2498	70.8408	39.2007	42.2662	1.2743	0.259867	0.676471	0.561354	1.35e-54	0.0705414	0.420086	0.750515	0.847423
ENSG00000059588.9	TARBP1	FALSE	FALSE	FALSE	FALSE	FALSE	30	protein_coding	0.712468	5.17517	0.0683358	0.629442	42.2784	49.6885	58.253	66.8945	0.809633	-0.786683	-0.453241	0.00117109	0.980097	0.0584354	0.561193	0.51134	0.57732
ENSG00000059691.11	GATB	FALSE	FALSE	FALSE	FALSE	FALSE	13	protein_coding	0.716895	3.72644	-0.165248	0.634703	13.7962	15.2866	14.9129	16.0846	0.405468	-0.198822	-0.10497	0.0579244	0.000406579	0.0424068	0.237444	0.573196	0.647423
ENSG00000059728.10	MXD1	FALSE	FALSE	FALSE	FALSE	FALSE	8	protein_coding	0.518293	2.66098	-0.0796728	0.458967	5.1538	5.7759	8.3138	10.0165	0.132063	-0.871404	-0.597892	-0.103587	3.82e-14	-0.0061796	0.857828	0.31134	0.350515
ENSG00000059758.7	CDK17	FALSE	FALSE	FALSE	FALSE	FALSE	17	protein_coding	0.636943	4.15247	0.0604386	0.575107	22.2872	27.2372	21.4471	25.0933	0.602709	-0.608495	0.0530081	-0.0834377	0.0126594	0.0821718	0.307154	0.552577	0.618557
ENSG00000059769.19	DNAJC25	FALSE	FALSE	FALSE	FALSE	FALSE	5	protein_coding	0.758333	3.45058	-0.123789	0.65651	11.7088	13.4951	10.5233	11.7254	0.641221	-0.190537	0.141274	0.0767175	5.08e-06	0.0206209	0.67764	0.48866	0.562887
ENSG00000059804.15	SLC2A3	FALSE	FALSE	FALSE	FALSE	FALSE	10	protein_coding	0.557692	4.74824	0.340431	0.483974	25.0322	31.777	59.3154	77.0862	0.570595	-2.00236	-1.21223	-0.540158	1.33e-20	-0.0475148	0.718039	0.31134	0.358763
ENSG00000059915.16	PSD	FALSE	FALSE	FALSE	FALSE	FALSE	18	protein_coding	0.267045	3.12059	0.10726	0.221591	4.5602	5.1137	11.9923	16.4242	-0.186841	-1.23038	-1.22445	-0.235664	1.71e-29	-0.0181102	0.5721	0.0804124	0.0969072
ENSG00000060069.16	CTDP1	FALSE	FALSE	FALSE	FALSE	FALSE	13	protein_coding	0.599562	3.82526	-0.0898939	0.513333	14.2426	15.5337	19.7078	21.5031	0.116461	-0.668987	-0.442065	-0.159431	1.44e-18	-0.0640663	0.0785566	0.476289	0.564948
ENSG00000060138.12	YBX3	FALSE	FALSE	FALSE	FALSE	FALSE	10	protein_coding	0.551913	8.1916	0.0251234	0.46594	280.932	328.292	543.461	698.288	0.0612267	-1.13891	-0.949483	-0.59908	5.42e-30	-0.134297	0.207573	0.352577	0.416495
ENSG00000060140.8	STYK1	FALSE	FALSE	FALSE	FALSE	FALSE	11	protein_coding	0.770428	3.88223	0.21758	0.660194	20.374	22.2242	18.7423	22.1561	1.2335	-0.244751	0.114567	0.259466	4.71e-15	-0.14015	0.0343516	0.701031	0.816495
ENSG00000060237.16	WNK1	FALSE	FALSE	FALSE	FALSE	FALSE	31	protein_coding	0.666667	5.17435	0.210721	0.583062	49.2102	56.8136	54.8663	62.9251	0.418726	-0.634115	-0.153998	-0.271945	1.11e-09	-0.0410433	0.770494	0.738144	0.845361
ENSG00000060303.5	RPS17P5	FALSE	FALSE	FALSE	FALSE	FALSE	1	pseudogene	0.680628	0.30111	-1.78081	0.591623	0.1966	0.2793	0.2394	0.37615	0.258941	-0.112629	-0.0507009	NA	NA	NA	NA	0.23299	0.268041
ENSG00000060339.13	CCAR1	FALSE	FALSE	FALSE	FALSE	FALSE	25	protein_coding	0.591463	5.66824	-0.0298536	0.534954	47.177	51.3191	76.0416	81.3065	0.0775243	-0.933792	-0.677293	-0.319324	3.96e-22	0.0715078	0.291656	0.362887	0.4
ENSG00000060491.16	OGFR	FALSE	FALSE	FALSE	FALSE	FALSE	13	protein_coding	0.587719	5.47904	-0.0634836	0.524845	42.9312	46.8365	62.0641	68.7116	0.0907818	-0.762301	-0.521573	-0.211826	2.05e-13	0.0745712	0.191439	0.348454	0.414433
ENSG00000060558.3	GNA15	FALSE	FALSE	FALSE	FALSE	FALSE	7	protein_coding	0.668675	3.82824	0.290594	0.583166	18.1928	24.0028	20.9991	28.9325	0.631273	-0.80123	-0.196879	-0.124035	0.00128237	0.0349869	0.744511	0.6	0.686598
ENSG00000060566.13	CREB3L3	FALSE	FALSE	FALSE	FALSE	FALSE	10	protein_coding	0.4	0.269381	-1.92596	0.383333	0.055	0.0899	0.1461	0.19985	0.0416191	-0.0818844	-0.11949	NA	NA	NA	NA	0.0474227	0.0494845
ENSG00000060642.10	PIGV	FALSE	FALSE	FALSE	FALSE	FALSE	5	protein_coding	0.806383	4.30646	-0.0458108	0.700855	23.195	25.6269	20.0067	21.718	0.793668	-0.00703367	0.203859	0.24555	9.9e-26	-0.00316393	0.969516	0.676289	0.781443
ENSG00000060656.19	PTPRU	FALSE	FALSE	FALSE	FALSE	FALSE	31	protein_coding	0.587426	4.34597	0.214304	0.526523	21.5958	25.8355	41.0997	46.8195	-0.115549	-1.42016	-0.897755	-0.592174	2.45e-48	0.100912	0.188853	0.552577	0.616495
ENSG00000060688.12	SNRNP40	FALSE	FALSE	FALSE	FALSE	FALSE	10	protein_coding	0.791349	5.5457	-0.0829964	0.717557	55.7056	61.9986	42.9125	44.8676	0.687895	0.00900875	0.368859	0.167622	7.98e-10	0.14487	0.0202607	0.581443	0.641237
ENSG00000060709.15	RIMBP2	FALSE	FALSE	FALSE	FALSE	FALSE	22	protein_coding	0.636364	1.73546	0.134801	0.560345	2.7172	3.9636	2.1771	2.53965	0.834515	-0.704739	0.226506	0.0399987	0.000459261	0.0110014	0.76385	0.268041	0.303093
ENSG00000060718.21	COL11A1	FALSE	FALSE	FALSE	FALSE	FALSE	67	protein_coding	0.794521	1.48026	0.270645	0.760563	0.8314	1.1746	0.6876	0.9841	0.655096	-0.19347	0.117974	0.0833966	7.85e-13	0.037372	0.215885	0.11134	0.119588
ENSG00000060749.15	QSER1	FALSE	FALSE	FALSE	FALSE	FALSE	16	protein_coding	0.52657	2.33451	0.0833016	0.445783	4.4038	5.7405	6.1816	7.00765	0.0698221	-1.01699	-0.410331	-0.123909	8.11e-16	-0.0667739	0.0434285	0.381443	0.449485
ENSG00000060762.18	MPC1	FALSE	FALSE	FALSE	FALSE	FALSE	6	protein_coding	0.629063	5.61371	-0.0707809	0.54771	55.369	61.2246	60.8901	66.9875	0.270908	-0.421945	-0.134807	-0.136785	6.56e-07	-0.00719248	0.944594	0.591753	0.678351
ENSG00000060971.17	ACAA1	FALSE	FALSE	FALSE	FALSE	FALSE	13	protein_coding	0.742616	6.90977	-0.0386126	0.633262	145.682	158.669	136.29	147.563	0.627429	-0.233116	0.095463	0.143871	8.4e-05	-0.0617672	0.529494	0.612371	0.725773
ENSG00000060982.14	BCAT1	FALSE	FALSE	FALSE	FALSE	FALSE	11	protein_coding	0.462963	1.78558	0.0248221	0.401235	1.7432	2.4863	2.5835	2.9824	0.29043	-0.695692	-0.38551	0.0238054	0.0695016	0.00123679	0.98177	0.134021	0.154639
ENSG00000061273.17	HDAC7	FALSE	FALSE	FALSE	FALSE	FALSE	27	protein_coding	0.0491803	6.28977	0.167087	0.0491803	32.7964	35.8788	99.231	114.219	-0.709797	-1.71703	-1.56839	-0.732296	2.72e-79	0.0769878	0.097147	0.0123711	0.0123711
ENSG00000061337.15	LZTS1	FALSE	FALSE	FALSE	FALSE	FALSE	4	protein_coding	0.460208	1.852	-0.0171537	0.427586	2.2888	2.6855	4.4155	5.0956	0.065419	-1.06341	-0.719533	-0.0785378	6.19e-15	0.0272044	0.0997017	0.25567	0.274227
ENSG00000061455.10	PRDM6	FALSE	FALSE	FALSE	FALSE	FALSE	8	protein_coding	0.42	1.59914	0.0343816	0.352	1.5106	1.8261	3.7172	5.2417	0.017983	-1.12024	-0.909899	-0.0816208	3.41e-13	NA	NA	0.181443	0.216495
ENSG00000061492.11	WNT8A	FALSE	FALSE	FALSE	FALSE	FALSE	8	protein_coding	NA	NA	NA	NA	0.0316	0.048	0.0652	0.091	0.020564	-0.0541539	-0.0462407	NA	NA	NA	NA	NA	NA
ENSG00000061656.9	SPAG4	FALSE	FALSE	FALSE	FALSE	FALSE	12	protein_coding	0.406114	3.31519	0.241217	0.386957	5.8256	7.916	15.6144	19.6022	-0.0635531	-1.58945	-1.28341	-0.284787	2.25e-24	0.0521951	0.265376	0.183505	0.191753
ENSG00000061676.14	NCKAP1	FALSE	FALSE	FALSE	FALSE	FALSE	32	protein_coding	0.671451	5.66712	0.139404	0.590764	64.54	75.3844	78.9962	84.8658	0.315695	-0.573631	-0.287556	-0.262588	7.67e-10	0.0772297	0.496119	0.764948	0.868041
ENSG00000061794.12	MRPS35	FALSE	FALSE	FALSE	FALSE	FALSE	8	protein_coding	0.870637	5.63554	0.0123517	0.760246	63.6986	71.7173	44.8864	49.2698	1.31967	0.253581	0.495668	0.602711	3.8e-66	0.0165071	0.872899	0.764948	0.874227
ENSG00000061918.12	GUCY1B1	FALSE	FALSE	FALSE	FALSE	FALSE	15	protein_coding	0.672414	3.65569	0.125599	0.593074	16.204	18.8236	15.7384	19.8558	0.752408	-0.587846	0.0395824	-0.0362973	0.235102	0.0391723	0.622596	0.564948	0.643299
ENSG00000061936.9	SFSWAP	FALSE	FALSE	FALSE	FALSE	FALSE	19	protein_coding	0.166667	4.97803	0.0490358	0.171053	17.9768	19.6828	38.8807	42.0136	-0.417322	-1.27793	-1.07145	-0.447124	6.39e-73	0.0179751	0.680222	0.0536082	0.0515464
ENSG00000061938.17	TNK2	FALSE	FALSE	FALSE	FALSE	FALSE	15	protein_coding	0.672872	6.06408	0.0402149	0.580902	70.9642	86.0643	105.523	123.794	0.387599	-0.99281	-0.565811	-0.141352	0.00277796	0.000212508	0.998953	0.451546	0.521649
ENSG00000061987.15	MON2	FALSE	FALSE	FALSE	FALSE	FALSE	36	protein_coding	0.576441	4.58809	0.0487354	0.5075	21.928	24.5115	42.5837	47.1573	-0.168498	-1.26592	-0.926678	-0.450916	6.95e-44	-0.0220024	0.781629	0.418557	0.474227
ENSG00000062038.13	CDH3	FALSE	FALSE	FALSE	FALSE	FALSE	16	protein_coding	0.642127	5.15401	0.299432	0.555102	49.0472	63.4688	68.5818	77.9322	0.525675	-1.27373	-0.475421	-0.401898	4.88e-11	-0.0795855	0.621455	0.560825	0.647423
ENSG00000062096.14	ARSF	FALSE	FALSE	FALSE	FALSE	FALSE	11	protein_coding	0.265306	0.348809	-1.63772	0.217687	0.137	0.1945	0.377	0.44685	-0.0288926	-0.224937	-0.276296	NA	NA	NA	NA	0.0659794	0.0804124
ENSG00000062194.15	GPBP1	FALSE	FALSE	FALSE	FALSE	FALSE	13	protein_coding	0.658088	5.66137	-0.0716709	0.564338	56.9838	61.9341	60.7356	64.2085	0.240985	-0.332568	-0.0904528	-0.11168	4.11e-06	-0.0213431	0.787673	0.63299	0.738144
ENSG00000062282.14	DGAT2	FALSE	FALSE	FALSE	FALSE	FALSE	8	protein_coding	0.821522	2.59162	0.0913136	0.746702	7.192	9.1275	4.5765	5.1983	1.3278	0.00897836	0.554856	0.17781	6.3e-20	0.115673	0.00361976	0.583505	0.645361
ENSG00000062370.16	ZNF112	FALSE	FALSE	FALSE	FALSE	FALSE	5	protein_coding	0.654344	2.01637	-0.183988	0.570111	3.5896	3.9641	4.1768	4.67825	0.228067	-0.451709	-0.173692	-0.00774477	0.282384	-0.00152041	0.950702	0.637113	0.729897
ENSG00000062485.18	CS	FALSE	FALSE	FALSE	FALSE	FALSE	12	protein_coding	0.701518	6.31158	-0.0338215	0.621212	103.342	113.651	88.155	92.8245	0.556319	-0.158579	0.226938	0.0721297	0.0197737	0.0797568	0.321894	0.760825	0.857732
ENSG00000062524.15	LTK	FALSE	FALSE	FALSE	FALSE	FALSE	20	protein_coding	0.28972	0.875585	-0.460008	0.254717	0.3472	0.4766	0.8286	1.37635	0.0486807	-0.457803	-0.440775	0.027748	9.68e-07	NA	NA	0.0556701	0.0639175
ENSG00000062582.13	MRPS24	FALSE	FALSE	FALSE	FALSE	FALSE	4	protein_coding	0.924843	7.20172	-0.0394597	0.825	189.493	212.293	120.986	134.084	1.13723	0.455369	0.64302	0.610207	2.79e-67	0.19046	0.00718833	0.816495	0.913402
ENSG00000062598.17	ELMO2	FALSE	FALSE	FALSE	FALSE	FALSE	22	protein_coding	0.645714	5.24913	-0.0292698	0.551331	44.4172	50.3143	48.529	51.6982	0.309701	-0.466386	-0.125035	-0.145841	5.45e-07	-0.0927544	0.188441	0.597938	0.698969
ENSG00000062650.18	WAPL	FALSE	FALSE	FALSE	FALSE	FALSE	20	protein_coding	0.61991	4.12804	-0.0999135	0.548533	18.9364	21.748	19.5247	20.8917	0.319995	-0.397848	-0.0419562	-0.0520085	0.00607223	0.0505074	0.274112	0.501031	0.564948
ENSG00000062716.12	VMP1	FALSE	FALSE	FALSE	FALSE	FALSE	12	protein_coding	0.5625	7.53012	0.0587314	0.501832	167.227	204.516	320.899	445.808	0.436252	-1.19727	-0.936199	-0.40922	6.03e-13	0.0151399	0.928567	0.282474	0.315464
ENSG00000062725.9	APPBP2	FALSE	FALSE	FALSE	FALSE	FALSE	13	protein_coding	0.740053	4.02658	-0.028912	0.642857	19.1438	24.0777	16.8958	19.6017	0.8177	-0.315681	0.170715	0.0507961	0.0403857	-0.00456086	0.96207	0.501031	0.575258
ENSG00000062822.13	POLD1	FALSE	FALSE	FALSE	FALSE	FALSE	27	protein_coding	0.577181	4.15591	0.0300748	0.52901	16.7526	20.2206	24.7584	29.1566	0.430885	-1.09869	-0.537013	-0.162793	7.29e-08	0.10072	0.0758809	0.319588	0.354639
ENSG00000063015.19	SEZ6	FALSE	FALSE	FALSE	FALSE	FALSE	18	protein_coding	0.818182	2.68892	0.98941	0.727273	0.634	0.9768	0.896	1.1691	0.297524	-0.380717	-0.214551	0.0588669	0.000159887	0.0232072	0.607533	0.0329897	0.0371134
ENSG00000063046.17	EIF4B	FALSE	FALSE	FALSE	FALSE	FALSE	15	protein_coding	0.837054	8.002	0.0094808	0.732143	347.145	400.689	248.504	270.638	1.26092	0.073512	0.480627	0.564488	1.06e-34	0.0893109	0.420857	0.676289	0.773196
ENSG00000063127.15	SLC6A16	FALSE	FALSE	FALSE	FALSE	FALSE	12	protein_coding	0.140244	2.74617	0.387281	0.121212	2.265	2.6643	9.5872	11.1754	-0.652719	-1.93506	-1.69717	-0.278558	1.25e-66	-0.0159666	0.446843	0.0412371	0.0474227
ENSG00000063169.10	BICRA	FALSE	FALSE	FALSE	FALSE	FALSE	15	protein_coding	0.59009	3.56485	-0.0424942	0.505618	11.4102	12.6538	16.3634	17.5869	-0.0152986	-0.769513	-0.484523	-0.196465	4.02e-29	-0.0264067	0.507967	0.463918	0.540206
ENSG00000063176.15	SPHK2	FALSE	FALSE	FALSE	FALSE	FALSE	7	protein_coding	0.66383	4.16689	-0.045862	0.569002	20.6374	23.4991	21.8162	25.2213	0.429337	-0.470346	-0.0765315	-0.0394995	0.100376	-0.0284952	0.678663	0.552577	0.643299
ENSG00000063177.12	RPL18	FALSE	FALSE	FALSE	FALSE	FALSE	7	protein_coding	0.92402	11.7036	-0.0266639	0.797066	4165.5	4773.42	2736.02	3077.15	1.0503	0.344063	0.606232	0.564552	2.55e-40	0.0431371	0.743959	0.672165	0.77732
ENSG00000063180.8	CA11	FALSE	FALSE	FALSE	FALSE	FALSE	9	protein_coding	0.458333	4.45689	0.114497	0.397222	19.0794	23.3332	44.8472	51.0733	-0.160742	-1.53545	-1.19112	-0.598077	6.25e-55	-0.0361918	0.684127	0.294845	0.340206
ENSG00000063241.7	ISOC2	FALSE	FALSE	FALSE	FALSE	FALSE	6	protein_coding	0.727758	6.13196	-0.0672882	0.635879	89.0034	106.779	72.6595	75.9346	0.617959	-0.0280916	0.289108	0.17352	4.36e-08	0.0766088	0.367715	0.738144	0.843299
ENSG00000063244.12	U2AF2	FALSE	FALSE	FALSE	FALSE	FALSE	12	protein_coding	0.691729	6.90001	0.043654	0.618605	145.842	162.191	190.911	204.448	0.247007	-0.544044	-0.38618	-0.194398	6.23e-07	0.162166	0.0535653	0.82268	0.948454
ENSG00000063245.14	EPN1	FALSE	FALSE	FALSE	FALSE	FALSE	11	protein_coding	0.778378	6.94478	-0.0428508	0.666667	153.817	171.891	131.946	144.675	0.67731	0.0489149	0.219717	0.26186	5.07e-14	-0.0693998	0.462901	0.762887	0.890722
ENSG00000063322.13	MED29	FALSE	FALSE	FALSE	FALSE	FALSE	4	protein_coding	0.822835	5.33339	-0.0761373	0.715128	46.5068	51.5951	43.3231	46.5805	0.794775	-0.030466	0.100075	0.317202	3.79e-37	-0.0459087	0.383919	0.750515	0.861856
ENSG00000063438.16	AHRR	FALSE	FALSE	FALSE	FALSE	FALSE	12	protein_coding	0.27381	1.57507	0.156815	0.282353	0.7276	0.8862	1.9805	3.12495	0.207659	-0.763889	-0.786785	0.00182151	0.831224	NA	NA	0.0494845	0.0474227
ENSG00000063515.2	GSC2	FALSE	FALSE	FALSE	FALSE	FALSE	3	protein_coding	NA	NA	NA	NA	0	0.0223	0.0024	0.0411	0	0	-0.00345832	NA	NA	NA	NA	NA	NA
ENSG00000063587.14	ZNF275	FALSE	FALSE	FALSE	FALSE	FALSE	5	protein_coding	0.767901	3.50871	-0.0574237	0.655257	12.2012	13.3998	11.9134	13.515	0.704853	-0.200653	0.0318001	0.05538	0.0181804	-0.0381492	0.372463	0.552577	0.641237
ENSG00000063601.16	MTMR1	FALSE	FALSE	FALSE	FALSE	FALSE	17	protein_coding	0.599138	3.81888	-0.0242401	0.517316	13.7798	15.7082	19.7929	21.4901	-0.0169046	-0.785352	-0.492464	-0.229283	2.08e-29	-0.00856016	0.891341	0.492784	0.573196
ENSG00000063660.8	GPC1	FALSE	FALSE	FALSE	FALSE	FALSE	9	protein_coding	0.494709	5.95454	0.123547	0.420635	55.1992	65.1407	125.358	148.895	-0.207369	-1.64108	-1.1689	-0.874008	3.5e-61	-0.00314878	0.984479	0.327835	0.385567
ENSG00000063761.15	ADCK1	FALSE	FALSE	FALSE	FALSE	FALSE	11	protein_coding	0.711944	3.34255	-0.145146	0.630841	9.909	10.7514	12.3705	13.4015	0.342775	-0.42442	-0.293535	0.0155173	0.283608	0.0160724	0.654617	0.556701	0.626804
ENSG00000063854.12	HAGH	FALSE	FALSE	FALSE	FALSE	FALSE	10	protein_coding	0.740042	6.07448	-0.0757555	0.648536	82.1744	91.3339	71.0358	75.3731	0.591876	-0.122662	0.207425	0.140681	2.06e-06	0.0565231	0.476004	0.639175	0.727835
ENSG00000063978.15	RNF4	FALSE	FALSE	FALSE	FALSE	FALSE	9	protein_coding	0.668403	5.03615	-0.0501748	0.584055	37.689	42.8556	39.0561	42.4159	0.273423	-0.333203	-0.0500987	-0.0805845	0.0011574	0.0442285	0.517366	0.694845	0.793814
ENSG00000064012.21	CASP8	FALSE	FALSE	FALSE	FALSE	FALSE	10	protein_coding	0.732759	3.78514	-0.0115976	0.655914	17.1418	20.0548	14.999	17.6589	0.800655	-0.203951	0.181336	0.0865576	0.000134807	0.0893342	0.0738698	0.628866	0.701031
ENSG00000064042.17	LIMCH1	FALSE	FALSE	FALSE	FALSE	FALSE	32	protein_coding	0.711538	5.5468	0.0632063	0.63789	58.0722	72.3005	66.9437	81.0659	0.873381	-0.445594	-0.201861	-0.0257853	0.596067	0.0880161	0.455776	0.548454	0.610309
ENSG00000064102.14	INTS13	FALSE	FALSE	FALSE	FALSE	FALSE	17	protein_coding	0.757256	4.03547	-0.124624	0.673684	17.7852	19.8587	15.7215	16.5993	0.579497	-0.165431	0.167892	0.114367	1.25e-09	0.042314	0.391584	0.527835	0.591753
ENSG00000064115.10	TM7SF3	FALSE	FALSE	FALSE	FALSE	FALSE	12	protein_coding	0.62572	5.42046	0.0690708	0.555344	51.1972	58.5079	70.1666	76.8289	0.278462	-0.822261	-0.447228	-0.357632	7.86e-18	0.0754965	0.467503	0.6	0.672165
ENSG00000064195.7	DLX3	FALSE	FALSE	FALSE	FALSE	FALSE	3	protein_coding	0.588933	0.914511	-0.504945	0.468504	0.8416	1.161	1.2864	1.37085	0.317802	-0.52662	-0.312118	0.0297377	2.64e-05	-0.0247108	0.10989	0.245361	0.307216
ENSG00000064199.6	SPA17	FALSE	FALSE	FALSE	FALSE	FALSE	5	protein_coding	0.86747	3.58758	0.00466042	0.762019	15.4158	18.9283	9.9634	10.709	1.31302	0.20951	0.58239	0.321051	1.43e-41	0.042437	0.510809	0.653608	0.742268
ENSG00000064201.15	TSPAN32	FALSE	FALSE	FALSE	FALSE	FALSE	10	protein_coding	0.352041	2.0444	0.160414	0.308081	1.8676	2.5253	5.5666	6.7101	-0.105894	-1.2423	-1.1953	-0.107366	9.08e-18	-0.0055845	0.83703	0.125773	0.142268
ENSG00000064205.10	WISP2	FALSE	FALSE	FALSE	FALSE	FALSE	5	protein_coding	0.373494	4.19227	0.867939	0.305221	9.1512	14.7766	69.8521	116.024	-0.153906	-3.30881	-2.80316	-0.86428	1.35e-38	-0.0933178	0.352202	0.156701	0.191753
ENSG00000064218.4	DMRT3	FALSE	FALSE	FALSE	FALSE	FALSE	2	protein_coding	NA	NA	NA	NA	0.059	0.1153	0.0598	0.123	0.0827026	-0.0243197	-0.00108944	NA	NA	NA	NA	NA	NA
ENSG00000064225.12	ST3GAL6	FALSE	FALSE	FALSE	FALSE	FALSE	11	protein_coding	0.593182	2.79459	0.0984632	0.510204	7.0472	8.8113	9.7015	10.2915	0.287989	-0.990805	-0.411254	-0.134876	1.55e-12	-0.0333717	0.46127	0.463918	0.538144
ENSG00000064270.12	ATP2C2	FALSE	FALSE	FALSE	FALSE	FALSE	28	protein_coding	0.676301	4.79554	0.258708	0.583012	36.351	43.6594	59.9325	74.4344	0.543595	-1.29816	-0.706065	-0.252714	1.59e-06	-0.0390646	0.771614	0.62268	0.723711
ENSG00000064300.8	NGFR	FALSE	FALSE	FALSE	FALSE	FALSE	6	protein_coding	0.519048	3.75923	0.384811	0.457143	12.1554	15.4955	29.4163	35.1433	-0.263904	-2.0005	-1.20919	-0.635151	4.78e-56	0.00665559	0.952042	0.395876	0.449485
ENSG00000064309.14	CDON	FALSE	FALSE	FALSE	FALSE	FALSE	20	protein_coding	0.744048	2.45074	0.151257	0.667656	6.1732	8.9249	4.6074	5.2174	1.22086	-0.32245	0.355285	0.10374	9.66e-10	0.0558838	0.168002	0.463918	0.515464
ENSG00000064313.11	TAF2	FALSE	FALSE	FALSE	FALSE	FALSE	26	protein_coding	0.688953	3.57066	0.311995	0.602322	16.1164	18.9778	14.392	15.3095	0.539407	-0.329538	0.153199	-0.00739351	0.770415	0.0541064	0.400841	0.85567	0.97732
ENSG00000064393.15	HIPK2	FALSE	FALSE	FALSE	FALSE	FALSE	15	protein_coding	0.857488	4.41909	0.148737	0.742169	32.7972	38.1229	17.6952	20.2205	1.80606	0.193035	0.854236	0.424358	7.63e-31	-0.0555744	0.625875	0.635052	0.731959
ENSG00000064419.13	TNPO3	FALSE	FALSE	FALSE	FALSE	FALSE	24	protein_coding	0.71912	4.1286	-0.0417922	0.631757	20.9238	23.0173	21.0675	22.7418	0.508678	-0.303187	-0.00942531	0.0408	0.0577121	0.0640651	0.180229	0.771134	0.876289
ENSG00000064489.22	BORCS8-MEF2B	FALSE	FALSE	FALSE	FALSE	FALSE	13	protein_coding	0.661947	3.36233	-0.0184449	0.58348	11.271	12.4163	13.4764	14.3932	0.251628	-0.529733	-0.23845	-0.0932849	9e-08	0.036431	0.38854	0.684536	0.771134
ENSG00000064490.13	RFXANK	FALSE	FALSE	FALSE	FALSE	FALSE	10	protein_coding	0.788194	6.82549	-0.0566811	0.689531	129.098	159.666	104.325	112.408	0.766614	-0.117716	0.304753	0.220577	2.77e-09	0.00068553	0.996539	0.393814	0.468041
ENSG00000064545.14	TMEM161A	FALSE	FALSE	FALSE	FALSE	FALSE	12	protein_coding	0.872818	5.33802	-0.0797779	0.756219	48.5884	56.7729	34.4978	37.1356	0.869635	0.149977	0.482273	0.360758	1.57e-40	-0.0158746	0.86302	0.626804	0.721649
ENSG00000064547.13	LPAR2	FALSE	FALSE	FALSE	FALSE	FALSE	6	protein_coding	0.765038	4.68362	-0.00639434	0.661654	31.7856	34.9659	31.602	33.9423	0.753403	-0.181654	0.00810169	0.198662	1.62e-11	-0.0338306	0.667956	0.725773	0.839175
ENSG00000064601.18	CTSA	FALSE	FALSE	FALSE	FALSE	FALSE	15	protein_coding	0.692529	6.35325	-0.0571977	0.65616	86.7648	101.13	93.9218	112.365	0.497029	-0.402498	-0.113097	-0.0227281	0.506715	0.180691	0.00587779	0.472165	0.496907
ENSG00000064607.16	SUGP2	FALSE	FALSE	FALSE	FALSE	FALSE	13	protein_coding	0.342391	6.23995	0.0897827	0.298913	46.4264	53.2547	115.617	126.958	-0.227798	-1.56023	-1.29801	-0.515396	3.39e-31	-0.0321738	0.718039	0.113402	0.129897
ENSG00000064651.13	SLC12A2	FALSE	FALSE	FALSE	FALSE	FALSE	27	protein_coding	0.799127	5.24003	0.229917	0.69281	59.5718	74.8537	40.9135	54.8485	1.83142	-0.0904877	0.531231	0.421683	1.65e-14	-0.00688125	0.974342	0.65567	0.754639
ENSG00000064652.10	SNX24	FALSE	FALSE	FALSE	FALSE	FALSE	8	protein_coding	0.543529	3.36549	-0.0174496	0.489412	9.7638	11.072	14.1318	15.873	0.0169607	-0.882794	-0.491396	-0.234193	2.52e-34	0.0376757	0.368164	0.428866	0.476289
ENSG00000064655.18	EYA2	FALSE	FALSE	FALSE	FALSE	FALSE	16	protein_coding	0.692164	4.96527	0.0642517	0.623836	42.8738	51.4249	40.7187	46.2953	0.765234	-0.36602	0.0726655	0.00866743	0.832325	0.276264	0.000176709	0.690722	0.764948
ENSG00000064666.14	CNN2	FALSE	FALSE	FALSE	FALSE	FALSE	7	protein_coding	0.564155	6.23095	0.126771	0.486762	79.0584	91.5837	124.772	134.465	-0.191063	-1.28886	-0.651687	-0.868695	2.48e-59	-0.110091	0.386882	0.492784	0.571134
ENSG00000064687.12	ABCA7	FALSE	FALSE	FALSE	FALSE	FALSE	47	protein_coding	0.365385	4.13177	0.216016	0.325359	9.8066	12.9293	31.1647	35.2895	-0.197496	-1.79153	-1.57357	-0.467971	1.94e-45	0.000323747	0.996756	0.140206	0.156701
ENSG00000064692.18	SNCAIP	FALSE	FALSE	FALSE	FALSE	FALSE	14	protein_coding	0.487578	2.85568	0.299091	0.440994	5.3598	7.2945	12.5824	17.5458	0.0134006	-1.64918	-1.09468	-0.294061	5.02e-32	0.0270304	0.566483	0.292784	0.323711
ENSG00000064703.11	DDX20	FALSE	FALSE	FALSE	FALSE	FALSE	11	protein_coding	0.620123	2.67835	-0.15139	0.541322	5.9926	6.5653	7.1466	7.7167	0.132951	-0.503107	-0.220369	-0.0535476	7.53e-08	0.0169153	0.503851	0.540206	0.62268
ENSG00000064726.9	BTBD1	FALSE	FALSE	FALSE	FALSE	FALSE	8	protein_coding	0.695931	4.93568	-0.0552509	0.608974	36.195	40.5578	37.1478	39.8937	0.52634	-0.383138	-0.0364911	-0.0168605	0.545056	0.044879	0.530612	0.587629	0.670103
ENSG00000064763.10	FAR2	FALSE	FALSE	FALSE	FALSE	FALSE	12	protein_coding	0.587021	2.44772	-0.143994	0.531343	4.6952	5.4956	6.0059	6.7367	0.263491	-0.582901	-0.298824	-0.019783	0.0971636	0.00442437	0.908397	0.36701	0.410309
ENSG00000064787.13	BCAS1	FALSE	FALSE	FALSE	FALSE	FALSE	12	protein_coding	0.734694	5.2599	0.354977	0.616327	58.9662	73.1993	54.4338	62.511	1.31057	-0.657979	0.113384	0.209509	0.000838363	-0.428212	0.000751926	0.62268	0.742268
ENSG00000064835.10	POU1F1	FALSE	FALSE	FALSE	FALSE	FALSE	6	protein_coding	0.166667	0.347727	-1.61238	0.136364	0.0906	0.115	0.2243	0.2772	0.0154272	-0.140854	-0.166835	NA	NA	NA	NA	0.0185567	0.0185567
ENSG00000064886.13	CHI3L2	FALSE	FALSE	FALSE	FALSE	FALSE	13	protein_coding	0.63285	4.05647	0.786559	0.536232	12.2406	24.4811	21.671	49.612	1.75549	-1.77821	-0.775879	-0.131161	0.0345371	-0.128108	0.378313	0.228866	0.270103
ENSG00000064932.15	SBNO2	FALSE	FALSE	FALSE	FALSE	FALSE	32	protein_coding	0.457399	5.84975	0.167325	0.408072	39.1776	47.5407	117.687	180.641	0.171802	-1.65667	-1.56269	-0.596409	3.74e-27	0.0385743	0.744752	0.187629	0.210309
ENSG00000064933.17	PMS1	FALSE	FALSE	FALSE	FALSE	FALSE	13	protein_coding	0.609137	3.54267	-0.0779887	0.524548	10.9176	11.9287	16.1443	17.2639	0.0797105	-0.768357	-0.524635	-0.148238	1.43e-18	-0.0240115	0.539653	0.418557	0.494845
ENSG00000064961.18	HMG20B	FALSE	FALSE	FALSE	FALSE	FALSE	10	protein_coding	0.867612	7.63849	0.00130702	0.737589	269.466	316.596	168.557	184.275	1.27242	0.208662	0.673681	0.596423	1.17e-37	-0.220582	0.0294381	0.643299	0.756701
ENSG00000064989.12	CALCRL	FALSE	FALSE	FALSE	FALSE	FALSE	16	protein_coding	0.626039	3.29356	0.154189	0.581717	11.3554	13.8807	12.8013	16.2744	0.805972	-0.959961	-0.159662	-0.0863836	0.00124239	0.137833	0.002687	0.43299	0.465979
ENSG00000064995.17	TAF11	FALSE	FALSE	FALSE	FALSE	FALSE	6	protein_coding	0.555556	4.67916	-0.128754	0.503778	24.425	26.9788	32.9336	34.5044	0.0178995	-0.573011	-0.416467	-0.192762	6.73e-29	0.047444	0.198055	0.412371	0.453608
ENSG00000064999.14	ANKS1A	FALSE	FALSE	FALSE	FALSE	FALSE	25	protein_coding	0.640212	3.54762	0.0221999	0.551056	12.109	13.7785	19.1787	21.6638	0.0781248	-0.813423	-0.622276	-0.23626	1.6e-29	-0.00167408	0.98144	0.645361	0.748454
ENSG00000065000.17	AP3D1	FALSE	FALSE	FALSE	FALSE	FALSE	32	protein_coding	0.721983	6.21883	-0.0915237	0.660215	87.763	96.034	79.744	86.4266	0.483179	-0.156747	0.136603	0.08345	0.00122403	0.137956	0.00967965	0.63299	0.690722
ENSG00000065029.14	ZNF76	FALSE	FALSE	FALSE	FALSE	FALSE	14	protein_coding	0.115385	5.88755	0.0998345	0.114504	31.3308	33.8031	76.8086	82.8203	-0.236257	-1.42899	-1.26702	-0.505155	5.68e-50	0.0216799	0.724372	0.0309278	0.0309278
ENSG00000065054.13	SLC9A3R2	FALSE	FALSE	FALSE	FALSE	FALSE	7	protein_coding	0.786765	7.6341	0.0125198	0.681985	272.698	302.99	216.405	238.395	0.967795	-0.0367279	0.332197	0.443978	2.97e-21	-0.00545379	0.974648	0.764948	0.882474
ENSG00000065057.7	NTHL1	FALSE	FALSE	FALSE	FALSE	FALSE	7	protein_coding	0.826866	4.83391	-0.00849559	0.732143	35.1564	45.7617	24.5262	26.6347	1.08914	-0.0444822	0.502272	0.285554	2.79e-16	0.0845224	0.362482	0.507216	0.571134
ENSG00000065060.16	UHRF1BP1	FALSE	FALSE	FALSE	FALSE	FALSE	22	protein_coding	0.751979	2.6088	-0.0904694	0.655263	6.8066	8.0579	4.7427	5.40745	0.824243	-0.113053	0.442965	0.104016	1.8e-17	0.0170643	0.648837	0.513402	0.587629
ENSG00000065135.10	GNAI3	FALSE	FALSE	FALSE	FALSE	FALSE	9	protein_coding	0.793878	2.31003	-0.219359	0.7	4.8254	5.2508	4.7111	4.97865	0.600875	-0.121259	0.0285885	0.0940259	1.8e-27	0.0288842	0.0479233	0.707216	0.802062
ENSG00000065150.18	IPO5	FALSE	FALSE	FALSE	FALSE	FALSE	29	protein_coding	0.621315	5.51349	-0.0371852	0.543624	52.0076	59.0859	58.0781	62.165	0.357667	-0.547757	-0.156424	-0.179233	6.88e-09	-0.010246	0.927985	0.501031	0.564948
ENSG00000065154.11	OAT	FALSE	FALSE	FALSE	FALSE	FALSE	10	protein_coding	0.606947	5.91852	0.211703	0.527372	73.575	89.1715	104.697	110.275	0.0559748	-1.21764	-0.503176	-0.758508	3.71e-39	-0.00555354	0.981197	0.595876	0.684536
ENSG00000065183.15	WDR3	FALSE	FALSE	FALSE	FALSE	FALSE	27	protein_coding	0.827251	3.3705	0.173934	0.739659	14.0762	18.0031	8.9432	9.8842	1.64831	0.0330478	0.600491	0.279378	5.93e-28	0.0904767	0.13191	0.626804	0.701031
ENSG00000065243.19	PKN2	FALSE	FALSE	FALSE	FALSE	FALSE	22	protein_coding	0.625954	4.08737	0.0749002	0.534221	19.2678	22.0919	25.9505	31.0508	0.138034	-0.897267	-0.411123	-0.304159	1.88e-27	-0.0593639	0.366249	0.579381	0.676289
ENSG00000065268.10	WDR18	FALSE	FALSE	FALSE	FALSE	FALSE	10	protein_coding	0.722359	5.42052	-0.0550896	0.634804	51.7752	61.5096	48.949	52.6109	0.658005	-0.327009	0.0794043	0.0894798	0.0082155	-0.0191058	0.869487	0.534021	0.606186
ENSG00000065308.4	TRAM2	FALSE	FALSE	FALSE	FALSE	FALSE	11	protein_coding	0.743142	3.08844	0.0166891	0.661692	10.0012	11.8008	8.8155	10.4326	0.929768	-0.297613	0.164527	0.10485	2.3e-07	0.0344632	0.532668	0.548454	0.614433
ENSG00000065320.8	NTN1	FALSE	FALSE	FALSE	FALSE	FALSE	7	protein_coding	0.498638	2.39559	0.284204	0.425068	4.1272	5.3552	7.9228	9.56205	-0.0262932	-1.5071	-0.799325	-0.212814	1.69e-32	-0.0217062	0.571774	0.321649	0.37732
ENSG00000065325.12	GLP2R	FALSE	FALSE	FALSE	FALSE	FALSE	13	protein_coding	0.2	1.85168	0.762328	0.2	0.1126	0.1959	0.2937	0.49105	0.0455778	-0.158171	-0.217568	NA	NA	NA	NA	0.00206186	0.00206186
ENSG00000065328.16	MCM10	FALSE	FALSE	FALSE	FALSE	FALSE	20	protein_coding	0.906667	1.1536	-0.163672	0.907895	0.736	1.1356	0.3978	0.527	0.576676	-0.0254743	0.312609	NA	NA	NA	NA	0.142268	0.140206
ENSG00000065357.19	DGKA	FALSE	FALSE	FALSE	FALSE	FALSE	24	protein_coding	0.436214	5.8303	0.150848	0.37037	40.337	48.3877	98.0273	124.876	-0.100117	-1.81402	-1.26039	-0.734022	2.92e-45	-0.143271	0.11784	0.185567	0.218557
ENSG00000065361.15	ERBB3	FALSE	FALSE	FALSE	FALSE	FALSE	29	protein_coding	0.802839	6.45545	0.112099	0.696063	131.881	143.277	79.4953	92.9839	1.19869	0.331838	0.723163	0.746031	8.8e-62	-0.0901475	0.358229	0.91134	1.04948
ENSG00000065371.17	ROPN1	FALSE	FALSE	FALSE	FALSE	FALSE	7	protein_coding	0.333333	2.21937	1.02518	0.333333	0.1286	0.157	0.2261	0.3274	0.0628352	-0.137188	-0.119542	0.0614077	4.57e-36	-0.00130157	0.93865	0.00206186	0.00206186
ENSG00000065413.19	ANKRD44	FALSE	FALSE	FALSE	FALSE	FALSE	28	protein_coding	0.392593	3.09652	0.333332	0.344444	5.1548	6.2423	15.1623	19.3072	-0.31648	-1.8955	-1.39285	-0.366775	1.28e-41	-0.037238	0.462909	0.191753	0.218557
ENSG00000065427.14	KARS	FALSE	FALSE	FALSE	FALSE	FALSE	15	protein_coding	0.774194	6.3941	-0.0697408	0.653763	99.6936	106.847	83.2466	85.9584	0.618545	-0.0258375	0.257282	0.215522	5.48e-14	-0.0668612	0.363171	0.626804	0.742268
ENSG00000065457.10	ADAT1	FALSE	FALSE	FALSE	FALSE	FALSE	11	protein_coding	0.67004	5.36542	-0.0280964	0.568665	50.8748	54.653	48.6282	51.8894	0.552263	-0.400033	0.0638738	-0.047033	0.141653	-0.0358699	0.715744	0.606186	0.682474
ENSG00000065485.19	PDIA5	FALSE	FALSE	FALSE	FALSE	FALSE	17	protein_coding	0.898608	6.37047	0.151224	0.7833	124.925	141.833	65.7339	75.685	2.04807	0.797748	0.916071	1.04619	6.95e-86	-0.135285	0.234536	0.812371	0.931959
ENSG00000065491.8	TBC1D22B	FALSE	FALSE	FALSE	FALSE	FALSE	13	protein_coding	0.684058	3.50202	-0.101298	0.644509	12.8122	15.1494	10.4037	11.5923	0.660403	-0.262983	0.276441	0.0466967	0.00774537	0.100516	0.00622994	0.459794	0.486598
ENSG00000065518.7	NDUFB4	FALSE	FALSE	FALSE	FALSE	FALSE	3	protein_coding	0.844681	7.95931	-0.0251689	0.725738	321.954	368.148	233.953	246.569	1.03364	0.115968	0.458953	0.492492	1.01e-32	0.0501954	0.673208	0.709278	0.818557
ENSG00000065526.10	SPEN	FALSE	FALSE	FALSE	FALSE	FALSE	15	protein_coding	0.6752	4.54462	0.0567051	0.592652	25.2156	27.4545	39.5744	46.1258	-0.060403	-0.853485	-0.630144	-0.315716	1.02e-29	0.0644257	0.260366	0.764948	0.870103
ENSG00000065534.18	MYLK	FALSE	FALSE	FALSE	FALSE	FALSE	34	protein_coding	0.617978	8.53208	0.367559	0.519101	405.767	529.777	1384.25	1688.53	-0.0563677	-2.68215	-1.76788	-1.40632	4.25e-29	-0.659871	0.00472298	0.476289	0.56701
ENSG00000065548.17	ZC3H15	FALSE	FALSE	FALSE	FALSE	FALSE	10	protein_coding	0.657763	5.36604	-0.0132647	0.569282	47.4682	51.9485	53.2609	58.5151	0.171712	-0.426548	-0.162874	-0.196908	2.37e-12	0.0149188	0.879508	0.703093	0.812371
ENSG00000065559.14	MAP2K4	FALSE	FALSE	FALSE	FALSE	FALSE	12	protein_coding	0.720988	4.1882	-0.0647826	0.616541	20.9008	23.9217	19.4562	20.871	0.660993	-0.261882	0.0984454	0.0412017	0.0766884	-0.087419	0.115322	0.507216	0.602062
ENSG00000065600.12	TMEM206	FALSE	FALSE	FALSE	FALSE	FALSE	9	protein_coding	0.859694	3.20071	0.00976602	0.770992	11.2568	12.9613	7.1274	7.9481	1.2969	0.172698	0.592716	0.258139	1.04e-44	0.0873142	0.0245258	0.624742	0.694845
ENSG00000065609.14	SNAP91	FALSE	FALSE	FALSE	FALSE	FALSE	30	protein_coding	0.813889	2.98087	0.541272	0.714681	13.2548	17.9343	5.6587	7.3161	2.25299	-0.0237116	1.09814	0.247711	3.79e-17	0.0563767	0.547853	0.531959	0.604124
ENSG00000065613.13	SLK	FALSE	FALSE	FALSE	FALSE	FALSE	19	protein_coding	0.654917	4.09136	0.0211838	0.572222	19.772	23.718	24.9991	28.1517	0.303862	-0.620683	-0.323822	-0.161258	7.98e-10	-0.0100543	0.908165	0.637113	0.727835
ENSG00000065615.13	CYB5R4	FALSE	FALSE	FALSE	FALSE	FALSE	16	protein_coding	0.67735	2.95644	0.0602807	0.599147	9.1216	10.5094	9.4261	10.8049	0.642815	-0.52545	-0.0427621	-0.0193064	0.336711	0.0258407	0.624408	0.579381	0.653608
ENSG00000065618.19	COL17A1	FALSE	FALSE	FALSE	FALSE	FALSE	56	protein_coding	0.52439	4.20877	0.672565	0.44878	18.3034	24.7237	43.2304	50.0411	-0.086417	-2.47785	-1.19618	-0.773041	1.05e-40	-0.0268915	0.853937	0.379381	0.443299
ENSG00000065621.14	GSTO2	FALSE	FALSE	FALSE	FALSE	FALSE	7	protein_coding	0.665474	4.9489	0.319	0.565295	48.0066	55.316	38.6074	43.0468	0.903795	-0.483324	0.307206	-0.0401185	0.475339	-0.236085	0.0701431	0.651546	0.76701
ENSG00000065665.20	SEC61A2	FALSE	FALSE	FALSE	FALSE	FALSE	14	protein_coding	0.164634	3.67852	0.241407	0.139394	5.5622	6.3398	16.9245	18.4032	-0.70482	-1.77874	-1.44968	-0.412993	6.61e-90	-0.0190169	0.498796	0.0474227	0.0556701
ENSG00000065675.14	PRKCQ	FALSE	FALSE	FALSE	FALSE	FALSE	18	protein_coding	0.535433	1.42679	-0.0740003	0.496063	1.063	1.5492	1.5224	2.12045	0.305328	-0.496569	-0.290053	0.00347187	0.766938	-0.0187512	0.445703	0.129897	0.140206
ENSG00000065717.14	TLE2	FALSE	FALSE	FALSE	FALSE	FALSE	20	protein_coding	0.273764	5.84562	0.190109	0.220532	34.0488	39.4677	110.356	121.405	-0.725655	-2.12763	-1.66774	-1.13583	1.22e-111	-0.036531	0.724845	0.119588	0.148454
ENSG00000065802.11	ASB1	FALSE	FALSE	FALSE	FALSE	FALSE	5	protein_coding	0.388	4.25478	-0.0503156	0.332	14.9576	16.8045	26.6172	28.8161	-0.0522388	-0.93875	-0.791323	-0.282855	1.95e-34	-0.00788047	0.905869	0.171134	0.2
ENSG00000065809.13	FAM107B	FALSE	FALSE	FALSE	FALSE	FALSE	6	protein_coding	0.716776	5.33308	0.0695762	0.616558	51.2108	64.4737	51.9121	64.2445	0.863599	-0.415655	-0.0192497	0.017237	0.735637	-0.0595925	0.640267	0.583505	0.678351
ENSG00000065833.8	ME1	FALSE	FALSE	FALSE	FALSE	FALSE	14	protein_coding	0.483582	2.85645	0.213592	0.423881	5.4742	7.0015	13.5678	16.9747	0.00294446	-1.52076	-1.17001	-0.311179	1.05e-36	-0.0201355	0.672501	0.292784	0.334021
ENSG00000065882.15	TBC1D1	FALSE	FALSE	FALSE	FALSE	FALSE	21	protein_coding	0.476684	5.4402	0.0918923	0.415584	35.9644	41.7879	77.5578	89.342	-0.431602	-1.39231	-1.08762	-0.819922	4.78e-78	0.00246266	0.985466	0.329897	0.379381
ENSG00000065883.15	CDK13	FALSE	FALSE	FALSE	FALSE	FALSE	15	protein_coding	0.587112	4.63505	-0.0475311	0.538095	23.8776	26.4088	36.7675	39.8715	-0.062693	-0.903808	-0.602298	-0.312316	2.74e-37	0.0438579	0.407852	0.465979	0.507216
ENSG00000065911.11	MTHFD2	FALSE	FALSE	FALSE	FALSE	FALSE	8	protein_coding	0.823529	5.31073	0.0504519	0.709302	50.915	56.8573	49.3823	57.9378	1.24845	0.0161039	0.0432345	0.304564	1.12e-13	0.0316868	0.791742	0.628866	0.721649
ENSG00000065923.9	SLC9A7	FALSE	FALSE	FALSE	FALSE	FALSE	17	protein_coding	0.872165	3.52502	0.115591	0.757202	15.8798	18.5596	9.7707	11.277	1.66431	0.337658	0.648186	0.430138	6.86e-71	0.0318777	0.614403	0.758763	0.872165
ENSG00000065970.8	FOXJ2	FALSE	FALSE	FALSE	FALSE	FALSE	11	protein_coding	0.56383	3.47408	-0.0325606	0.477707	10.4326	11.4402	15.4173	16.594	-0.126638	-0.834275	-0.522063	-0.266684	3.54e-56	-0.0344893	0.339733	0.463918	0.546392
ENSG00000065978.18	YBX1	FALSE	FALSE	FALSE	FALSE	FALSE	8	protein_coding	0.731532	8.46713	-0.0492826	0.642458	406.498	459.209	486.511	559.299	0.365114	-0.243987	-0.258642	0.00194329	0.958314	0.0921573	0.253334	0.71134	0.837113
ENSG00000065989.15	PDE4A	FALSE	FALSE	FALSE	FALSE	FALSE	17	protein_coding	0.417827	3.00151	0.240422	0.358333	5.7036	6.7171	12.3394	13.1208	-0.493698	-1.71062	-0.992686	-0.410792	1.01e-90	-0.0219916	0.5836	0.265979	0.309278
ENSG00000066027.11	PPP2R5A	FALSE	FALSE	FALSE	FALSE	FALSE	13	protein_coding	0.637895	4.59212	-0.0604304	0.560924	25.8442	28.9718	31.9046	34.4901	0.21338	-0.600175	-0.293679	-0.160018	4.59e-11	0.0192617	0.790395	0.550515	0.624742
ENSG00000066032.18	CTNNA2	FALSE	FALSE	FALSE	FALSE	FALSE	22	protein_coding	0.702128	1.75788	0.471274	0.638298	0.6428	1.284	0.6805	1.35175	0.439958	-0.27509	-0.0327337	0.0498539	9.95e-07	0.0108742	0.658603	0.0618557	0.0680412
ENSG00000066044.14	ELAVL1	FALSE	FALSE	FALSE	FALSE	FALSE	6	protein_coding	0.814394	5.39634	-0.0224632	0.716446	51.5234	56.9346	43.1899	47.4385	0.830901	0.0391794	0.249244	0.291648	1.85e-23	0.0876609	0.19143	0.781443	0.886598
ENSG00000066056.13	TIE1	FALSE	FALSE	FALSE	FALSE	FALSE	23	protein_coding	0.534091	3.78237	0.15965	0.497238	11.9892	14.6929	26.3386	31.8305	-0.0161035	-1.47725	-1.07363	-0.388327	7.71e-35	0.109234	0.0173833	0.371134	0.387629
ENSG00000066084.12	DIP2B	FALSE	FALSE	FALSE	FALSE	FALSE	38	protein_coding	0.842697	3.42182	0.00722311	0.750733	13.1716	15.7276	7.975	9.3045	1.17302	0.0844334	0.659019	0.215029	1.13e-26	0.0417855	0.459682	0.527835	0.618557
ENSG00000066117.14	SMARCD1	FALSE	FALSE	FALSE	FALSE	FALSE	13	protein_coding	0.670951	5.39864	-0.0442986	0.620513	41.443	47.5568	62.497	65.1756	0.0782776	-0.768663	-0.581162	-0.20045	2.62e-11	0.147038	0.00472948	0.498969	0.538144
ENSG00000066135.12	KDM4A	FALSE	FALSE	FALSE	FALSE	FALSE	22	protein_coding	0.756303	4.30192	-0.0386437	0.662474	24.9678	27.7814	19.548	22.0604	0.80874	-0.0263711	0.337726	0.156227	6.74e-11	0.0347893	0.622649	0.651546	0.742268
ENSG00000066136.20	NFYC	FALSE	FALSE	FALSE	FALSE	FALSE	15	protein_coding	0.660988	5.33216	-0.0850301	0.577513	43.0892	45.7679	53.7433	58.0556	0.0807759	-0.392072	-0.312257	-0.162444	3.73e-16	-0.0212616	0.719443	0.698969	0.8
ENSG00000066185.12	ZMYND12	FALSE	FALSE	FALSE	FALSE	FALSE	8	protein_coding	0.824561	2.30654	-0.0443623	0.703947	5.485	6.0536	3.5131	4.24485	1.01049	0.086543	0.522988	0.172816	1.87e-40	-0.0370411	0.236896	0.661856	0.775258
ENSG00000066230.11	SLC9A3	FALSE	FALSE	FALSE	FALSE	FALSE	17	protein_coding	0.442953	2.78783	0.313218	0.4	3.5566	6.6225	6.1841	7.96845	0.394062	-1.08241	-0.65685	-0.0631198	0.00348251	0.0132594	0.832601	0.123711	0.136082
ENSG00000066248.14	NGEF	FALSE	FALSE	FALSE	FALSE	FALSE	15	protein_coding	0.734483	2.31246	0.113761	0.656357	4.943	7.3933	3.798	4.8951	1.04487	-0.433948	0.308758	0.0860208	2.07e-07	0.0549146	0.162657	0.393814	0.439175
ENSG00000066279.17	ASPM	FALSE	FALSE	FALSE	FALSE	FALSE	28	protein_coding	0.943262	1.12239	-0.189127	0.928058	1.0604	1.4366	0.2873	0.39815	0.893015	0.136049	0.678576	NA	NA	NA	NA	0.265979	0.274227
ENSG00000066294.14	CD84	FALSE	FALSE	FALSE	FALSE	FALSE	8	protein_coding	0.557789	1.81162	0.0929393	0.525	2.2614	2.7564	3.343	4.7408	0.606196	-0.805555	-0.4132	-0.0157479	0.182917	0.0209912	0.321787	0.216495	0.228866
ENSG00000066322.14	ELOVL1	FALSE	FALSE	FALSE	FALSE	FALSE	9	protein_coding	0.680812	6.50233	-0.0423669	0.616462	110.608	131.67	104.219	109.688	0.471646	-0.305557	0.0850413	-0.0192795	0.585615	0.21948	0.00216446	0.725773	0.760825
ENSG00000066336.11	SPI1	FALSE	FALSE	FALSE	FALSE	FALSE	5	protein_coding	0.637168	3.84484	0.120698	0.591176	15.1528	19.6191	20.6959	25.0811	0.700031	-0.955696	-0.425638	-0.101088	0.00164317	0.12493	0.0322409	0.414433	0.445361
ENSG00000066379.14	ZNRD1	FALSE	FALSE	FALSE	FALSE	FALSE	5	protein_coding	0.782341	4.94182	-0.125759	0.690574	35.1138	37.8436	31.206	34.7764	0.532354	-0.051073	0.165221	0.163841	1.13e-14	0.0596988	0.211739	0.694845	0.785567
ENSG00000066382.16	MPPED2	FALSE	FALSE	FALSE	FALSE	FALSE	8	protein_coding	0.636546	4.42587	0.293078	0.540161	25.038	30.9671	39.1254	42.2953	0.176979	-1.2925	-0.623897	-0.37777	1.82e-16	-0.1537	0.109398	0.554639	0.653608
ENSG00000066405.12	CLDN18	FALSE	FALSE	FALSE	FALSE	FALSE	5	protein_coding	0.0909091	0.993252	-0.237633	0.0757576	0.24	0.3333	1.3579	1.5031	-0.377169	-0.882843	-0.927162	NA	NA	NA	NA	0.0206186	0.0247423
ENSG00000066422.4	ZBTB11	FALSE	FALSE	FALSE	FALSE	FALSE	11	protein_coding	0.689591	3.03331	-0.059057	0.61039	9.7778	11.3376	8.9172	9.2866	0.575696	-0.299211	0.120058	0.0299911	0.0515854	0.0441439	0.227006	0.678351	0.764948
ENSG00000066427.22	ATXN3	FALSE	FALSE	FALSE	FALSE	FALSE	13	protein_coding	0.627907	4.172	-0.0712219	0.57513	17.7966	19.7411	26.4619	29.1775	0.243125	-0.737301	-0.54696	-0.155733	7.09e-13	0.0852441	0.0278815	0.457732	0.501031
ENSG00000066455.12	GOLGA5	FALSE	FALSE	FALSE	FALSE	FALSE	13	protein_coding	0.915525	5.64333	-0.0555631	0.792711	62.2296	70.3279	41.6261	44.4962	1.07362	0.362157	0.568863	0.494603	3.68e-71	0.0352898	0.637553	0.717526	0.826804
ENSG00000066468.22	FGFR2	FALSE	FALSE	FALSE	FALSE	FALSE	18	protein_coding	0.516129	4.70951	0.479442	0.441109	25.7234	31.4013	51.2327	56.1067	-0.336079	-2.1533	-0.96685	-0.983617	2.27e-63	-0.0962586	0.445217	0.393814	0.461856
ENSG00000066557.5	LRRC40	FALSE	FALSE	FALSE	FALSE	FALSE	15	protein_coding	0.740079	2.9677	-0.0625791	0.648871	9.2646	10.2574	8.1491	8.59355	0.729084	-0.219564	0.165976	0.0869688	8.25e-09	0.00436844	0.93886	0.651546	0.769072
ENSG00000066583.11	ISOC1	FALSE	FALSE	FALSE	FALSE	FALSE	5	protein_coding	0.802281	4.50141	0.00417037	0.686312	28.1462	30.3366	25.0351	26.087	0.892038	-0.112331	0.16285	0.230023	1.86e-17	-0.0576098	0.384934	0.74433	0.870103
ENSG00000066629.17	EML1	FALSE	FALSE	FALSE	FALSE	FALSE	24	protein_coding	0.61674	3.5048	0.0665767	0.545055	12.5314	15.9324	17.4099	19.8921	0.395278	-0.805071	-0.444171	-0.149286	1.95e-09	0.0150081	0.835345	0.51134	0.57732
ENSG00000066651.19	TRMT11	FALSE	FALSE	FALSE	FALSE	FALSE	23	protein_coding	0.577982	3.64956	-0.0127677	0.497706	11.0402	12.1036	20.4757	23.4901	-0.172455	-1.06559	-0.834846	-0.318673	9.68e-53	-0.0239757	0.592835	0.447423	0.519588
ENSG00000066654.13	THUMPD1	FALSE	FALSE	FALSE	FALSE	FALSE	8	protein_coding	0.69084	5.39724	0.00780042	0.601905	53.4236	59.6564	52.956	58.5209	0.595655	-0.388067	0.0124491	-0.0381266	0.29127	-0.0136612	0.914431	0.651546	0.746392
ENSG00000066697.14	MSANTD3	FALSE	FALSE	FALSE	FALSE	FALSE	4	protein_coding	0.684211	3.85449	-0.139383	0.599496	14.6808	16.3105	16.4109	18.824	0.313802	-0.356594	-0.150992	-0.0110649	0.519336	0.0201326	0.6206	0.490722	0.562887
ENSG00000066735.14	KIF26A	FALSE	FALSE	FALSE	FALSE	FALSE	15	protein_coding	0.421739	0.965427	-0.478954	0.393939	0.6916	0.8461	1.4733	1.91525	-0.0219216	-0.680207	-0.548049	NA	NA	NA	NA	0.187629	0.2
ENSG00000066739.11	ATG2B	FALSE	FALSE	FALSE	FALSE	FALSE	42	protein_coding	0.603774	3.52564	0.15118	0.514644	12.4374	14.8285	19.0126	21.7305	0.217612	-1.07684	-0.574654	-0.260973	4.76e-23	-0.0407026	0.51891	0.507216	0.593814
ENSG00000066777.8	ARFGEF1	FALSE	FALSE	FALSE	FALSE	FALSE	39	protein_coding	0.676106	4.75651	-0.0384749	0.605405	32.4474	36.5022	32.0197	34.1105	0.416277	-0.338032	0.0185672	-0.0410816	0.120128	0.130527	0.0215804	0.692784	0.787629
ENSG00000066813.14	ACSM2B	FALSE	FALSE	FALSE	FALSE	FALSE	15	protein_coding	0.560748	1.53742	-0.234874	0.511737	1.5698	1.8877	2.7256	3.2086	0.340176	-0.591478	-0.535817	0.0322272	9.74e-06	-0.00726149	0.723684	0.224742	0.247423
ENSG00000066827.15	ZFAT	FALSE	FALSE	FALSE	FALSE	FALSE	17	protein_coding	0.554455	3.33077	-0.0820079	0.528846	7.4592	8.3852	12.1066	15.7255	0.271518	-0.579473	-0.6317	-0.0613613	0.000815887	0.033563	0.35083	0.226804	0.230928
ENSG00000066855.15	MTFR1	FALSE	FALSE	FALSE	FALSE	FALSE	8	protein_coding	0.707317	4.83233	-0.0130677	0.611452	35.4578	39.7138	33.9036	38.3122	0.659772	-0.3296	0.0628516	0.0138131	0.67611	0.0435746	0.635856	0.616495	0.717526
ENSG00000066923.17	STAG3	FALSE	FALSE	FALSE	FALSE	FALSE	34	protein_coding	0.237179	3.86542	0.39729	0.216561	5.926	7.0145	21.7411	25.1774	-0.347202	-2.09367	-1.71521	-0.430207	1.74e-53	-0.0123255	0.807381	0.0701031	0.0762887
ENSG00000066926.10	FECH	FALSE	FALSE	FALSE	FALSE	FALSE	11	protein_coding	0.825397	5.01201	0.101859	0.718354	42.3788	49.6345	26.2548	37.4743	1.48938	-0.0454628	0.67048	0.272614	2.9e-10	-0.055666	0.687146	0.468041	0.536082
ENSG00000066933.15	MYO9A	FALSE	FALSE	FALSE	FALSE	FALSE	42	protein_coding	0.536408	3.35868	0.0713377	0.463592	10.3706	12.2584	13.4265	15.4436	0.18986	-1.0298	-0.343413	-0.228065	1.44e-25	-0.05895	0.229501	0.393814	0.45567
ENSG00000067048.16	DDX3Y	FALSE	FALSE	FALSE	FALSE	FALSE	18	protein_coding	0.441718	5.17928	0.116865	0.380368	28.572	32.6712	63.078	71.9724	-0.371737	-1.56069	-1.1156	-0.746616	1.33e-72	-0.0611847	0.460764	0.25567	0.296907
ENSG00000067057.16	PFKP	FALSE	FALSE	FALSE	FALSE	FALSE	24	protein_coding	0.553659	5.84999	0.0403465	0.487805	54.3848	59.4869	115.913	142.449	-0.0644719	-1.18953	-1.07788	-0.605596	3.28e-40	-0.0938768	0.298927	0.412371	0.468041
ENSG00000067064.11	IDI1	FALSE	FALSE	FALSE	FALSE	FALSE	5	protein_coding	0.722222	5.91119	0.0544061	0.630607	69.7624	85.0786	98.1883	127.951	0.905017	-0.62165	-0.487187	-0.0450349	0.373181	-0.0380231	0.77993	0.492784	0.562887
ENSG00000067066.16	SP100	FALSE	FALSE	FALSE	FALSE	FALSE	29	protein_coding	0.532067	5.66247	0.0259536	0.456057	48.6728	54.9397	84.7206	99.0125	-0.114198	-1.08879	-0.787186	-0.595548	1.47e-50	-0.114977	0.168983	0.395876	0.461856
ENSG00000067082.14	KLF6	FALSE	FALSE	FALSE	FALSE	FALSE	4	protein_coding	0.614243	5.56524	0.211396	0.548961	61.3634	87.9389	62.5341	87.2959	1.06116	-1.16066	-0.0268316	-0.277283	1.4e-05	-0.0264763	0.904393	0.381443	0.426804
ENSG00000067113.16	PLPP1	FALSE	FALSE	FALSE	FALSE	FALSE	6	protein_coding	0.774848	8.96046	0.10107	0.6714	814.611	972.185	546.099	686.99	1.49807	-0.163906	0.57608	0.520314	1.34e-12	-0.103067	0.604087	0.682474	0.787629
ENSG00000067141.16	NEO1	FALSE	FALSE	FALSE	FALSE	FALSE	30	protein_coding	0.769401	5.75657	0.129432	0.651885	81.3872	96.8473	59.2051	70.3669	1.40915	-0.262631	0.452535	0.258154	1.18e-06	-0.149461	0.267689	0.606186	0.715464
ENSG00000067167.7	TRAM1	FALSE	FALSE	FALSE	FALSE	FALSE	11	protein_coding	0.80786	6.68624	0.0373114	0.735808	138.873	160.612	117.392	138.594	1.30331	-0.0969313	0.240543	0.39979	4.36e-17	0.267374	0.0029856	0.694845	0.762887
ENSG00000067177.14	PHKA1	FALSE	FALSE	FALSE	FALSE	FALSE	33	protein_coding	0.6875	2.94806	-0.101559	0.594421	8.9436	10.3168	7.6469	8.4044	0.655671	-0.200194	0.201585	0.0494612	0.000407002	0.0121373	0.788207	0.571134	0.657732
ENSG00000067182.7	TNFRSF1A	FALSE	FALSE	FALSE	FALSE	FALSE	10	protein_coding	0.507937	6.7158	0.00173054	0.464891	100.315	113.046	182.072	194.385	-0.027734	-1.07715	-0.853566	-0.596878	6.01e-48	-0.0271083	0.813181	0.395876	0.395876
ENSG00000067191.15	CACNB1	FALSE	FALSE	FALSE	FALSE	FALSE	14	protein_coding	0.221591	3.78019	0.524155	0.198864	4.8856	6.3196	19.7805	22.4471	-0.921394	-2.47593	-1.81997	-0.54428	1.98e-58	-0.01984	0.737099	0.0721649	0.0804124
ENSG00000067208.14	EVI5	FALSE	FALSE	FALSE	FALSE	FALSE	19	protein_coding	0.60181	3.01749	-0.0287563	0.511312	8.4946	9.8276	9.6447	10.6707	0.292446	-0.671591	-0.164956	-0.098351	3.67e-09	-0.06586	0.0777881	0.465979	0.548454
ENSG00000067221.13	STOML1	FALSE	FALSE	FALSE	FALSE	FALSE	8	protein_coding	0.693654	3.86818	-0.115711	0.60515	15.6736	17.1293	17.1969	19.1556	0.361331	-0.366798	-0.126127	-0.00043942	0.983081	0.0284611	0.557569	0.581443	0.653608
ENSG00000067225.17	PKM	FALSE	FALSE	FALSE	FALSE	FALSE	12	protein_coding	0.667458	8.65297	-0.0338849	0.608592	459.106	501.99	497.279	572.558	0.432714	-0.477462	-0.114988	-0.125758	0.00182951	0.200918	0.0165765	0.525773	0.579381
ENSG00000067248.9	DHX29	FALSE	FALSE	FALSE	FALSE	FALSE	28	protein_coding	0.649718	4.02772	-0.00742251	0.558271	19.7464	22.559	20.2472	22.0413	0.457548	-0.507525	-0.0344117	-0.0784995	0.00112624	-0.0485874	0.448959	0.612371	0.71134
ENSG00000067334.13	DNTTIP2	FALSE	FALSE	FALSE	FALSE	FALSE	7	protein_coding	0.684435	5.19838	-0.127349	0.600849	40.5178	43.5884	40.9137	45.0518	0.344197	-0.205473	-0.013692	0.0208947	0.33912	0.00168631	0.983631	0.583505	0.661856
ENSG00000067365.14	METTL22	FALSE	FALSE	FALSE	FALSE	FALSE	12	protein_coding	0.152778	5.42167	0.120146	0.124138	21.615	23.7253	58.3858	65.0164	-0.583431	-1.52499	-1.39284	-0.546664	3.32e-61	-0.0213052	0.71554	0.0371134	0.0453608
ENSG00000067369.13	TP53BP1	FALSE	FALSE	FALSE	FALSE	FALSE	28	protein_coding	0.566745	4.51261	0.000111747	0.507009	22.5398	24.7568	36.3692	40.512	-0.0800874	-1.08275	-0.666748	-0.383327	9.51e-45	0.00668882	0.936028	0.447423	0.498969
ENSG00000067445.20	TRO	FALSE	FALSE	FALSE	FALSE	FALSE	14	protein_coding	0.12973	4.18832	0.754501	0.0972973	4.1702	5.5929	40.6352	48.6918	-1.45826	-3.44047	-3.00951	-0.933421	4.81e-122	-0.0777227	0.0130313	0.0371134	0.0494845
ENSG00000067533.5	RRP15	FALSE	FALSE	FALSE	FALSE	FALSE	5	protein_coding	0.75817	2.99462	-0.0186146	0.671772	8.983	10.2579	7.9401	8.7857	0.799428	-0.189879	0.159182	0.110368	2.62e-11	0.0460583	0.228919	0.63299	0.717526
ENSG00000067560.10	RHOA	FALSE	FALSE	FALSE	FALSE	FALSE	6	protein_coding	0.720238	8.0677	-0.0408596	0.643564	316.47	346.377	344.547	368.509	0.449051	-0.311574	-0.122261	0.0177825	0.620967	0.10376	0.171574	0.670103	0.748454
ENSG00000067596.11	DHX8	FALSE	FALSE	FALSE	FALSE	FALSE	25	protein_coding	0.611002	4.79126	-0.115928	0.52549	27.9002	29.4877	34.0179	36.7191	-0.0135296	-0.489383	-0.277013	-0.181944	3.84e-24	-0.0199685	0.685585	0.552577	0.641237
ENSG00000067601.7	PMS2P4	FALSE	FALSE	FALSE	FALSE	FALSE	5	pseudogene	0.757679	4.05871	0.0142899	0.677966	17.9726	24.3362	16.6087	18.9149	0.981835	-0.267309	0.107629	0.134247	6.47e-06	0.0538109	0.494561	0.412371	0.457732
ENSG00000067606.16	PRKCZ	FALSE	FALSE	FALSE	FALSE	FALSE	18	protein_coding	0.782344	4.74635	0.0700201	0.682371	34.4594	38.1465	30.1413	33.4411	0.781459	-0.0340263	0.187339	0.377847	3.5e-40	0.0122865	0.865545	0.925773	1.05979
ENSG00000067646.11	ZFY	FALSE	FALSE	FALSE	FALSE	FALSE	8	protein_coding	0.642686	2.59915	-0.0453352	0.555024	6.4066	7.8307	6.1595	6.9218	0.546114	-0.491675	0.0489525	0.00425337	0.770527	-0.0200204	0.616316	0.478351	0.552577
ENSG00000067704.9	IARS2	FALSE	FALSE	FALSE	FALSE	FALSE	23	protein_coding	0.821277	5.53844	0.0179674	0.723992	61.3518	70.2049	42.8144	47.3419	1.15346	0.0666876	0.509026	0.418433	2.89e-30	0.1129	0.180274	0.703093	0.795876
ENSG00000067715.13	SYT1	FALSE	FALSE	FALSE	FALSE	FALSE	12	protein_coding	0.598071	3.0055	0.473062	0.50641	9.5158	16.1757	9.2951	10.8643	1.19426	-1.26007	0.0306009	-0.0298064	0.386356	-0.0828393	0.354846	0.325773	0.383505
ENSG00000067798.15	NAV3	FALSE	FALSE	FALSE	FALSE	FALSE	40	protein_coding	0.554987	2.27329	-0.000179515	0.502591	3.9314	4.9332	5.8033	6.5199	0.0554373	-0.869838	-0.464237	-0.0813183	1.15e-06	0.0316442	0.426449	0.4	0.447423
ENSG00000067829.18	IDH3G	FALSE	FALSE	FALSE	FALSE	FALSE	13	protein_coding	0.743295	6.09079	-0.11601	0.652008	78.2646	84.0562	73.3492	76.7808	0.373133	-0.0996967	0.0923592	0.107274	2e-06	0.01676	0.824207	0.703093	0.8
ENSG00000067836.12	ROGDI	FALSE	FALSE	FALSE	FALSE	FALSE	11	protein_coding	0.686957	5.80995	-0.0461968	0.604348	64.2706	73.6306	69.0238	72.1572	0.431352	-0.306301	-0.101412	-0.00354338	0.919023	0.0249146	0.806947	0.573196	0.651546
ENSG00000067840.12	PDZD4	FALSE	FALSE	FALSE	FALSE	FALSE	8	protein_coding	0.485342	3.70009	0.13833	0.402597	9.629	11.0378	24.4273	28.6419	-0.262322	-1.55666	-1.25837	-0.41621	3.92e-46	-0.0337309	0.525054	0.25567	0.307216
ENSG00000067842.17	ATP2B3	FALSE	FALSE	FALSE	FALSE	FALSE	21	protein_coding	0	0.730461	-0.50333	0	0.0446	0.0699	0.1662	0.3255	0.00428777	-0.112161	-0.158865	NA	NA	NA	NA	0	0
ENSG00000067900.7	ROCK1	FALSE	FALSE	FALSE	FALSE	FALSE	34	protein_coding	0.646552	4.39017	0.135934	0.561102	25.6066	29.2967	31.8938	36.3927	0.18691	-0.808102	-0.306031	-0.312182	1.28e-21	0.0132367	0.903862	0.672165	0.773196
ENSG00000067955.13	CBFB	FALSE	FALSE	FALSE	FALSE	FALSE	6	protein_coding	0.681293	4.46847	-0.016561	0.596774	27.2052	32.0392	23.4904	26.0875	0.71129	-0.342193	0.203745	0.0351559	0.229648	0.0315472	0.728259	0.534021	0.608247
ENSG00000067992.13	PDK3	FALSE	FALSE	FALSE	FALSE	FALSE	12	protein_coding	0.667647	2.67643	-0.0100733	0.607038	6.2052	7.9229	6.9655	7.8631	0.618682	-0.626793	-0.144726	0.00195328	0.905121	0.0383582	0.246184	0.426804	0.468041
ENSG00000068001.13	HYAL2	FALSE	FALSE	FALSE	FALSE	FALSE	5	protein_coding	0.670404	5.33531	-0.0573592	0.615213	43.8294	48.5032	59.5492	67.9417	0.34846	-0.469754	-0.433663	-0.0898576	0.00334394	0.113611	0.0521974	0.56701	0.616495
ENSG00000068024.16	HDAC4	FALSE	FALSE	FALSE	FALSE	FALSE	27	protein_coding	0.49162	3.23883	0.0867795	0.405556	7.279	8.4641	14.8646	16.6363	-0.283037	-1.35401	-0.938283	-0.339776	9.34e-64	-0.0663463	0.0386519	0.301031	0.362887
ENSG00000068028.17	RASSF1	FALSE	FALSE	FALSE	FALSE	FALSE	6	protein_coding	0.517964	4.82788	-0.071623	0.447853	25.023	27.7733	43.167	48.5089	-0.049427	-0.79973	-0.763181	-0.281019	1.29e-30	0.0637493	0.16604	0.301031	0.356701
ENSG00000068078.18	FGFR3	FALSE	FALSE	FALSE	FALSE	FALSE	19	protein_coding	0.646778	4.04395	0.277524	0.553699	17.833	22.226	34.0397	68.6954	0.613256	-1.21012	-0.895728	-0.284179	1.78e-09	-0.0899514	0.326335	0.478351	0.558763
ENSG00000068079.7	IFI35	FALSE	FALSE	FALSE	FALSE	FALSE	7	protein_coding	0.675847	5.657	0.00287802	0.59322	65.0426	81.6265	57.8005	61.3209	0.661154	-0.401772	0.167569	-0.0130667	0.760275	0.0349578	0.793013	0.57732	0.657732
ENSG00000068097.14	HEATR6	FALSE	FALSE	FALSE	FALSE	FALSE	20	protein_coding	0.659574	3.41007	-0.0952482	0.58811	10.801	11.921	13.2053	15.5132	0.29435	-0.461865	-0.26752	-0.051472	0.00086609	0.0383381	0.247066	0.571134	0.639175
ENSG00000068120.14	COASY	FALSE	FALSE	FALSE	FALSE	FALSE	11	protein_coding	0.763636	6.10202	-0.08029	0.676404	79.3842	90.0724	78.9411	84.5042	0.566837	-0.132798	0.00797441	0.155971	1.69e-07	0.0295007	0.741009	0.620619	0.692784
ENSG00000068137.14	PLEKHH3	FALSE	FALSE	FALSE	FALSE	FALSE	13	protein_coding	0.575688	5.3112	0.0177943	0.528604	39.554	45.8021	69.155	79.4866	0.0727579	-1.0837	-0.790702	-0.459565	2.84e-34	0.156239	0.0196904	0.476289	0.517526
ENSG00000068305.17	MEF2A	FALSE	FALSE	FALSE	FALSE	FALSE	12	protein_coding	0.617916	4.18557	0.0713632	0.529197	18.702	21.464	33.4327	38.4561	-0.109155	-1.02635	-0.805437	-0.442841	4.79e-54	-0.0578911	0.328941	0.597938	0.696907
ENSG00000068308.13	OTUD5	FALSE	FALSE	FALSE	FALSE	FALSE	11	protein_coding	0.675497	5.68756	-0.0822657	0.594371	57.7916	60.4775	61.2453	63.8995	0.164598	-0.259956	-0.0823549	-0.063189	0.00253705	0.0098019	0.891942	0.740206	0.841237
ENSG00000068323.16	TFE3	FALSE	FALSE	FALSE	FALSE	FALSE	10	protein_coding	0.324723	5.15778	0.0106245	0.294118	25.6292	27.6292	56.8719	65.2884	-0.46554	-1.22757	-1.11985	-0.616144	9.37e-93	0.0212206	0.736645	0.164948	0.181443
ENSG00000068354.15	TBC1D25	FALSE	FALSE	FALSE	FALSE	FALSE	6	protein_coding	0.597536	3.12983	-0.127049	0.526639	8.6126	9.4061	9.6853	10.6981	0.110554	-0.483525	-0.152629	-0.080208	6.4e-12	0.00575202	0.879906	0.529897	0.6
ENSG00000068366.19	ACSL4	FALSE	FALSE	FALSE	FALSE	FALSE	17	protein_coding	0.526559	3.33323	0.219728	0.469767	9.3638	11.3653	19.1352	23.1835	-0.0697276	-1.44663	-0.958167	-0.417436	6.7e-50	-0.0019469	0.982129	0.416495	0.470103
ENSG00000068383.18	INPP5A	FALSE	FALSE	FALSE	FALSE	FALSE	16	protein_coding	0.642562	4.9044	-0.0777217	0.574689	31.6306	34.9884	38.961	44.4935	0.154045	-0.445653	-0.292367	-0.131314	3.49e-08	0.0444767	0.421423	0.571134	0.641237
ENSG00000068394.10	GPKOW	FALSE	FALSE	FALSE	FALSE	FALSE	11	protein_coding	0.72457	4.19548	-0.0765103	0.634375	20.7674	22.2848	20.2459	21.1139	0.367923	-0.0867259	0.0349846	0.0978365	1.72e-08	0.0573976	0.135987	0.837113	0.954639
ENSG00000068400.13	GRIPAP1	FALSE	FALSE	FALSE	FALSE	FALSE	26	protein_coding	0.524904	5.45224	-0.00282353	0.48855	34.6332	36.3372	67.4779	73.4901	-0.129142	-1.17412	-0.942416	-0.378585	2.17e-31	0.0933095	0.0621795	0.263918	0.282474
ENSG00000068438.14	FTSJ1	FALSE	FALSE	FALSE	FALSE	FALSE	14	protein_coding	0.713333	4.85384	-0.133215	0.654102	31.2052	34.0065	33.2204	35.9222	0.37309	-0.196739	-0.087563	0.0192025	0.321427	0.0832515	0.0335754	0.608247	0.661856
ENSG00000068489.12	PRR11	FALSE	FALSE	FALSE	FALSE	FALSE	11	protein_coding	0.92	1.94855	-0.0223692	0.864322	3.0812	4.0685	1.6154	2.5372	1.10299	0.0848376	0.641962	0.125614	4.39e-36	0.0568951	0.00543791	0.354639	0.379381
ENSG00000068615.18	REEP1	FALSE	FALSE	FALSE	FALSE	FALSE	9	protein_coding	0.484663	2.93907	0.241656	0.411043	5.9488	7.076	13.746	19.6434	0.0188708	-1.50276	-1.08549	-0.314877	1.29e-33	-0.0355418	0.419315	0.276289	0.325773
ENSG00000068650.18	ATP11A	FALSE	FALSE	FALSE	FALSE	FALSE	30	protein_coding	0.707692	4.11489	0.29057	0.628834	26.6114	37.7524	14.616	16.5932	1.65034	-0.666409	0.822239	0.124958	0.00444116	0.0905471	0.463416	0.42268	0.474227
ENSG00000068654.15	POLR1A	FALSE	FALSE	FALSE	FALSE	FALSE	34	protein_coding	0.730864	3.23362	-0.0371702	0.652605	11.0238	12.5629	9.0934	10.0324	0.818261	-0.26811	0.252481	0.0861315	1.2e-06	0.0539839	0.192238	0.542268	0.610309
ENSG00000068697.6	LAPTM4A	FALSE	FALSE	FALSE	FALSE	FALSE	7	protein_coding	0.714286	7.76177	-0.00568155	0.629508	251.754	270.392	311.676	371.401	0.244751	-0.44819	-0.306931	-0.15015	0.000355345	0.0537289	0.564523	0.791753	0.896907
ENSG00000068724.15	TTC7A	FALSE	FALSE	FALSE	FALSE	FALSE	21	protein_coding	0.502591	3.54692	-0.00484452	0.450777	9.804	11.1991	17.133	19.4931	-0.241871	-1.14111	-0.747052	-0.333889	7.87e-68	0.0103744	0.822553	0.358763	0.4
ENSG00000068745.14	IP6K2	FALSE	FALSE	FALSE	FALSE	FALSE	9	protein_coding	0.66838	6.83664	-0.051802	0.594872	117.095	128.015	171.391	191.628	0.298882	-0.650551	-0.545742	-0.128963	0.000101934	0.0386973	0.615454	0.478351	0.536082
ENSG00000068781.21	STON1-GTF2A1L	FALSE	FALSE	FALSE	FALSE	FALSE	11	protein_coding	0.471111	1.62853	0.236115	0.422222	1.459	2.0146	3.9256	5.77095	0.200461	-1.25667	-1.00223	-0.0544125	5.26e-05	-0.0171725	0.471368	0.195876	0.218557
ENSG00000068784.12	SRBD1	FALSE	FALSE	FALSE	FALSE	FALSE	21	protein_coding	0.812081	3.2584	-0.0587622	0.709821	11.1494	12.4171	9.3257	10.512	0.93356	-0.0581059	0.234645	0.170843	9.7e-25	-0.00185171	0.97619	0.65567	0.748454
ENSG00000068796.16	KIF2A	FALSE	FALSE	FALSE	FALSE	FALSE	21	protein_coding	0.626263	3.30505	0.143136	0.540323	11.7564	13.7683	15.2615	16.6055	0.508202	-0.815113	-0.350239	-0.155219	4.26e-10	-0.0365287	0.563516	0.552577	0.639175
ENSG00000068831.18	RASGRP2	FALSE	FALSE	FALSE	FALSE	FALSE	17	protein_coding	0.254237	4.70938	0.425097	0.20339	11.4794	14.2459	59.366	71.4267	-0.992071	-2.78771	-2.27419	-1.03814	2.45e-104	-0.0942677	0.117509	0.0989691	0.123711
ENSG00000068878.14	PSME4	FALSE	FALSE	FALSE	FALSE	FALSE	47	protein_coding	0.731051	5.37427	-0.0817776	0.646341	47.1916	51.666	49.5106	53.5595	0.558014	-0.299453	-0.0678047	0.0766799	0.00420962	0.0705221	0.24148	0.546392	0.616495
ENSG00000068885.14	IFT80	FALSE	FALSE	FALSE	FALSE	FALSE	21	protein_coding	0.566265	3.54466	0.0129364	0.514423	10.4052	11.7081	19.583	22.4803	-0.0377413	-1.09869	-0.851761	-0.287291	2.42e-40	0.0452699	0.254363	0.441237	0.484536
ENSG00000068903.19	SIRT2	FALSE	FALSE	FALSE	FALSE	FALSE	16	protein_coding	0.647597	5.51021	-0.0986353	0.593023	49.0576	56.171	54.0407	57.5371	0.231551	-0.433888	-0.13691	-0.0844904	0.000217619	0.0986724	0.0378522	0.525773	0.583505
ENSG00000068912.13	ERLEC1	FALSE	FALSE	FALSE	FALSE	FALSE	14	protein_coding	0.8	6.28317	0.0371261	0.690367	99.1646	112.721	99.2089	117.689	1.25778	-0.209734	-0.000638026	0.287221	5.59e-10	-0.0225514	0.873035	0.620619	0.717526
ENSG00000068971.13	PPP2R5B	FALSE	FALSE	FALSE	FALSE	FALSE	14	protein_coding	0.286385	4.42549	0.0625258	0.286364	13.4186	14.6788	32.7878	37.8441	-0.348871	-1.45188	-1.22857	-0.498156	3.07e-80	0.0474215	0.224209	0.129897	0.125773
ENSG00000068976.13	PYGM	FALSE	FALSE	FALSE	FALSE	FALSE	20	protein_coding	0.471204	3.73018	0.429661	0.375979	10.779	14.9822	26.8626	35.4034	-0.218222	-2.09876	-1.24211	-0.627898	4.15e-39	-0.225469	0.00604013	0.296907	0.371134
ENSG00000068985.4	PAGE1	FALSE	FALSE	FALSE	FALSE	FALSE	6	protein_coding	NA	NA	NA	NA	0	0	0.03	0.083	0	0	-0.0426443	NA	NA	NA	NA	NA	NA
ENSG00000069011.15	PITX1	FALSE	FALSE	FALSE	FALSE	FALSE	4	protein_coding	0.453988	3.81321	0.405751	0.373089	9.5938	12.9817	37.5018	63.2449	-0.258595	-2.09614	-1.86171	-0.646189	5.22e-47	-0.101503	0.114967	0.251546	0.305155
ENSG00000069018.18	TRPC7	FALSE	FALSE	FALSE	FALSE	FALSE	12	protein_coding	0.938053	1.25914	0.133367	0.778761	1.1078	1.8532	0.2911	0.42955	1.02402	0.0256674	0.707137	0.103195	6.9e-41	-0.010991	0.654351	0.181443	0.218557
ENSG00000069020.18	MAST4	FALSE	FALSE	FALSE	FALSE	FALSE	29	protein_coding	0.508951	3.4389	0.0967256	0.432225	10.112	12.3519	16.2331	18.0954	0.0940793	-1.14594	-0.633064	-0.273752	3.57e-26	-0.0634241	0.257614	0.348454	0.410309
ENSG00000069122.18	ADGRF5	FALSE	FALSE	FALSE	FALSE	FALSE	21	protein_coding	0.641618	4.61506	0.551947	0.595376	25.1832	63.8132	14.0043	16.8885	1.77596	-1.20486	0.803265	0.0403768	0.509695	0.251253	0.0418398	0.212371	0.228866
ENSG00000069188.16	SDK2	FALSE	FALSE	FALSE	FALSE	FALSE	45	protein_coding	0.799472	2.76687	0.123119	0.689474	8.104	10.2616	5.8024	6.65925	1.3357	-0.160143	0.420457	0.182582	3.64e-23	0.00307556	0.965749	0.540206	0.624742
ENSG00000069206.15	ADAM7	FALSE	FALSE	FALSE	FALSE	FALSE	23	protein_coding	0.866667	3.1643	1.32603	0.852459	1.9754	5.4642	0.1366	0.78455	1.56087	0.157458	1.38836	0.105005	5.44e-05	0.0805853	0.0794686	0.107216	0.107216
ENSG00000069248.11	NUP133	FALSE	FALSE	FALSE	FALSE	FALSE	26	protein_coding	0.642857	4.00176	-0.104485	0.56262	17.7576	19.6798	18.1518	19.2795	0.271628	-0.346736	-0.0300047	-0.0467399	0.00647597	0.0588105	0.135966	0.602062	0.686598
ENSG00000069275.12	NUCKS1	FALSE	FALSE	FALSE	FALSE	FALSE	7	protein_coding	0.727554	6.59741	-0.0576282	0.666667	108.901	126.896	104.846	116.24	0.64368	-0.248588	0.0542471	0.0749479	0.0231977	0.141335	0.0448272	0.445361	0.484536
ENSG00000069329.17	VPS35	FALSE	FALSE	FALSE	FALSE	FALSE	18	protein_coding	0.793774	5.51034	0.0307704	0.695146	58.9246	64.951	55.1296	60.9591	0.994248	-0.174839	0.0943866	0.270644	6.76e-13	0.1014	0.228967	0.738144	0.841237
ENSG00000069345.11	DNAJA2	FALSE	FALSE	FALSE	FALSE	FALSE	9	protein_coding	0.735892	5.5185	-0.0532041	0.649321	53.97	57.9393	50.6089	56.1544	0.636812	-0.211095	0.0910246	0.0631931	0.0350816	0.0875737	0.218579	0.591753	0.672165
ENSG00000069399.14	BCL3	FALSE	FALSE	FALSE	FALSE	FALSE	9	protein_coding	0.482906	6.96884	0.206902	0.401709	98.1776	139.413	233.35	362.407	0.465066	-1.90068	-1.24058	-0.718201	7.21e-23	-0.265591	0.0434583	0.193814	0.23299
ENSG00000069424.14	KCNAB2	FALSE	FALSE	FALSE	FALSE	FALSE	16	protein_coding	0.504823	3.07945	0.0363683	0.458333	6.5282	7.692	12.8727	15.4271	0.01613	-1.18344	-0.881872	-0.18954	8.42e-24	0.0450551	0.138368	0.294845	0.323711
ENSG00000069431.11	ABCC9	FALSE	FALSE	FALSE	FALSE	FALSE	38	protein_coding	0.494764	2.92844	0.149054	0.445026	6.3308	7.651	12.562	15.5882	0.000452705	-1.37909	-0.887527	-0.281674	2.08e-42	0.00768351	0.881196	0.350515	0.389691
ENSG00000069482.6	GAL	FALSE	FALSE	FALSE	FALSE	FALSE	6	protein_coding	0.845921	3.26649	0.550667	0.728916	12.8382	16.9109	11.2937	17.8767	2.79637	0.262854	0.170737	0.302992	9.46e-18	-0.0217903	0.852823	0.498969	0.57732
ENSG00000069493.14	CLEC2D	FALSE	FALSE	FALSE	FALSE	FALSE	7	protein_coding	0.263441	3.79699	0.402131	0.224599	5.7882	8.2909	24.5445	29.5782	-0.47904	-2.21239	-1.91191	-0.490109	4.72e-57	-0.0327246	0.500988	0.0865979	0.101031
ENSG00000069509.5	FUNDC1	FALSE	FALSE	FALSE	FALSE	FALSE	5	protein_coding	0.855914	4.43841	-0.0703292	0.763948	26.0002	29.8215	20.0794	22.5294	0.932015	0.147527	0.357136	0.319584	8.42e-42	0.107182	0.0226848	0.734021	0.820619
ENSG00000069535.13	MAOB	FALSE	FALSE	FALSE	FALSE	FALSE	15	protein_coding	0.571429	5.82526	0.341913	0.475827	61.321	99.4285	121.005	148.508	0.268076	-1.91477	-0.969154	-0.761809	3.66e-20	-0.203623	0.280321	0.385567	0.461856
ENSG00000069667.15	RORA	FALSE	FALSE	FALSE	FALSE	FALSE	12	protein_coding	0.516304	2.823	0.0286014	0.455285	6.1372	7.0284	9.1535	10.0165	0.00906402	-1.06099	-0.508547	-0.164791	5.68e-20	-0.0253302	0.585252	0.346392	0.391753
ENSG00000069696.6	DRD4	FALSE	FALSE	FALSE	FALSE	FALSE	4	protein_coding	0.121951	2.61849	0.472144	0.0894309	1.779	2.0169	7.8964	9.41315	-0.270456	-1.77343	-1.67866	-0.169892	1.04e-27	NA	NA	0.0226804	0.0309278
ENSG00000069702.10	TGFBR3	FALSE	FALSE	FALSE	FALSE	FALSE	20	protein_coding	0.489691	3.77775	0.279685	0.430412	11.1258	13.369	32.5262	37.7233	-0.3321	-1.96438	-1.46721	-0.628544	2.6e-66	-0.0611682	0.323447	0.34433	0.391753
ENSG00000069764.9	PLA2G10	FALSE	FALSE	FALSE	FALSE	FALSE	5	protein_coding	0.647059	1.61553	-0.12303	0.572414	2.2998	2.8101	2.5519	3.1841	0.559524	-0.535719	-0.106212	0.0363755	0.000388426	-0.00299929	0.924975	0.342268	0.385567
ENSG00000069812.11	HES2	FALSE	FALSE	FALSE	FALSE	FALSE	4	protein_coding	0.779793	2.52014	0.16158	0.694301	7.2678	8.7053	4.7104	5.63455	1.38804	-0.225546	0.533912	0.178007	5.54e-20	-0.00738218	0.923653	0.552577	0.620619
ENSG00000069849.10	ATP1B3	FALSE	FALSE	FALSE	FALSE	FALSE	9	protein_coding	0.453744	7.0565	-0.00680309	0.409692	103.37	119.43	211.352	278.566	0.0444336	-0.897627	-1.02475	-0.475709	2.28e-30	0.0591281	0.459776	0.191753	0.212371
ENSG00000069869.16	NEDD4	FALSE	FALSE	FALSE	FALSE	FALSE	29	protein_coding	0.712381	5.22166	0.0891242	0.638783	50.2252	57.3251	44.6139	50.3297	0.740614	-0.339412	0.16738	0.0774373	0.0928132	0.0926848	0.458502	0.692784	0.771134
ENSG00000069943.9	PIGB	FALSE	FALSE	FALSE	FALSE	FALSE	12	protein_coding	0.63662	4.26485	-0.120157	0.56338	19.149	20.8818	24.3568	25.7479	0.302124	-0.552756	-0.331664	-0.0522154	0.00674649	-0.000204371	0.997668	0.412371	0.465979
ENSG00000069956.11	MAPK6	FALSE	FALSE	FALSE	FALSE	FALSE	6	protein_coding	0.848739	4.18891	0.0591706	0.75419	23.9858	28.7637	14.4353	16.2021	1.39367	0.113585	0.694875	0.294122	1.58e-22	0.0394315	0.682805	0.556701	0.624742
ENSG00000069966.18	GNB5	FALSE	FALSE	FALSE	FALSE	FALSE	13	protein_coding	0.558887	4.25891	0.030801	0.502137	18.7966	20.3661	29.1264	33.1063	-0.107936	-0.988429	-0.605776	-0.423743	2.3e-55	0.0383533	0.536792	0.484536	0.538144
ENSG00000069974.15	RAB27A	FALSE	FALSE	FALSE	FALSE	FALSE	8	protein_coding	0.759459	6.13346	0.203659	0.630728	112.371	146.089	82.2772	102.185	1.76756	-0.49997	0.445056	0.203229	0.00337575	-0.318083	0.048415	0.482474	0.579381
ENSG00000069998.12	HDHD5	FALSE	FALSE	FALSE	FALSE	FALSE	8	protein_coding	0.807302	5.27806	-0.07111	0.716599	46.687	51.2571	36.6028	39.4295	0.717344	0.0470607	0.342756	0.266459	1.35e-25	0.0830945	0.167578	0.729897	0.820619
ENSG00000070010.18	UFD1	FALSE	FALSE	FALSE	FALSE	FALSE	12	protein_coding	0.786151	5.91639	-0.074987	0.689024	71.7466	79.3983	62.7218	66.6555	0.638346	-0.0292841	0.191093	0.242454	4.64e-18	0.072839	0.263773	0.698969	0.795876
ENSG00000070018.8	LRP6	FALSE	FALSE	FALSE	FALSE	FALSE	24	protein_coding	0.593333	3.21676	0.0340394	0.514412	9.9436	11.6444	12.378	14.4254	0.30952	-0.773117	-0.289775	-0.133375	3.89e-11	-0.0731993	0.0942058	0.478351	0.550515
ENSG00000070019.4	GUCY2C	FALSE	FALSE	FALSE	FALSE	FALSE	27	protein_coding	0.245283	0.819702	-0.527585	0.207547	0.2622	0.3933	0.8225	1.02385	-0.0873687	-0.475925	-0.529978	0.0268883	3.58e-06	-0.0044417	0.779	0.0453608	0.0536082
ENSG00000070031.3	SCT	FALSE	FALSE	FALSE	FALSE	FALSE	4	protein_coding	0.487805	1.93863	0.310428	0.430303	1.862	2.9643	3.3471	5.26575	0.424478	-0.911335	-0.60303	-0.025464	0.241443	-0.0593266	0.108189	0.146392	0.164948
ENSG00000070047.11	PHRF1	FALSE	FALSE	FALSE	FALSE	FALSE	18	protein_coding	0.67446	3.98196	-0.0566121	0.594255	17.4236	18.9326	19.7047	21.7211	0.233458	-0.482598	-0.168403	-0.0773648	4.08e-05	0.0565252	0.179943	0.682474	0.773196
ENSG00000070061.14	ELP1	FALSE	FALSE	FALSE	FALSE	FALSE	37	protein_coding	0.651659	4.3239	-0.0528879	0.58156	21.1858	23.0868	27.1749	30.6618	0.300278	-0.653002	-0.344774	-0.12222	1.34e-07	0.0677007	0.161092	0.507216	0.56701
ENSG00000070081.16	NUCB2	FALSE	FALSE	FALSE	FALSE	FALSE	17	protein_coding	0.906907	7.62239	0.10989	0.795918	285.545	352.671	124.617	165.895	2.1204	0.33013	1.18973	0.837353	5.08e-35	0.120856	0.486573	0.562887	0.62268
ENSG00000070087.14	PFN2	FALSE	FALSE	FALSE	FALSE	FALSE	4	protein_coding	0.805556	6.58696	-0.0129841	0.709007	125.8	144.45	101.527	114.548	1.007	-0.130013	0.306551	0.274876	1.06e-11	0.0634721	0.562627	0.63299	0.717526
ENSG00000070159.13	PTPN3	FALSE	FALSE	FALSE	FALSE	FALSE	26	protein_coding	0.705645	3.88503	-0.0723572	0.613682	15.4394	17.4576	19.7226	21.8284	0.332113	-0.468395	-0.334047	0.00368849	0.861095	-0.0183139	0.714503	0.628866	0.721649
ENSG00000070182.20	SPTB	FALSE	FALSE	FALSE	FALSE	FALSE	36	protein_coding	0.316327	1.67956	0.107373	0.258883	1.3032	2.1062	2.5464	3.27405	-0.0400294	-0.956344	-0.622716	-0.0635391	0.00115817	-0.0382139	0.24554	0.105155	0.127835
ENSG00000070190.12	DAPP1	FALSE	FALSE	FALSE	FALSE	FALSE	10	protein_coding	0.592105	2.08122	0.305476	0.528139	2.8106	4.1025	5.3294	7.7872	0.741301	-1.11923	-0.732051	-0.0392275	0.0154676	0.00777162	0.83855	0.251546	0.278351
ENSG00000070193.4	FGF10	FALSE	FALSE	FALSE	FALSE	FALSE	3	protein_coding	0.408304	2.40781	0.461085	0.340206	2.8054	3.8233	10.9785	13.9548	-0.295992	-2.2774	-1.65433	-0.32525	1.57e-54	-0.0521819	0.0349602	0.204124	0.243299
ENSG00000070214.15	SLC44A1	FALSE	FALSE	FALSE	FALSE	FALSE	17	protein_coding	0.744246	3.80695	0.0178326	0.677749	16.2772	19.4202	15.5545	17.799	0.893257	-0.373752	0.061646	0.0861763	0.00101543	0.100925	0.050958	0.546392	0.6
ENSG00000070269.13	TMEM260	FALSE	FALSE	FALSE	FALSE	FALSE	16	protein_coding	0.62039	3.39402	-0.1315	0.551948	10.5672	11.8746	12.7553	14.4337	0.177939	-0.485476	-0.249948	-0.0828775	6.31e-10	0.038359	0.19899	0.525773	0.589691
ENSG00000070366.13	SMG6	FALSE	FALSE	FALSE	FALSE	FALSE	19	protein_coding	0.497423	4.95644	-0.0622073	0.440722	27.671	30.0162	45.9238	53.5166	-0.184992	-0.921434	-0.710728	-0.40724	2.19e-62	-0.00826532	0.90259	0.352577	0.397938
ENSG00000070367.15	EXOC5	FALSE	FALSE	FALSE	FALSE	FALSE	20	protein_coding	0.731383	4.37388	0.0729739	0.633952	25.5782	29.5943	27.3714	31.1554	1.03029	-0.591498	-0.094194	0.0236712	0.501977	0.0200565	0.84901	0.492784	0.56701
ENSG00000070371.15	CLTCL1	FALSE	FALSE	FALSE	FALSE	FALSE	33	protein_coding	0.545455	2.76854	0.0465598	0.480114	5.8838	7.2372	9.3318	10.9799	0.131407	-1.08014	-0.585815	-0.135596	2.42e-13	0.0183545	0.667491	0.348454	0.395876
ENSG00000070388.11	FGF22	FALSE	FALSE	FALSE	FALSE	FALSE	3	protein_coding	0.533981	1.30202	-0.244284	0.487923	1.219	1.5812	1.9948	2.4211	0.320872	-0.691259	-0.43255	NA	NA	NA	NA	0.208247	0.226804
ENSG00000070404.9	FSTL3	FALSE	FALSE	FALSE	FALSE	FALSE	5	protein_coding	0.27451	5.68182	0.323113	0.230392	23.3568	28.829	114.383	158.842	-0.701431	-2.56864	-2.24403	-1.06075	4.27e-76	0.0332104	0.727918	0.0969072	0.115464
ENSG00000070413.19	DGCR2	FALSE	FALSE	FALSE	FALSE	FALSE	11	protein_coding	0.828306	5.86877	-0.0686484	0.712963	68.4432	72.2452	57.1219	60.6596	0.748801	0.0273376	0.256752	0.285395	8.07e-26	-0.0107301	0.906594	0.635052	0.736082
ENSG00000070423.17	RNF126	FALSE	FALSE	FALSE	FALSE	FALSE	9	protein_coding	0.57337	5.31792	-0.077278	0.483696	37.896	42.5724	54.277	58.842	-0.00804484	-0.656523	-0.507058	-0.207662	4.39e-15	-0.0843572	0.118727	0.36701	0.435052
ENSG00000070444.14	MNT	FALSE	FALSE	FALSE	FALSE	FALSE	6	protein_coding	0.609091	3.82824	-0.00657616	0.531818	13.7704	15.8447	22.3557	24.5516	0.0151605	-0.928628	-0.661066	-0.252489	4.58e-29	0.00745119	0.908945	0.482474	0.552577
ENSG00000070476.14	ZXDC	FALSE	FALSE	FALSE	FALSE	FALSE	10	protein_coding	0.632296	3.78848	-0.0368525	0.568932	15.613	18.1373	17.3399	18.6377	0.322243	-0.516474	-0.142673	-0.0998135	3.96e-07	0.059926	0.184354	0.604124	0.670103
ENSG00000070495.14	JMJD6	FALSE	FALSE	FALSE	FALSE	FALSE	8	protein_coding	0.505917	5.31684	0.00507247	0.4375	36.1384	41.3045	59.0371	72.9927	-0.115557	-1.13036	-0.692943	-0.452646	7.3e-39	0.020226	0.82733	0.303093	0.352577
ENSG00000070501.11	POLB	FALSE	FALSE	FALSE	FALSE	FALSE	15	protein_coding	0.808118	6.11331	0.0377416	0.698529	82.9604	107.904	61.3432	75.8805	1.2071	-0.13481	0.429477	0.296493	3.92e-10	-0.0208615	0.904394	0.391753	0.451546
ENSG00000070526.14	ST6GALNAC1	FALSE	FALSE	FALSE	FALSE	FALSE	10	protein_coding	0.857143	4.78263	0.37855	0.726392	51.0934	63.9118	21.1175	24.3034	2.82215	0.371591	1.23591	0.727313	1.65e-40	-0.312824	0.0207606	0.618557	0.729897
ENSG00000070540.12	WIPI1	FALSE	FALSE	FALSE	FALSE	FALSE	13	protein_coding	0.711579	5.20027	-0.00591263	0.608421	48.865	57.4225	39.6407	43.8835	0.785137	-0.221616	0.295102	0.0849043	0.0178459	-0.0165624	0.898304	0.595876	0.696907
ENSG00000070601.9	FRMPD1	FALSE	FALSE	FALSE	FALSE	FALSE	16	protein_coding	0.639073	1.30368	-0.297118	0.582781	1.5094	1.8117	2.1709	2.56925	0.383984	-0.54705	-0.33755	0.049966	6.26e-10	0.022918	0.180465	0.362887	0.397938
ENSG00000070610.14	GBA2	FALSE	FALSE	FALSE	FALSE	FALSE	17	protein_coding	0.183099	6.84487	0.071296	0.183099	63.5642	70.6274	141.558	155.112	-0.517603	-1.42053	-1.14274	-0.61878	2.95e-62	0.0561303	0.367873	0.0536082	0.0536082
ENSG00000070614.14	NDST1	FALSE	FALSE	FALSE	FALSE	FALSE	15	protein_coding	0.660232	4.58963	0.0619398	0.585742	32.5474	37.1345	29.7412	32.5342	0.74116	-0.401434	0.126027	-0.039489	0.253062	0.0355525	0.735231	0.626804	0.705155
ENSG00000070669.16	ASNS	FALSE	FALSE	FALSE	FALSE	FALSE	14	protein_coding	0.665563	4.89003	0.0150134	0.630363	30.4378	35.702	39.2361	47.6281	0.707305	-0.753699	-0.35599	-0.041244	0.244915	0.220484	9.13e-05	0.393814	0.414433
ENSG00000070718.11	AP3M2	FALSE	FALSE	FALSE	FALSE	FALSE	10	protein_coding	0.583138	3.6882	-0.0389734	0.517327	12.8396	15.9794	16.9764	19.8819	0.165284	-0.729534	-0.377302	-0.163899	4.53e-14	0.0632226	0.169166	0.430928	0.513402
ENSG00000070729.13	CNGB1	FALSE	FALSE	FALSE	FALSE	FALSE	33	protein_coding	0.371901	0.325329	-1.73374	0.338843	0.1296	0.2043	0.2556	0.39475	0.0148918	-0.17374	-0.152565	NA	NA	NA	NA	0.0845361	0.0927835
ENSG00000070731.10	ST6GALNAC2	FALSE	FALSE	FALSE	FALSE	FALSE	9	protein_coding	0.448187	3.49778	0.525862	0.380829	8.2716	11.1177	22.6875	31.3644	-0.565863	-2.2488	-1.35324	-0.706936	9.85e-82	-0.0293741	0.684631	0.303093	0.356701
ENSG00000070748.18	CHAT	FALSE	FALSE	FALSE	FALSE	FALSE	16	protein_coding	1	2.7109	1.28192	1	0.2238	0.4803	0.2165	0.2762	0.197132	-0.129402	0.00863149	0.0742114	5.4e-25	0.00239255	0.933512	0.0123711	0.0123711
ENSG00000070756.15	PABPC1	FALSE	FALSE	FALSE	FALSE	FALSE	16	protein_coding	0.949782	10.623	0.0313136	0.864924	2402.71	3088.91	1056.09	1301.71	1.9288	0.679271	1.18517	1.12703	9.37e-97	0.433273	2.27e-06	0.818557	0.896907
ENSG00000070759.16	TESK2	FALSE	FALSE	FALSE	FALSE	FALSE	11	protein_coding	0.754839	4.51399	0.0897752	0.658798	30.878	38.3225	26.5496	31.8645	1.08064	-0.245413	0.21053	0.211032	5.3e-09	-0.0122093	0.923554	0.63299	0.723711
ENSG00000070761.7	CFAP20	FALSE	FALSE	FALSE	FALSE	FALSE	6	protein_coding	0.703125	4.89345	-0.0647379	0.615984	35.7038	39.5473	33.006	36.7174	0.514049	-0.218763	0.11014	0.0345833	0.186533	0.0261274	0.746251	0.651546	0.742268
ENSG00000070770.8	CSNK2A2	FALSE	FALSE	FALSE	FALSE	FALSE	12	protein_coding	0.627863	4.77274	-0.0977369	0.551527	29.5946	31.9531	32.0419	33.142	0.158206	-0.386604	-0.11102	-0.113122	1.52e-08	0.00334935	0.9652	0.595876	0.678351
ENSG00000070778.12	PTPN21	FALSE	FALSE	FALSE	FALSE	FALSE	19	protein_coding	0.539535	3.31937	0.0571173	0.468822	8.9392	10.283	15.301	17.1272	-0.144399	-1.08749	-0.713759	-0.305801	7.17e-51	-0.0132274	0.799126	0.418557	0.478351
ENSG00000070785.16	EIF2B3	FALSE	FALSE	FALSE	FALSE	FALSE	12	protein_coding	0.755814	4.47136	-0.13748	0.665377	25.01	26.8347	23.1048	25.6517	0.456716	-0.108222	0.109746	0.110253	2.25e-10	0.0414828	0.315608	0.709278	0.804124
ENSG00000070808.15	CAMK2A	FALSE	FALSE	FALSE	FALSE	FALSE	19	protein_coding	0.226415	1.30325	0.0185836	0.185185	0.3858	0.5888	1.4363	2.01735	-0.191942	-0.686814	-0.813973	-0.0226605	0.0197835	-0.0260105	0.119735	0.0412371	0.0494845
ENSG00000070814.19	TCOF1	FALSE	FALSE	FALSE	FALSE	FALSE	27	protein_coding	0.608791	4.12106	-0.144578	0.542035	17.282	19.0628	21.1942	22.5944	0.0976092	-0.462142	-0.279759	-0.0887026	1.77e-07	0.0418171	0.271352	0.505155	0.571134
ENSG00000070831.15	CDC42	FALSE	FALSE	FALSE	FALSE	FALSE	7	protein_coding	0.790287	7.19798	-0.0240614	0.710817	178.212	198	173.53	201.212	0.916625	-0.177249	0.0381889	0.251033	4.38e-11	0.140619	0.0628514	0.663918	0.738144
ENSG00000070882.12	OSBPL3	FALSE	FALSE	FALSE	FALSE	FALSE	23	protein_coding	0.297872	2.58778	0.330196	0.271277	2.5428	3.2487	9.4913	13.7295	-0.183382	-1.66726	-1.56623	-0.223984	3.6e-35	0.0188298	0.415914	0.105155	0.115464
ENSG00000070886.11	EPHA8	FALSE	FALSE	FALSE	FALSE	FALSE	17	protein_coding	0.983471	0.991249	-0.204674	0.876033	0.8312	1.2569	0.1282	0.1734	0.820373	0.0859621	0.698767	0.102243	8.78e-45	0.0110022	0.598136	0.218557	0.245361
ENSG00000070915.9	SLC12A3	FALSE	FALSE	FALSE	FALSE	FALSE	26	protein_coding	0.98	1.25181	0.0345366	0.82	0.6182	1.0529	0.3816	0.4816	0.496525	-0.142887	0.22805	NA	NA	NA	NA	0.0845361	0.101031
ENSG00000070950.9	RAD18	FALSE	FALSE	FALSE	FALSE	FALSE	13	protein_coding	0.711735	2.55678	-0.0997588	0.631043	6.1676	7.1812	5.7621	6.5308	0.684932	-0.226267	0.0840188	0.0668682	2.86e-08	0.0315259	0.267313	0.51134	0.575258
ENSG00000070961.15	ATP2B1	FALSE	FALSE	FALSE	FALSE	FALSE	21	protein_coding	0.730435	4.06543	0.0364948	0.650759	21.042	25.8214	18.6955	21.9799	0.855919	-0.229824	0.162389	0.103964	0.000263449	0.0995841	0.119538	0.618557	0.692784
ENSG00000070985.13	TRPM5	FALSE	FALSE	FALSE	FALSE	FALSE	24	protein_coding	0.230769	2.12572	0.956796	0.230769	0.0946	0.1686	0.4301	0.9231	0.00739981	-0.198641	-0.385712	0.037998	6.12e-07	0.00136795	0.947401	0.00618557	0.00618557
ENSG00000071051.13	NCK2	FALSE	FALSE	FALSE	FALSE	FALSE	5	protein_coding	0.684451	4.74829	-0.00775582	0.60274	31.1312	33.4645	36.108	39.0356	0.202444	-0.426379	-0.207755	-0.119119	1.79e-07	0.0578271	0.300075	0.816495	0.925773
ENSG00000071054.16	MAP4K4	FALSE	FALSE	FALSE	FALSE	FALSE	31	protein_coding	0.715262	4.36485	-0.00431905	0.652273	25.9892	29.6385	23.8752	27.6338	0.77868	-0.290534	0.117674	0.0578044	0.0457721	0.14662	0.0104115	0.591753	0.647423
ENSG00000071073.12	MGAT4A	FALSE	FALSE	FALSE	FALSE	FALSE	16	protein_coding	0.890966	4.12558	0.0340379	0.782609	23.1684	27.8357	11.9763	13.2362	1.42858	0.18304	0.897243	0.337149	5.09e-33	-0.0251981	0.799437	0.519588	0.589691
ENSG00000071082.10	RPL31	FALSE	FALSE	FALSE	FALSE	FALSE	5	protein_coding	0.876712	11.8818	-0.0180472	0.755859	4805.44	5318.35	3383.8	3916.44	1.02458	0.279243	0.505899	0.611734	9.61e-52	0.0454704	0.679844	0.797938	0.923711
ENSG00000071127.16	WDR1	FALSE	FALSE	FALSE	FALSE	FALSE	15	protein_coding	0.601732	7.10102	-0.0110117	0.529158	143.462	155.954	231.552	272.353	0.0254811	-0.882194	-0.686865	-0.482716	3.09e-33	-0.0434432	0.664944	0.505155	0.573196
ENSG00000071189.21	SNX13	FALSE	FALSE	FALSE	FALSE	FALSE	27	protein_coding	0.680244	3.91962	0.0339954	0.592668	19.8734	23.4193	17.4466	20.4422	0.786003	-0.313893	0.178311	0.03336	0.228431	0.00914552	0.928844	0.6	0.68866
ENSG00000071203.9	MS4A12	FALSE	FALSE	FALSE	FALSE	FALSE	7	protein_coding	0.549451	0.232265	-2.1439	0.494505	0.0896	0.1213	0.1229	0.2072	0.123799	-0.0695785	-0.0434308	NA	NA	NA	NA	0.0927835	0.103093
ENSG00000071205.11	ARHGAP10	FALSE	FALSE	FALSE	FALSE	FALSE	23	protein_coding	0.324627	4.55362	0.155505	0.272388	14.9598	17.7137	38.937	54.134	-0.508853	-1.61146	-1.32328	-0.691367	3.65e-75	-0.0949537	0.103975	0.150515	0.179381
ENSG00000071242.11	RPS6KA2	FALSE	FALSE	FALSE	FALSE	FALSE	23	protein_coding	0.678038	4.31367	-0.0213581	0.590717	23.284	26.5135	23.4988	26.0911	0.432931	-0.484894	-0.012705	-0.0468448	0.0739914	0.00332971	0.973385	0.57732	0.65567
ENSG00000071243.15	ING3	FALSE	FALSE	FALSE	FALSE	FALSE	12	protein_coding	0.658798	3.43157	-0.0252026	0.586724	12.776	16.0247	11.089	12.3477	0.612478	-0.3582	0.188462	0.02436	0.270878	0.071174	0.17441	0.564948	0.63299
ENSG00000071246.10	VASH1	FALSE	FALSE	FALSE	FALSE	FALSE	7	protein_coding	0.518405	2.80894	0.136579	0.487805	5.395	6.545	11.5657	14.3436	0.0210201	-1.35033	-0.974475	-0.20972	8.35e-30	0.0793746	0.00121743	0.329897	0.348454
ENSG00000071282.11	LMCD1	FALSE	FALSE	FALSE	FALSE	FALSE	6	protein_coding	0.55	5.02445	0.17338	0.496042	33.6774	40.894	71.6066	113.988	0.372274	-1.27678	-1.06611	-0.5766	1.35e-25	0.0900128	0.407983	0.387629	0.430928
ENSG00000071462.11	BUD23	FALSE	FALSE	FALSE	FALSE	FALSE	13	protein_coding	0.87471	6.52081	-0.0865614	0.796296	107.664	118.478	83.3271	85.3897	0.775557	0.152713	0.365806	0.389692	7.4e-46	0.183044	0.000442139	0.709278	0.77732
ENSG00000071537.13	SEL1L	FALSE	FALSE	FALSE	FALSE	FALSE	21	protein_coding	0.872679	5.67881	0.135752	0.748677	78.2056	96.1116	35.8867	44.6565	2.01144	0.294686	1.1025	0.644456	2.42e-37	-0.159129	0.226874	0.583505	0.678351
ENSG00000071539.13	TRIP13	FALSE	FALSE	FALSE	FALSE	FALSE	13	protein_coding	0.967742	2.09393	0.0173034	0.910798	3.8912	5.3446	1.3425	1.6676	1.3976	0.378935	1.06214	0.184502	7.03e-60	0.0799789	0.000664326	0.4	0.43299
ENSG00000071553.16	ATP6AP1	FALSE	FALSE	FALSE	FALSE	FALSE	10	protein_coding	0.875666	7.6129	0.0588334	0.758865	269.841	301.457	184.773	208.618	1.48027	0.451122	0.543903	0.879218	1.55e-76	0.0576976	0.603128	0.882474	1.01649
ENSG00000071564.14	TCF3	FALSE	FALSE	FALSE	FALSE	FALSE	20	protein_coding	0.690698	5.30529	-0.0785904	0.62181	46.3736	53.8042	42.8404	46.721	0.506051	-0.282378	0.111822	0.0536538	0.0460097	0.106279	0.0704686	0.552577	0.612371
ENSG00000071575.11	TRIB2	FALSE	FALSE	FALSE	FALSE	FALSE	3	protein_coding	0.481268	4.96874	0.149916	0.417867	30.0054	39.7816	51.0256	59.4466	0.11913	-1.44518	-0.746702	-0.554508	1.26e-33	-0.0171769	0.904224	0.298969	0.34433
ENSG00000071626.16	DAZAP1	FALSE	FALSE	FALSE	FALSE	FALSE	13	protein_coding	0.653646	5.96615	-0.0927744	0.577023	64.9598	68.9269	81.1832	88.3617	0.223719	-0.478518	-0.317257	-0.0872567	0.000332188	0.0777508	0.108989	0.45567	0.517526
ENSG00000071655.17	MBD3	FALSE	FALSE	FALSE	FALSE	FALSE	7	protein_coding	0.701835	6.1651	-0.0753202	0.619266	80.6606	88.5293	89.2524	95.2865	0.392459	-0.352616	-0.144325	0.00557087	0.864091	0.0411539	0.627336	0.556701	0.630928
ENSG00000071677.1	PRLH	FALSE	FALSE	FALSE	FALSE	FALSE	2	protein_coding	0.536	0.983294	-0.14394	0.451613	0.5022	0.7427	0.8815	1.68405	0.587077	-0.552131	-0.324806	0.0315105	0.000213334	-0.0122774	0.538553	0.115464	0.138144
ENSG00000071794.15	HLTF	FALSE	FALSE	FALSE	FALSE	FALSE	26	protein_coding	0.828851	4.26045	0.0448255	0.739024	26.2224	29.8432	16.763	18.6009	1.36175	0.0347511	0.615919	0.315113	1.32e-26	0.0713021	0.353483	0.624742	0.698969
ENSG00000071859.14	FAM50A	FALSE	FALSE	FALSE	FALSE	FALSE	13	protein_coding	0.704327	6.64375	-0.0587934	0.63789	114.656	130.545	122.215	132.854	0.503358	-0.410209	-0.0913402	0.0311256	0.384003	0.139134	0.0565781	0.548454	0.604124
ENSG00000071889.16	FAM3A	FALSE	FALSE	FALSE	FALSE	FALSE	11	protein_coding	0.634078	5.91251	-0.0867274	0.539326	62.5444	70.1351	75.6126	82.3294	0.32558	-0.478405	-0.269817	-0.097408	0.000441661	-0.0277338	0.737688	0.395876	0.468041
ENSG00000071894.16	CPSF1	FALSE	FALSE	FALSE	FALSE	FALSE	38	protein_coding	0.548263	6.8744	0.0994775	0.5	94.2686	109.314	210.915	243.747	0.25753	-1.64372	-1.15341	-0.467659	9.25e-16	0.118187	0.280566	0.268041	0.292784
ENSG00000071909.18	MYO3B	FALSE	FALSE	FALSE	FALSE	FALSE	35	protein_coding	0.566667	1.03168	-0.264229	0.533333	0.3056	0.4193	0.4096	0.619	0.105539	-0.170619	-0.110573	NA	NA	NA	NA	0.0329897	0.0350515
ENSG00000071967.11	CYBRD1	FALSE	FALSE	FALSE	FALSE	FALSE	4	protein_coding	0.593478	5.8006	0.137368	0.521739	67.7364	85.6003	98.1913	113.57	0.361643	-1.20206	-0.529139	-0.529181	3.46e-21	0.0760686	0.607841	0.494845	0.562887
ENSG00000071991.8	CDH19	FALSE	FALSE	FALSE	FALSE	FALSE	12	protein_coding	0.108108	2.33042	0.67122	0.0900901	0.8756	1.2154	6.8361	9.00305	-0.364372	-1.8319	-2.06278	-0.173141	5.28e-29	NA	NA	0.0206186	0.0247423
ENSG00000071994.10	PDCD2	FALSE	FALSE	FALSE	FALSE	FALSE	7	protein_coding	0.773109	5.57271	-0.098883	0.677149	55.9408	60.8395	47.3427	50.9456	0.568807	-0.0329745	0.236165	0.160814	3.41e-12	0.0437143	0.492695	0.665979	0.758763
ENSG00000072041.16	SLC6A15	FALSE	FALSE	FALSE	FALSE	FALSE	12	protein_coding	0.957447	1.64505	0.406161	0.808511	0.7076	1.5011	0.5509	0.67915	0.501142	-0.264578	0.138864	0.0767366	1.58e-22	0.00516296	0.845396	0.0783505	0.0927835
ENSG00000072042.12	RDH11	FALSE	FALSE	FALSE	FALSE	FALSE	7	protein_coding	0.825704	9.64591	0.307904	0.713028	1534.01	1838.65	1236.22	1451.19	2.66532	0.0530031	0.311147	1.44408	1.41e-38	-0.331676	0.0876696	0.835052	0.96701
ENSG00000072062.13	PRKACA	FALSE	FALSE	FALSE	FALSE	FALSE	10	protein_coding	0.668449	5.62665	-0.0352494	0.581851	55.3652	59.9403	70.5152	79.4901	0.230418	-0.475231	-0.343445	-0.177125	3.04e-09	0.00434625	0.967004	0.674227	0.773196
ENSG00000072071.16	ADGRL1	FALSE	FALSE	FALSE	FALSE	FALSE	24	protein_coding	0.540909	3.70743	0.167453	0.468182	11.9746	14.8226	19.8802	22.6334	-0.231699	-1.37772	-0.686445	-0.435921	1.8e-49	-0.0490602	0.451651	0.424742	0.490722
ENSG00000072080.10	SPP2	FALSE	FALSE	FALSE	FALSE	FALSE	8	protein_coding	0.746803	1.67447	0.0342281	0.681122	2.9818	3.8747	2.4423	3.1818	0.934758	-0.198681	0.210048	0.10679	3.77e-20	0.0322871	0.270726	0.550515	0.602062
ENSG00000072110.13	ACTN1	FALSE	FALSE	FALSE	FALSE	FALSE	22	protein_coding	0.568966	7.47751	0.120567	0.482759	171.44	193.836	458.938	601.513	-0.264435	-1.62509	-1.41534	-1.11287	2.51e-60	-0.238915	0.0576824	0.461856	0.54433
ENSG00000072121.15	ZFYVE26	FALSE	FALSE	FALSE	FALSE	FALSE	42	protein_coding	0.549296	2.78854	-0.071974	0.484487	6.1158	6.8659	9.0971	10.0717	-0.0213725	-0.848612	-0.504843	-0.14407	3.09e-33	0.0185415	0.498974	0.418557	0.482474
ENSG00000072133.10	RPS6KA6	FALSE	FALSE	FALSE	FALSE	FALSE	22	protein_coding	0.853968	2.67895	-0.0134909	0.746835	7.2332	8.3335	4.3946	5.85915	1.21669	0.0247774	0.609937	0.167941	2.75e-31	0.0144501	0.745531	0.486598	0.554639
ENSG00000072134.15	EPN2	FALSE	FALSE	FALSE	FALSE	FALSE	11	protein_coding	0.565217	4.69319	-0.0550325	0.496746	25.4678	28.8604	34.8342	37.3816	-0.0666629	-0.767552	-0.437099	-0.309108	1.72e-41	-0.0330069	0.569884	0.472165	0.536082
ENSG00000072135.12	PTPN18	FALSE	FALSE	FALSE	FALSE	FALSE	15	protein_coding	0.700893	6.44964	-0.0299091	0.592428	105.095	120.84	112.32	123.949	0.564771	-0.393	-0.095038	0.0317502	0.406328	-0.165688	0.0340908	0.548454	0.647423
ENSG00000072163.19	LIMS2	FALSE	FALSE	FALSE	FALSE	FALSE	12	protein_coding	0.430168	6.65715	0.297469	0.343575	69.67	89.7438	247.288	338.727	-0.815399	-2.5326	-1.81285	-1.62003	1.1e-88	-0.335409	0.0120203	0.253608	0.317526
ENSG00000072182.12	ASIC4	FALSE	FALSE	FALSE	FALSE	FALSE	10	protein_coding	0.0632911	0.904414	-0.383084	0.0632911	0.2362	0.3211	1.0835	1.27155	-0.0479757	-0.558341	-0.753097	NA	NA	NA	NA	0.0103093	0.0103093
ENSG00000072195.14	SPEG	FALSE	FALSE	FALSE	FALSE	FALSE	41	protein_coding	0.312281	5.87127	0.404036	0.245614	28.4416	34.5562	162.431	232.994	-1.09752	-3.00965	-2.47275	-1.62232	6.13e-117	-0.189953	0.0479134	0.14433	0.183505
ENSG00000072201.13	LNX1	FALSE	FALSE	FALSE	FALSE	FALSE	11	protein_coding	0.681034	3.3625	0.227878	0.566524	14.4336	17.6716	11.2985	13.0799	0.989067	-0.523071	0.327592	0.0341465	0.261484	-0.10114	0.170799	0.54433	0.651546
ENSG00000072210.18	ALDH3A2	FALSE	FALSE	FALSE	FALSE	FALSE	12	protein_coding	0.608791	6.27148	0.0375976	0.505495	86.3824	97.4459	112.603	119.783	0.136978	-0.963544	-0.378581	-0.384861	5.69e-18	-0.207551	0.0229173	0.474227	0.571134
ENSG00000072274.12	TFRC	FALSE	FALSE	FALSE	FALSE	FALSE	19	protein_coding	0.582927	4.20434	0.118874	0.513382	19.296	23.047	33.7555	39.5523	0.316235	-1.15243	-0.776046	-0.32524	8.61e-19	0.0192276	0.85115	0.435052	0.492784
ENSG00000072310.16	SREBF1	FALSE	FALSE	FALSE	FALSE	FALSE	20	protein_coding	0.727273	7.08676	0.0617014	0.627907	188.456	232.687	165.084	190.365	1.06609	-0.322661	0.189942	0.138523	0.0180488	-0.0339532	0.863163	0.556701	0.643299
ENSG00000072315.3	TRPC5	FALSE	FALSE	FALSE	FALSE	FALSE	11	protein_coding	NA	NA	NA	NA	0.009	0.013	0.0191	0.027	0.00716691	-0.0114956	-0.0143695	NA	NA	NA	NA	NA	NA
ENSG00000072364.12	AFF4	FALSE	FALSE	FALSE	FALSE	FALSE	21	protein_coding	0.642259	4.56141	0.0618821	0.553942	31.234	37.619	32.4974	36.6422	0.641045	-0.64426	-0.0554659	-0.128946	0.000298122	-0.074173	0.430139	0.550515	0.63299
ENSG00000072401.14	UBE2D1	FALSE	FALSE	FALSE	FALSE	FALSE	7	protein_coding	0.647321	3.72586	-0.0798696	0.587054	14.3482	17.5239	14.8465	16.466	0.371297	-0.4172	-0.0460947	-0.0167292	0.414415	0.0921065	0.0269192	0.542268	0.597938
ENSG00000072415.8	MPP5	FALSE	FALSE	FALSE	FALSE	FALSE	15	protein_coding	0.764384	4.31112	0.0193495	0.644628	24.9146	27.92	22.047	25.0308	1.10097	-0.289317	0.169186	0.120151	3.72e-05	-0.0426357	0.606222	0.482474	0.575258
ENSG00000072422.16	RHOBTB1	FALSE	FALSE	FALSE	FALSE	FALSE	12	protein_coding	0.362903	3.83654	0.452151	0.326613	7.763	12.7994	26.3674	35.0519	-0.274636	-2.19832	-1.64296	-0.502315	9.16e-31	0.058444	0.471427	0.16701	0.185567
ENSG00000072501.17	SMC1A	FALSE	FALSE	FALSE	FALSE	FALSE	26	protein_coding	0.694805	4.13414	0.108263	0.617711	25.5828	30.0699	21.2729	26.5125	1.04346	-0.417283	0.255204	0.0221575	0.531914	0.0579941	0.527105	0.589691	0.661856
ENSG00000072506.12	HSD17B10	FALSE	FALSE	FALSE	FALSE	FALSE	6	protein_coding	0.88972	6.68063	-0.0295521	0.784644	130.776	146.067	88.9675	93.9408	1.058	0.344291	0.55061	0.604684	7.24e-68	0.140668	0.0429926	0.863918	0.981443
ENSG00000072518.20	MARK2	FALSE	FALSE	FALSE	FALSE	FALSE	19	protein_coding	0.728782	5.06343	0.00224524	0.63586	43.6354	49.6116	36.4513	38.5677	0.742863	-0.123198	0.253173	0.147178	2.22e-06	0.0505536	0.574537	0.709278	0.814433
ENSG00000072571.19	HMMR	FALSE	FALSE	FALSE	FALSE	FALSE	18	protein_coding	0.960699	2.01128	0.247792	0.925764	4.2148	5.2575	0.9312	1.2899	1.94965	0.478688	1.43311	0.207858	3.37e-65	0.088892	0.000192685	0.437113	0.453608
ENSG00000072609.17	CHFR	FALSE	FALSE	FALSE	FALSE	FALSE	18	protein_coding	0.496894	4.37373	-0.0064474	0.427245	16.441	18.4203	33.9766	36.6754	-0.274658	-1.22002	-1.00391	-0.398383	3e-54	-0.0350577	0.448855	0.284536	0.329897
ENSG00000072657.8	TRHDE	FALSE	FALSE	FALSE	FALSE	FALSE	19	protein_coding	0.324675	1.31041	-0.0472502	0.279221	0.711	0.9874	2.2753	3.09065	-0.0113384	-0.905808	-0.936787	NA	NA	NA	NA	0.0886598	0.103093
ENSG00000072682.18	P4HA2	FALSE	FALSE	FALSE	FALSE	FALSE	16	protein_coding	0.508475	4.31393	0.0528567	0.463768	17.743	20.1361	38.6681	44.5705	-0.133629	-1.26316	-1.08163	-0.513578	3.98e-57	0.055336	0.362042	0.395876	0.43299
ENSG00000072694.20	FCGR2B	FALSE	FALSE	FALSE	FALSE	FALSE	8	protein_coding	0.705479	2.37596	0.195788	0.657534	5.1422	6.671	5.5147	6.6101	1.19868	-0.689894	-0.0849432	0.0517172	0.00379335	0.074452	0.0236041	0.395876	0.424742
ENSG00000072736.18	NFATC3	FALSE	FALSE	FALSE	FALSE	FALSE	11	protein_coding	0.657635	3.55811	0.0746369	0.553086	13.3506	15.1838	17.4045	18.5256	0.667275	-0.863704	-0.358948	-0.112135	1.58e-05	-0.118297	0.0244409	0.461856	0.550515
ENSG00000072756.16	TRNT1	FALSE	FALSE	FALSE	FALSE	FALSE	10	protein_coding	0.690411	4.85174	0.0308731	0.617816	38.7378	46.1536	29.0607	32.0282	0.992028	-0.363306	0.402633	0.0916338	0.0139421	0.148559	0.085853	0.443299	0.519588
ENSG00000072778.19	ACADVL	FALSE	FALSE	FALSE	FALSE	FALSE	21	protein_coding	0.266667	9.75069	0.129403	0.242424	431.32	490.408	1422.52	1653.85	-0.424932	-2.06844	-1.7193	-1.02237	2.72e-54	-0.00335431	0.984567	0.0824742	0.0907216
ENSG00000072786.12	STK10	FALSE	FALSE	FALSE	FALSE	FALSE	19	protein_coding	0.454545	3.55575	0.100638	0.415094	8.4262	9.6623	18.7163	23.5754	-0.0981067	-1.30375	-1.06464	-0.304723	2.64e-37	0.0459105	0.241115	0.226804	0.247423
ENSG00000072803.17	FBXW11	FALSE	FALSE	FALSE	FALSE	FALSE	14	protein_coding	0.667969	4.55334	-0.0191494	0.583984	29.1458	33.4615	28.1311	31.147	0.532429	-0.374868	0.0493967	-0.0375395	0.179103	0.019197	0.834202	0.616495	0.705155
ENSG00000072818.11	ACAP1	FALSE	FALSE	FALSE	FALSE	FALSE	22	protein_coding	0.554779	4.62688	0.00348439	0.480186	25.323	29.3018	37.6719	44.1439	0.142335	-0.93409	-0.554962	-0.351295	2.24e-28	-0.0771809	0.281152	0.424742	0.490722
ENSG00000072832.14	CRMP1	FALSE	FALSE	FALSE	FALSE	FALSE	14	protein_coding	0.331839	3.91277	0.138215	0.286996	9.047	10.7452	24.0993	27.5863	-0.278637	-1.5885	-1.32088	-0.419721	7.21e-55	-0.0295914	0.566483	0.131959	0.152577
ENSG00000072840.12	EVC	FALSE	FALSE	FALSE	FALSE	FALSE	21	protein_coding	0.645221	3.13185	0.204781	0.552294	10.224	12.0843	12.4289	13.3903	0.293482	-0.771033	-0.258754	-0.141599	1.08e-10	-0.0597767	0.239793	0.620619	0.723711
ENSG00000072849.10	DERL2	FALSE	FALSE	FALSE	FALSE	FALSE	7	protein_coding	0.782427	6.43874	-0.0361318	0.669456	107.315	121.339	95.2071	103.843	0.772471	-0.0308946	0.171015	0.208689	8.68e-09	-0.00213227	0.987482	0.659794	0.771134
ENSG00000072858.10	SIDT1	FALSE	FALSE	FALSE	FALSE	FALSE	26	protein_coding	0.662526	3.38719	0.216683	0.559006	12.6342	16.0611	14.687	17.6684	0.630999	-0.689703	-0.202339	-0.0571507	0.0505746	-0.127535	0.0410172	0.556701	0.659794
ENSG00000072864.14	NDE1	FALSE	FALSE	FALSE	FALSE	FALSE	10	protein_coding	0.607807	4.10416	0.145586	0.549165	18.7396	20.9883	28.1414	33.5569	0.0492962	-0.990846	-0.561977	-0.410078	1.31e-37	0.0362998	0.659132	0.610309	0.674227
ENSG00000072952.18	MRVI1	FALSE	FALSE	FALSE	FALSE	FALSE	21	protein_coding	0.488372	4.86719	0.381773	0.410853	23.4826	29.9134	71.5308	90.7785	-0.540546	-2.32962	-1.56684	-1.05783	2.94e-75	-0.172503	0.0713992	0.327835	0.389691
ENSG00000072954.6	TMEM38A	FALSE	FALSE	FALSE	FALSE	FALSE	6	protein_coding	0.782895	3.51987	-0.0846723	0.676856	12.9358	14.4291	11.4485	12.4193	0.728189	-0.124112	0.162824	0.155266	6.75e-15	-0.0407047	0.379729	0.639175	0.736082
ENSG00000072958.8	AP1M1	FALSE	FALSE	FALSE	FALSE	FALSE	13	protein_coding	0.574661	4.98506	-0.0900855	0.519187	30.2192	32.1643	45.7784	48.7203	-0.0767499	-0.680594	-0.583409	-0.283124	9.72e-39	0.0469621	0.298264	0.474227	0.523711
ENSG00000073008.14	PVR	FALSE	FALSE	FALSE	FALSE	FALSE	8	protein_coding	0.734375	4.53305	-0.0402146	0.628062	27.7378	29.718	26.2423	32.3274	0.698752	-0.240255	0.0771011	0.0844208	0.002116	-0.0700469	0.275048	0.581443	0.678351
ENSG00000073050.11	XRCC1	FALSE	FALSE	FALSE	FALSE	FALSE	17	protein_coding	0.704684	4.65003	-0.0848195	0.636179	29.5402	32.7384	27.2002	29.578	0.524367	-0.196284	0.115004	0.0525746	0.0187836	0.143266	0.00166867	0.645361	0.713402
ENSG00000073060.15	SCARB1	FALSE	FALSE	FALSE	FALSE	FALSE	13	protein_coding	0.858065	5.37027	-0.0235043	0.747323	52.9538	58.3506	36.9527	42.1176	1.09185	0.197089	0.507522	0.460738	5.24e-46	0.0569307	0.484637	0.719588	0.82268
ENSG00000073067.13	CYP2W1	FALSE	FALSE	FALSE	FALSE	FALSE	9	protein_coding	0.315476	2.21734	0.515779	0.261905	1.488	2.3358	6.6806	11.4932	-0.127294	-1.66772	-1.62623	-0.171893	1.77e-19	-0.00401162	0.905419	0.0907216	0.109278
ENSG00000073111.13	MCM2	FALSE	FALSE	FALSE	FALSE	FALSE	16	protein_coding	0.835938	3.39169	0.0998187	0.738791	13.8934	16.2499	9.8902	11.4957	1.4197	0.185353	0.451643	0.318183	5.65e-41	0.135877	0.00338513	0.781443	0.882474
ENSG00000073146.15	MOV10L1	FALSE	FALSE	FALSE	FALSE	FALSE	28	protein_coding	0.741379	2.26215	0.334855	0.655172	3.9736	6.1903	3.9074	6.0553	1.32116	-0.610294	0.0193316	0.110388	2.08e-09	0.0282904	0.584228	0.313402	0.354639
ENSG00000073150.13	PANX2	FALSE	FALSE	FALSE	FALSE	FALSE	5	protein_coding	0.72093	2.79858	-0.00206257	0.631443	7.6864	9.7601	7.385	8.3521	0.844348	-0.420485	0.0509476	0.091125	6.24e-07	0.0461811	0.291656	0.505155	0.575258
ENSG00000073169.13	SELENOO	FALSE	FALSE	FALSE	FALSE	FALSE	10	protein_coding	0.652174	5.20565	-0.0184937	0.560102	37.3532	41.1082	57.2605	62.8591	0.268212	-0.881688	-0.603171	-0.195926	8.77e-09	-0.0149635	0.880754	0.451546	0.525773
ENSG00000073282.12	TP63	FALSE	FALSE	FALSE	FALSE	FALSE	14	protein_coding	0.533493	3.98561	0.697416	0.452153	16.4906	22.6049	34.9016	41.6328	-0.0940262	-2.48969	-1.03747	-0.709798	3.14e-42	-0.0493986	0.670762	0.389691	0.459794
ENSG00000073331.17	ALPK1	FALSE	FALSE	FALSE	FALSE	FALSE	16	protein_coding	0.319066	3.58902	0.180395	0.260163	6.8858	7.8033	23.5155	28.0969	-0.533412	-1.84778	-1.63637	-0.504932	5.59e-90	-0.0211805	0.566973	0.131959	0.169072
ENSG00000073350.13	LLGL2	FALSE	FALSE	FALSE	FALSE	FALSE	26	protein_coding	0.732227	5.86904	-0.0159919	0.640662	64.6102	75.6064	81.4133	104.268	0.612993	-0.422077	-0.328957	0.125338	0.00182325	0.0973953	0.212698	0.558763	0.637113
ENSG00000073417.14	PDE8A	FALSE	FALSE	FALSE	FALSE	FALSE	23	protein_coding	0.14881	4.63465	0.187148	0.0952381	11.8172	12.8105	36.1415	41.2155	-0.630949	-1.73755	-1.53495	-0.628892	1.43e-100	-0.0589279	0.121019	0.0329897	0.0515464
ENSG00000073464.11	CLCN4	FALSE	FALSE	FALSE	FALSE	FALSE	13	protein_coding	0.742029	1.37279	-0.247348	0.65896	2.0534	2.4236	1.779	2.4016	0.724062	-0.21499	0.135851	0.0556433	1.64e-12	0.0147336	0.376043	0.470103	0.527835
ENSG00000073536.17	NLE1	FALSE	FALSE	FALSE	FALSE	FALSE	13	protein_coding	0.947368	3.93533	-0.035672	0.861985	18.5558	21.3379	10.0923	11.3128	1.23528	0.458732	0.818038	0.419883	5.23e-87	0.106136	0.0147338	0.734021	0.816495
ENSG00000073578.16	SDHA	FALSE	FALSE	FALSE	FALSE	FALSE	15	protein_coding	0.714953	6.19252	-0.114131	0.65035	80.1314	87.4388	83.8683	92.4277	0.365882	-0.221184	-0.0649653	0.0323764	0.181743	0.0661695	0.239343	0.575258	0.630928
ENSG00000073584.19	SMARCE1	FALSE	FALSE	FALSE	FALSE	FALSE	12	protein_coding	0.804296	6.38634	-0.0468233	0.72381	100.505	110.697	87.6109	98.9938	0.806401	-0.0512843	0.195989	0.227458	2.73e-12	0.0891538	0.244922	0.626804	0.694845
ENSG00000073598.5	FNDC8	FALSE	FALSE	FALSE	FALSE	FALSE	4	protein_coding	0.730594	0.238837	-2.17271	0.652968	0.173	0.2138	0.1843	0.2111	0.137319	-0.0621524	-0.0138316	NA	NA	NA	NA	0.294845	0.329897
ENSG00000073605.18	GSDMB	FALSE	FALSE	FALSE	FALSE	FALSE	11	protein_coding	0.358974	4.35882	0.447646	0.333333	9.5668	13.4051	38.8762	44.0286	-0.308375	-2.37664	-1.91599	-0.553476	3.49e-35	0.0368987	0.6438	0.134021	0.14433
ENSG00000073614.12	KDM5A	FALSE	FALSE	FALSE	FALSE	FALSE	28	protein_coding	0.666667	3.67907	0.0518254	0.573308	17.0128	19.1551	15.7793	17.4825	0.676407	-0.462285	0.10234	-0.0361787	0.157108	-0.0103535	0.908619	0.628866	0.729897
ENSG00000073670.13	ADAM11	FALSE	FALSE	FALSE	FALSE	FALSE	27	protein_coding	0.345382	1.47316	-0.184521	0.308	1.2626	1.4942	2.8587	3.35195	-0.192462	-0.980165	-0.770133	-0.0449896	1.02e-08	-0.00166567	0.943729	0.158763	0.17732
ENSG00000073711.10	PPP2R3A	FALSE	FALSE	FALSE	FALSE	FALSE	14	protein_coding	0.585227	2.53548	-0.107238	0.515581	5.166	6.0742	6.6882	8.02155	0.305006	-0.622663	-0.318311	-0.0560266	5.11e-05	0.00190085	0.964344	0.375258	0.424742
ENSG00000073712.14	FERMT2	FALSE	FALSE	FALSE	FALSE	FALSE	16	protein_coding	0.501259	5.33114	0.200739	0.415617	33.7804	40.1221	100.547	123.091	-0.360854	-1.9454	-1.5458	-0.980623	1.29e-71	-0.214292	0.01503	0.340206	0.410309
ENSG00000073734.9	ABCB11	FALSE	FALSE	FALSE	FALSE	FALSE	28	protein_coding	0.675595	1.13247	-0.344694	0.607143	1.301	1.4403	2.2171	2.72515	0.425736	-0.477684	-0.4835	0.0350121	5.69e-06	NA	NA	0.420619	0.468041
ENSG00000073737.16	DHRS9	FALSE	FALSE	FALSE	FALSE	FALSE	8	protein_coding	0.720497	1.60439	0.0596236	0.652174	1.7254	2.4953	1.7012	2.5139	0.788371	-0.314809	0.0128675	0.0646393	4.02e-09	0.0371315	0.11074	0.216495	0.239175
ENSG00000073754.5	CD5L	FALSE	FALSE	FALSE	FALSE	FALSE	6	protein_coding	1	5.12594	2.2219	0.241379	0.1222	0.1808	0.4426	0.61235	0.0353989	-0.270648	-0.362342	0.0576937	4.66e-14	0.00227611	0.936672	0.014433	0.00206186
ENSG00000073756.11	PTGS2	FALSE	FALSE	FALSE	FALSE	FALSE	10	protein_coding	0.545741	4.61916	0.559201	0.48265	24.361	37.5235	52.8742	130.939	0.766573	-2.07339	-1.08698	-0.623708	3.86e-18	0.0683137	0.643122	0.315464	0.356701
ENSG00000073792.15	IGF2BP2	FALSE	FALSE	FALSE	FALSE	FALSE	16	protein_coding	0.333333	2.06212	0.313241	0.307317	1.684	2.1584	6.0238	7.75575	-0.221317	-1.60596	-1.38787	-0.142983	3.37e-20	0.0229582	0.293222	0.129897	0.140206
ENSG00000073803.13	MAP3K13	FALSE	FALSE	FALSE	FALSE	FALSE	15	protein_coding	0.83682	5.0428	-0.0433948	0.736952	40.7726	45.6713	31.0535	34.6036	0.952428	0.141165	0.382075	0.350377	2.87e-37	0.0787965	0.21232	0.727835	0.824742
ENSG00000073849.14	ST6GAL1	FALSE	FALSE	FALSE	FALSE	FALSE	8	protein_coding	0.748858	6.65245	0.267427	0.624146	172.765	262.521	102.519	134.789	1.84256	-0.33725	0.747246	0.387053	4.29e-06	-0.318879	0.132737	0.564948	0.676289
ENSG00000073861.2	TBX21	FALSE	FALSE	FALSE	FALSE	FALSE	6	protein_coding	0.482993	0.865903	-0.546429	0.428571	0.5486	0.7311	0.9858	1.2486	0.179951	-0.427638	-0.358756	NA	NA	NA	NA	0.129897	0.146392
ENSG00000073905.8	VDAC1P1	FALSE	FALSE	FALSE	FALSE	FALSE	1	pseudogene	0.668085	0.154906	-2.73005	0.567347	0.101	0.1301	0.1583	0.2182	0.072553	-0.0798023	-0.0731945	NA	NA	NA	NA	0.286598	0.323711
ENSG00000073910.21	FRY	FALSE	FALSE	FALSE	FALSE	FALSE	62	protein_coding	0.583878	4.47682	0.204635	0.529412	25.0068	31.8668	43.5985	61.7109	0.271938	-1.3109	-0.778106	-0.4808	3.76e-27	0.180628	0.0166498	0.501031	0.552577
ENSG00000073921.17	PICALM	FALSE	FALSE	FALSE	FALSE	FALSE	20	protein_coding	0.680672	6.37761	0.0355731	0.593645	112.44	126.503	109.576	120.16	0.531723	-0.42911	0.0368823	-0.112334	0.00668876	-0.011409	0.942833	0.731959	0.835052
ENSG00000073969.18	NSF	FALSE	FALSE	FALSE	FALSE	FALSE	21	protein_coding	0.903047	5.17773	0.0607761	0.792818	49.9286	58.2045	24.1866	27.1418	1.56431	0.343132	1.01582	0.504348	5.86e-40	0.0832402	0.434315	0.591753	0.672165
ENSG00000074047.21	GLI2	FALSE	FALSE	FALSE	FALSE	FALSE	14	protein_coding	0.380783	2.05007	0.284457	0.316726	2.1474	2.6816	6.5056	8.17105	-0.348182	-1.67488	-1.25381	-0.196712	2.11e-47	-0.041249	0.0247475	0.183505	0.220619
ENSG00000074054.18	CLASP1	FALSE	FALSE	FALSE	FALSE	FALSE	40	protein_coding	0.634103	3.78648	0.0865529	0.54025	16.0092	18.3471	19.4873	21.8062	0.177079	-0.769952	-0.268415	-0.241098	9.49e-23	-0.0609223	0.294152	0.62268	0.736082
ENSG00000074071.14	MRPS34	FALSE	FALSE	FALSE	FALSE	FALSE	3	protein_coding	0.904472	6.97772	-0.027429	0.795132	164.225	183.566	102.908	108.882	1.16821	0.389481	0.669123	0.661914	3.15e-73	0.101323	0.216297	0.808247	0.917526
ENSG00000074181.8	NOTCH3	FALSE	FALSE	FALSE	FALSE	FALSE	33	protein_coding	0.613527	4.428	0.156272	0.584541	24.6516	30.0844	35.3025	40.3768	0.430849	-1.0717	-0.50102	-0.260226	9.19e-11	0.287693	7.24e-06	0.498969	0.523711
ENSG00000074201.8	CLNS1A	FALSE	FALSE	FALSE	FALSE	FALSE	7	protein_coding	0.827515	6.57531	-0.0537737	0.745902	118.094	127.529	90.0256	96.7674	0.858393	0.0976161	0.387761	0.367742	6.8e-34	0.146949	0.0184974	0.750515	0.830928
ENSG00000074211.13	PPP2R2C	FALSE	FALSE	FALSE	FALSE	FALSE	10	protein_coding	0.699301	3.45911	0.296005	0.618605	16.2882	21.4746	12.036	14.104	1.30508	-0.567799	0.407286	0.0862472	0.00992808	0.0813761	0.319459	0.548454	0.618557
ENSG00000074219.13	TEAD2	FALSE	FALSE	FALSE	FALSE	FALSE	13	protein_coding	0.57173	4.57411	0.139981	0.513684	25.4028	30.7151	41.2952	47.4982	0.0354183	-1.27807	-0.679803	-0.527902	8.78e-40	0.0502273	0.609095	0.503093	0.558763
ENSG00000074266.19	EED	FALSE	FALSE	FALSE	FALSE	FALSE	13	protein_coding	0.466431	4.14721	-0.0474881	0.43662	13.9382	15.2329	25.8428	28.7671	-0.15009	-1.06202	-0.845529	-0.294688	1.78e-47	0.0763324	0.0088852	0.25567	0.272165
ENSG00000074276.10	CDHR2	FALSE	FALSE	FALSE	FALSE	FALSE	32	protein_coding	0.646259	0.642506	-0.852442	0.601351	0.436	0.5983	0.4956	0.65035	0.315413	-0.212918	-0.0586687	NA	NA	NA	NA	0.183505	0.195876
ENSG00000074317.10	SNCB	FALSE	FALSE	FALSE	FALSE	FALSE	7	protein_coding	0.4375	1.22151	0.16453	0.4375	0.1372	0.2162	0.3472	0.46125	0.105511	-0.212201	-0.244478	0.0586949	9.31e-26	0.00159864	0.936265	0.014433	0.014433
ENSG00000074319.12	TSG101	FALSE	FALSE	FALSE	FALSE	FALSE	10	protein_coding	0.863636	6.23889	-0.0451832	0.769397	91.4492	97.7545	75.0541	81.8712	0.907951	0.220559	0.281635	0.359838	8.26e-32	0.131216	0.0455148	0.736082	0.82268
ENSG00000074356.16	NCBP3	FALSE	FALSE	FALSE	FALSE	FALSE	13	protein_coding	0.563307	4.24238	-0.0470188	0.502577	17.1682	18.6019	28.1652	31.585	-0.119012	-0.91022	-0.682832	-0.302765	5.41e-43	0.0108489	0.847093	0.402062	0.449485
ENSG00000074370.17	ATP2A3	FALSE	FALSE	FALSE	FALSE	FALSE	23	protein_coding	0.555294	4.75264	0.265147	0.491765	27.2382	34.833	65.8508	81.8131	0.090785	-1.65465	-1.2433	-0.690946	3.18e-38	0.0245335	0.860051	0.430928	0.486598
ENSG00000074410.13	CA12	FALSE	FALSE	FALSE	FALSE	FALSE	11	protein_coding	0.391667	3.01158	0.395336	0.333333	4.7654	6.8651	12.6434	17.568	-0.0368355	-1.85734	-1.24271	-0.304762	1.02e-25	0.00832583	0.907942	0.164948	0.193814
ENSG00000074416.14	MGLL	FALSE	FALSE	FALSE	FALSE	FALSE	13	protein_coding	0.586813	4.83932	0.143915	0.501099	35.296	42.7434	44.2776	51.3259	0.477697	-1.06095	-0.318987	-0.366919	3.95e-16	-0.126001	0.22943	0.470103	0.550515
ENSG00000074527.11	NTN4	FALSE	FALSE	FALSE	FALSE	FALSE	11	protein_coding	0.607143	5.2652	0.339204	0.538767	49.103	58.0987	78.2507	91.1447	0.195597	-1.51554	-0.661527	-0.720336	1.95e-31	0.105503	0.458143	0.558763	0.630928
ENSG00000074582.13	BCS1L	FALSE	FALSE	FALSE	FALSE	FALSE	9	protein_coding	0.315152	5.97412	0.0265818	0.325581	41.6058	44.5569	89.6519	97.4359	-0.0744442	-1.25224	-1.08929	-0.339254	5.76e-23	0.0133399	0.861852	0.115464	0.107216
ENSG00000074590.13	NUAK1	FALSE	FALSE	FALSE	FALSE	FALSE	7	protein_coding	0.540323	2.62642	0.194435	0.491935	5.7562	7.5056	8.4971	10.4271	0.270656	-1.20638	-0.491275	-0.154057	5.84e-17	0.0716835	0.0198967	0.37732	0.414433
ENSG00000074603.18	DPP8	FALSE	FALSE	FALSE	FALSE	FALSE	21	protein_coding	0.604555	3.51235	0.0045083	0.516529	12.1214	14.4077	15.8645	16.9926	0.183529	-0.747979	-0.362068	-0.182478	9.57e-20	-0.0281206	0.587889	0.515464	0.602062
ENSG00000074621.13	SLC24A1	FALSE	FALSE	FALSE	FALSE	FALSE	12	protein_coding	0.728261	3.06668	-0.0924783	0.637744	9.4482	10.4725	8.4102	9.04525	0.649227	-0.214645	0.150957	0.0865307	2.96e-08	0.0236328	0.59744	0.606186	0.690722
ENSG00000074657.13	ZNF532	FALSE	FALSE	FALSE	FALSE	FALSE	11	protein_coding	0.573876	5.97574	0.163979	0.489316	70.7302	80.5527	116.506	136.177	0.0154017	-1.45109	-0.71208	-0.753736	6.74e-39	-0.241173	0.0393801	0.472165	0.552577
ENSG00000074660.15	SCARF1	FALSE	FALSE	FALSE	FALSE	FALSE	11	protein_coding	0.259259	3.08119	0.258631	0.253968	3.9058	4.7463	13.2409	16.6416	-0.375445	-1.69818	-1.53748	-0.309385	1.78e-59	0.0502091	0.00826875	0.0989691	0.101031
ENSG00000074695.5	LMAN1	FALSE	FALSE	FALSE	FALSE	FALSE	13	protein_coding	0.783482	5.9072	0.0575022	0.683742	87.1992	101.58	60.5211	69.195	1.31027	-0.0166011	0.519684	0.32966	6.3e-13	-0.0040745	0.983631	0.63299	0.723711
ENSG00000074696.12	HACD3	FALSE	FALSE	FALSE	FALSE	FALSE	13	protein_coding	0.822176	5.78609	0.0772059	0.705637	78.8602	90.7208	56.4812	65.4846	1.44869	-0.0265409	0.474386	0.47879	5.9e-26	-0.0456805	0.736303	0.696907	0.810309
ENSG00000074706.13	IPCEF1	FALSE	FALSE	FALSE	FALSE	FALSE	13	protein_coding	0.581301	1.43297	-0.184236	0.504065	1.5946	2.0139	2.4824	3.28135	0.374431	-0.636656	-0.42457	0.00353753	0.668945	-0.00946576	0.640543	0.25567	0.294845
ENSG00000074755.14	ZZEF1	FALSE	FALSE	FALSE	FALSE	FALSE	55	protein_coding	0.526992	3.88818	0.118958	0.455471	12.9026	14.8442	25.2948	29.7348	-0.178806	-1.46121	-0.919423	-0.452895	3.2e-58	-0.046556	0.401403	0.369072	0.42268
ENSG00000074771.3	NOX3	FALSE	FALSE	FALSE	FALSE	FALSE	14	protein_coding	NA	NA	NA	NA	0.0096	0.0123	0.0245	0.045	0.0137838	-0.0175656	-0.0211362	NA	NA	NA	NA	NA	NA
ENSG00000074800.15	ENO1	FALSE	FALSE	FALSE	FALSE	FALSE	13	protein_coding	0.806378	8.91422	-0.0210448	0.745455	622.743	739.758	477.699	589.646	0.91482	-0.0311769	0.381832	0.327522	5.79e-13	0.264248	0.00284918	0.676289	0.729897
ENSG00000074803.18	SLC12A1	FALSE	FALSE	FALSE	FALSE	FALSE	28	protein_coding	0.788732	0.893095	-0.337502	0.760563	0.4196	0.7619	0.3542	0.4552	0.349088	-0.179816	0.0680437	NA	NA	NA	NA	0.11134	0.115464
ENSG00000074842.7	MYDGF	FALSE	FALSE	FALSE	FALSE	FALSE	6	protein_coding	0.872093	7.6477	0.0326231	0.753876	270.796	316.843	170.096	190.521	1.35596	0.413507	0.667719	0.825293	9.37e-68	0.00119966	0.993855	0.802062	0.927835
ENSG00000074855.10	ANO8	FALSE	FALSE	FALSE	FALSE	FALSE	18	protein_coding	0.530405	3.03852	0.0278175	0.468013	6.272	7.1322	13.3291	14.9378	0.0942739	-1.1637	-0.978524	-0.175526	4.35e-24	0.0121795	0.745531	0.286598	0.323711
ENSG00000074935.13	TUBE1	FALSE	FALSE	FALSE	FALSE	FALSE	12	protein_coding	0.137566	4.21615	0.194066	0.10582	8.8176	9.8085	28.5339	34.4319	-0.677414	-1.82584	-1.58893	-0.616201	2.4e-115	-0.0574187	0.0760429	0.0412371	0.0536082
ENSG00000074964.16	ARHGEF10L	FALSE	FALSE	FALSE	FALSE	FALSE	29	protein_coding	0.136612	5.20669	0.179734	0.114754	17.1788	19.7869	64.5363	68.6338	-0.68386	-1.91203	-1.85004	-0.810006	1.4e-106	0.021508	0.719004	0.043299	0.0515464
ENSG00000074966.10	TXK	FALSE	FALSE	FALSE	FALSE	FALSE	15	protein_coding	0.442105	1.17859	-0.353616	0.390625	0.8934	1.0784	1.9137	2.26765	0.12979	-0.631253	-0.621873	NA	NA	NA	NA	0.154639	0.173196
ENSG00000075035.9	WSCD2	FALSE	FALSE	FALSE	FALSE	FALSE	10	protein_coding	0.435424	2.65382	0.434088	0.380952	4.25	5.4078	11.3882	14.736	0.0238283	-1.85687	-1.23858	-0.268164	1.02e-31	-0.0303596	0.440597	0.214433	0.243299
ENSG00000075043.18	KCNQ2	FALSE	FALSE	FALSE	FALSE	FALSE	17	protein_coding	0.74	3.69983	0.976529	0.656716	12.0896	22.3801	12.6944	23.2002	2.91666	-0.67919	-0.0651651	0.134636	0.00794922	0.127847	0.234963	0.272165	0.305155
ENSG00000075073.14	TACR2	FALSE	FALSE	FALSE	FALSE	FALSE	6	protein_coding	0.365	2.72625	0.36281	0.258537	3.2776	4.6376	11.0814	16.7791	-0.00552053	-1.57763	-1.49791	-0.243845	5.81e-21	-0.0906872	0.00460337	0.109278	0.150515
ENSG00000075089.9	ACTR6	FALSE	FALSE	FALSE	FALSE	FALSE	11	protein_coding	0.693798	4.37208	-0.0760229	0.611219	23.9286	26.9413	23.995	25.8108	0.484709	-0.27443	-0.00383763	0.0192763	0.382752	0.0509305	0.337462	0.651546	0.738144
ENSG00000075131.9	TIPIN	FALSE	FALSE	FALSE	FALSE	FALSE	8	protein_coding	0.731308	2.83732	-0.146838	0.643357	7.7898	8.7704	7.019	8.00595	0.602392	-0.19191	0.132408	0.0827936	8.18e-11	-0.0016857	0.972046	0.569072	0.645361
ENSG00000075142.13	SRI	FALSE	FALSE	FALSE	FALSE	FALSE	8	protein_coding	0.760593	6.71541	-0.0441138	0.72093	129.534	147.716	121.344	137.525	0.690399	-0.155312	0.0934801	0.136177	0.000136834	0.34266	2.57e-07	0.703093	0.740206
ENSG00000075151.20	EIF4G3	FALSE	FALSE	FALSE	FALSE	FALSE	35	protein_coding	0.659889	4.47443	-0.0224989	0.581181	27.065	31.5465	27.9962	31.0156	0.462857	-0.401976	-0.0470916	-0.0651317	0.0128547	0.0581424	0.379648	0.649485	0.736082
ENSG00000075188.8	NUP37	FALSE	FALSE	FALSE	FALSE	FALSE	10	protein_coding	0.873362	4.3516	-0.073245	0.784314	24.3776	27.4438	18.9988	21.3526	0.901754	0.176412	0.343642	0.309768	8.69e-43	0.0998753	0.0253102	0.742268	0.824742
ENSG00000075213.10	SEMA3A	FALSE	FALSE	FALSE	FALSE	FALSE	18	protein_coding	0.411765	1.62106	0.156908	0.358824	1.2046	1.7589	3.5138	4.3041	0.191542	-1.09356	-1.03383	-0.0672392	6.56e-11	-0.025031	0.126408	0.125773	0.14433
ENSG00000075218.18	GTSE1	FALSE	FALSE	FALSE	FALSE	FALSE	12	protein_coding	0.917241	1.88336	0.102156	0.89726	2.4186	3.4365	1.1713	1.515	1.1314	0.0540399	0.654847	0.136935	2.24e-42	0.058746	0.0024423	0.270103	0.274227
ENSG00000075223.13	SEMA3C	FALSE	FALSE	FALSE	FALSE	FALSE	18	protein_coding	0.686775	5.49961	0.220691	0.566125	64.0988	81.2814	69.2407	80.6866	1.07316	-1.06372	-0.109676	-0.14876	0.0168725	-0.318531	0.0169002	0.503093	0.610309
ENSG00000075234.16	TTC38	FALSE	FALSE	FALSE	FALSE	FALSE	14	protein_coding	0.777778	5.55773	-0.0390729	0.669565	61.2894	66.7065	44.0316	47.8805	0.862314	0.000642846	0.468049	0.273988	1.24e-17	-0.110579	0.156461	0.635052	0.736082
ENSG00000075239.13	ACAT1	FALSE	FALSE	FALSE	FALSE	FALSE	12	protein_coding	0.847561	6.24535	-0.0407515	0.753799	93.4686	108.41	64.34	71.2957	0.974908	0.0190535	0.531869	0.283429	3.88e-15	0.0681639	0.507709	0.51134	0.573196
ENSG00000075240.16	GRAMD4	FALSE	FALSE	FALSE	FALSE	FALSE	19	protein_coding	0.414938	4.03221	0.243221	0.355372	11.7252	15.24	25.998	38.0923	0.27888	-1.38662	-1.08516	-0.379706	2.6e-17	-0.00579262	0.965749	0.17732	0.206186
ENSG00000075275.16	CELSR1	FALSE	FALSE	FALSE	FALSE	FALSE	35	protein_coding	0.605856	3.27902	0.0980087	0.525843	9.6564	11.2483	14.6091	16.2959	0.0641414	-1.06622	-0.550667	-0.207537	1.26e-20	-0.0206884	0.706896	0.482474	0.554639
ENSG00000075290.7	WNT8B	FALSE	FALSE	FALSE	FALSE	FALSE	6	protein_coding	0.796209	0.680044	-0.869209	0.658768	0.6732	0.8275	0.4721	0.60125	0.468199	-0.0869239	0.184734	NA	NA	NA	NA	0.286598	0.346392
ENSG00000075292.18	ZNF638	FALSE	FALSE	FALSE	FALSE	FALSE	28	protein_coding	0.590164	6.45891	-0.0575451	0.519737	80.0312	85.8403	122.835	139.247	0.0434526	-0.8318	-0.611869	-0.232055	1.83e-14	0.0459305	0.456296	0.325773	0.371134
ENSG00000075303.12	SLC25A40	FALSE	FALSE	FALSE	FALSE	FALSE	12	protein_coding	0.760349	3.9206	0.0425593	0.669565	19.6044	23.1496	14.6581	17.6383	0.992416	-0.121487	0.396043	0.173116	5.84e-11	0.0188588	0.834647	0.635052	0.719588
ENSG00000075336.11	TIMM21	FALSE	FALSE	FALSE	FALSE	FALSE	6	protein_coding	0.65285	4.82835	-0.0479861	0.572414	31.8306	33.805	35.0138	37.7525	0.195348	-0.396662	-0.133509	-0.132291	9.42e-09	0.0111631	0.889365	0.684536	0.779381
ENSG00000075340.22	ADD2	FALSE	FALSE	FALSE	FALSE	FALSE	21	protein_coding	0.878788	2.48753	0.574557	0.838384	3.4258	5.7983	1.4774	2.1333	1.29075	-0.479598	0.837111	0.0902022	3.63e-09	0.0531185	0.136684	0.171134	0.179381
ENSG00000075388.3	FGF4	FALSE	FALSE	FALSE	FALSE	FALSE	3	protein_coding	NA	NA	NA	NA	0.006	0.047	0.011	0.018	0.0086303	0	-0.00715269	NA	NA	NA	NA	NA	NA
ENSG00000075391.16	RASAL2	FALSE	FALSE	FALSE	FALSE	FALSE	18	protein_coding	0.55615	2.66241	0.126235	0.512	6.533	8.7722	7.4652	8.4478	0.518299	-0.937784	-0.16832	-0.0653439	0.00178737	0.0384288	0.460764	0.395876	0.428866
ENSG00000075399.13	VPS9D1	FALSE	FALSE	FALSE	FALSE	FALSE	15	protein_coding	0.440329	4.17246	0.0259618	0.390947	13.1628	15.4373	28.2368	31.2057	-0.0656336	-1.29871	-1.04568	-0.3493	1.06e-42	-0.0232945	0.668018	0.195876	0.220619
ENSG00000075407.18	ZNF37A	FALSE	FALSE	FALSE	FALSE	FALSE	8	protein_coding	0.585052	3.24072	-0.0578955	0.505051	9.0076	10.0108	12.187	14.2294	0.189543	-0.841727	-0.39802	-0.141113	4.57e-19	-0.0431106	0.183246	0.412371	0.468041
ENSG00000075413.17	MARK3	FALSE	FALSE	FALSE	FALSE	FALSE	19	protein_coding	0.163265	6.09866	0.00541158	0.157895	42.9104	46.191	84.4066	92.276	-0.341482	-1.09514	-0.959785	-0.432129	2.85e-57	0.00480207	0.94106	0.0494845	0.0494845
ENSG00000075415.12	SLC25A3	FALSE	FALSE	FALSE	FALSE	FALSE	8	protein_coding	0.777083	8.45506	-0.0819831	0.698545	417.062	455.652	340.29	366.457	0.513588	0.00487928	0.292719	0.181674	9.8e-11	0.108794	0.10661	0.692784	0.769072
ENSG00000075420.12	FNDC3B	FALSE	FALSE	FALSE	FALSE	FALSE	26	protein_coding	0.619687	3.91317	0.0508745	0.554566	18.481	23.0729	18.4265	23.7284	0.608123	-0.675986	0.00404174	-0.111747	0.000158796	0.0351201	0.679281	0.513402	0.571134
ENSG00000075426.11	FOSL2	FALSE	FALSE	FALSE	FALSE	FALSE	4	protein_coding	0.484507	5.66291	0.198708	0.425352	47.7898	59.8823	106.017	121.721	0.0265991	-1.82984	-1.13318	-0.845099	2.99e-47	-0.0205018	0.90259	0.31134	0.354639
ENSG00000075429.8	CACNG5	FALSE	FALSE	FALSE	FALSE	FALSE	6	protein_coding	NA	NA	NA	NA	0.02	0.029	0.0302	0.04	0.0285692	0	-0.0143553	NA	NA	NA	NA	NA	NA
ENSG00000075461.5	CACNG4	FALSE	FALSE	FALSE	FALSE	FALSE	4	protein_coding	0.681941	4.35119	0.588807	0.557951	30.8624	41.1195	33.5933	41.1255	1.56383	-1.43374	-0.118638	-0.0424265	0.488349	-0.341619	0.00787697	0.426804	0.521649
ENSG00000075539.14	FRYL	FALSE	FALSE	FALSE	FALSE	FALSE	64	protein_coding	0.678788	4.07536	-0.0404222	0.588957	20.1426	23.7211	18.4219	21.1801	0.532259	-0.30126	0.122468	0.00929038	0.696448	0.0172028	0.824641	0.593814	0.692784
ENSG00000075568.16	TMEM131	FALSE	FALSE	FALSE	FALSE	FALSE	41	protein_coding	0.663732	4.40094	0.0320171	0.571178	27.8732	30.9421	24.0318	25.896	0.594573	-0.297282	0.205969	-0.00553983	0.851498	-0.0155445	0.876328	0.670103	0.77732
ENSG00000075618.17	FSCN1	FALSE	FALSE	FALSE	FALSE	FALSE	5	protein_coding	0.549254	3.62279	0.111012	0.511834	11.054	14.1303	20.6445	26.4334	0.259592	-1.2359	-0.844488	-0.265366	2.55e-20	0.124562	0.00427528	0.356701	0.379381
ENSG00000075624.14	ACTB	FALSE	FALSE	FALSE	FALSE	FALSE	7	protein_coding	0.555556	11.6168	-0.00612251	0.474432	2957.69	3282.01	5485.18	7405.41	0.0759084	-0.943973	-0.890844	-0.508705	1.37e-26	-0.0238913	0.854906	0.34433	0.402062
ENSG00000075643.5	MOCOS	FALSE	FALSE	FALSE	FALSE	FALSE	15	protein_coding	0.594444	1.83967	-0.150977	0.529086	2.835	3.3039	4.1179	5.2509	0.347787	-0.57683	-0.416325	-0.0190193	0.0943461	0.00622467	0.827799	0.393814	0.441237
ENSG00000075651.15	PLD1	FALSE	FALSE	FALSE	FALSE	FALSE	27	protein_coding	0.426282	2.80421	0.125735	0.387821	5.1976	6.7606	9.7988	10.6037	-0.139014	-1.34439	-0.801089	-0.234258	3.07e-38	0.0261965	0.492547	0.249485	0.274227
ENSG00000075673.11	ATP12A	FALSE	FALSE	FALSE	FALSE	FALSE	23	protein_coding	0.837838	2.72628	1.18931	0.810811	2.1494	5.1373	0.5713	1.8873	1.57578	-0.0827188	1.00312	0.107393	8.3e-07	0.0822808	0.0868953	0.123711	0.127835
ENSG00000075702.17	WDR62	FALSE	FALSE	FALSE	FALSE	FALSE	32	protein_coding	0.713262	1.64441	-0.223567	0.678571	2.3888	2.9524	2.288	2.50225	0.661816	-0.27713	0.0435644	0.0872536	4.54e-21	0.0449891	0.00979049	0.391753	0.410309
ENSG00000075711.20	DLG1	FALSE	FALSE	FALSE	FALSE	FALSE	26	protein_coding	0.643145	4.61753	0.00264388	0.5625	30.7616	35.7839	29.1193	32.3237	0.5306	-0.46055	0.0765954	-0.0940075	0.0018184	-0.00619881	0.958127	0.575258	0.657732
ENSG00000075785.12	RAB7A	FALSE	FALSE	FALSE	FALSE	FALSE	6	protein_coding	0.763359	7.16009	-0.0538933	0.674286	174.395	199.032	154.133	166.949	0.578085	-0.0826987	0.177105	0.16793	2.06e-07	0.110197	0.144533	0.729897	0.824742
ENSG00000075790.10	BCAP29	FALSE	FALSE	FALSE	FALSE	FALSE	9	protein_coding	0.823276	5.92306	0.0435082	0.713978	85.8894	96.7078	66.3344	73.0018	1.42724	-0.0488697	0.367836	0.473409	2.37e-27	-0.00467077	0.978033	0.684536	0.787629
ENSG00000075826.16	SEC31B	FALSE	FALSE	FALSE	FALSE	FALSE	26	protein_coding	0.0852713	4.574	0.688789	0.0852713	5.8152	7.1606	31.0538	34.5546	-1.319	-2.81524	-2.23367	-0.610521	3.98e-59	0.00724048	0.897115	0.0226804	0.0226804
ENSG00000075856.11	SART3	FALSE	FALSE	FALSE	FALSE	FALSE	19	protein_coding	0.651543	4.81665	0.00993321	0.574275	30.1824	32.9868	41.8015	45.9646	0.0487415	-0.732281	-0.45693	-0.287174	4.56e-25	0.00763821	0.936689	0.653608	0.740206
ENSG00000075884.13	ARHGAP15	FALSE	FALSE	FALSE	FALSE	FALSE	14	protein_coding	0.520833	2.98442	0.178116	0.467128	5.959	8.0408	11.9123	17.7452	0.188652	-1.27613	-0.891794	-0.208227	7.9e-18	0.0228068	0.658129	0.278351	0.309278
ENSG00000075886.10	TUBA3D	FALSE	FALSE	FALSE	FALSE	FALSE	5	protein_coding	0.664062	3.98448	0.494507	0.546875	13.8628	20.7575	24.0736	56.6566	1.49241	-1.23343	-0.754463	-0.142201	0.0083024	-0.170206	0.087504	0.28866	0.350515
ENSG00000075891.21	PAX2	FALSE	FALSE	FALSE	FALSE	FALSE	11	protein_coding	0.1	4.3268	1.86864	0.1	0.3454	0.541	0.3255	1.89985	0.358333	-0.0342822	0.0214985	-0.0373547	0.0358016	NA	NA	0.00206186	0.00206186
ENSG00000075914.12	EXOSC7	FALSE	FALSE	FALSE	FALSE	FALSE	9	protein_coding	0.722868	5.3769	-0.118818	0.642857	47.6564	51.8069	44.8937	46.1654	0.390608	-0.122373	0.0843336	0.0871372	5.71e-05	0.0730627	0.149224	0.686598	0.769072
ENSG00000075945.12	KIFAP3	FALSE	FALSE	FALSE	FALSE	FALSE	21	protein_coding	0.631783	3.82053	-0.0679454	0.553398	15.356	16.8014	17.9837	19.8049	0.22692	-0.548256	-0.214941	-0.122041	2.37e-11	0.0349847	0.433635	0.587629	0.672165
ENSG00000075975.15	MKRN2	FALSE	FALSE	FALSE	FALSE	FALSE	8	protein_coding	0.693478	3.93943	-0.105866	0.614191	17.0058	18.748	17.1491	18.4611	0.406394	-0.314115	-0.0114364	-0.00560712	0.770701	0.0525136	0.218293	0.571134	0.657732
ENSG00000076003.4	MCM6	FALSE	FALSE	FALSE	FALSE	FALSE	17	protein_coding	0.654867	3.24669	-0.0390105	0.614155	10.2078	12.2304	11.0893	12.7769	0.458658	-0.51396	-0.109228	-0.0158011	0.422408	0.0982804	0.0068003	0.554639	0.610309
ENSG00000076043.9	REXO2	FALSE	FALSE	FALSE	FALSE	FALSE	7	protein_coding	0.831832	7.59618	0.0669659	0.757485	269.434	327.248	179.509	212.677	1.59299	-0.00982398	0.583206	0.44922	3.15e-14	0.278752	0.0302908	0.521649	0.571134
ENSG00000076053.10	RBM7	FALSE	FALSE	FALSE	FALSE	FALSE	5	protein_coding	0.697842	4.44865	0.0621154	0.61244	27.4734	31.4623	25.5677	30.0273	0.832851	-0.506242	0.0999414	0.00740671	0.83576	0.0483149	0.605397	0.527835	0.6
ENSG00000076067.12	RBMS2	FALSE	FALSE	FALSE	FALSE	FALSE	14	protein_coding	0.472296	3.58692	0.129228	0.426316	10.8948	12.7243	17.9979	20.5957	-0.115361	-1.35449	-0.675509	-0.400474	2.71e-51	-0.00121301	0.988259	0.334021	0.369072
ENSG00000076108.11	BAZ2A	FALSE	FALSE	FALSE	FALSE	FALSE	30	protein_coding	0.60166	5.00294	0.138485	0.52795	36.228	43.0109	58.7098	62.4889	0.143233	-1.23179	-0.68158	-0.468621	4.45e-27	0.00717927	0.961217	0.525773	0.597938
ENSG00000076201.14	PTPN23	FALSE	FALSE	FALSE	FALSE	FALSE	25	protein_coding	0.64794	4.49106	-0.0116974	0.573832	24.544	27.0812	31.5212	34.0921	0.133986	-0.670956	-0.348396	-0.193484	3.03e-14	0.0798875	0.144472	0.63299	0.713402
ENSG00000076242.14	MLH1	FALSE	FALSE	FALSE	FALSE	FALSE	20	protein_coding	0.696013	4.64149	-0.0590003	0.61194	29.1276	31.0085	29.6287	31.3852	0.36159	-0.227155	-0.0237984	0.0115626	0.594987	0.0389182	0.488914	0.760825	0.863918
ENSG00000076248.10	UNG	FALSE	FALSE	FALSE	FALSE	FALSE	7	protein_coding	0.806794	4.5129	-0.0727083	0.720339	26.6278	30.4027	23.3608	25.7245	0.74891	0.0365058	0.181559	0.234533	9.76e-23	0.149049	0.000999256	0.701031	0.783505
ENSG00000076258.9	FMO4	FALSE	FALSE	FALSE	FALSE	FALSE	10	protein_coding	0.518135	2.20836	-0.0320289	0.430052	3.5152	3.9741	5.7748	6.70185	-0.0829751	-0.947267	-0.585388	-0.112072	1.09e-22	-0.0421332	0.0540186	0.342268	0.412371
ENSG00000076321.10	KLHL20	FALSE	FALSE	FALSE	FALSE	FALSE	12	protein_coding	0.613592	3.7352	0.125045	0.532946	16.064	19.2199	20.274	23.5961	0.399955	-0.915553	-0.318135	-0.235865	3.24e-16	-0.0102406	0.914924	0.56701	0.651546
ENSG00000076344.15	RGS11	FALSE	FALSE	FALSE	FALSE	FALSE	17	protein_coding	0.604563	4.62265	0.373592	0.573585	20.9518	29.0039	52.7631	69.3965	1.03862	-1.91374	-1.29228	-0.298549	2.45e-08	0.198675	0.0118349	0.313402	0.327835
ENSG00000076351.12	SLC46A1	FALSE	FALSE	FALSE	FALSE	FALSE	5	protein_coding	0.823928	4.48407	-0.0919218	0.730769	26.2696	28.2723	21.5946	22.984	0.824738	0.037366	0.271315	0.280625	1.15e-40	0.0467274	0.33555	0.665979	0.752577
ENSG00000076356.6	PLXNA2	FALSE	FALSE	FALSE	FALSE	FALSE	32	protein_coding	0.12973	3.74916	0.423021	0.124324	4.6196	5.4681	21.4933	29.1077	-0.942425	-2.34518	-2.00096	-0.606189	3.73e-113	0.000421049	0.99217	0.0474227	0.0494845
ENSG00000076382.16	SPAG5	FALSE	FALSE	FALSE	FALSE	FALSE	24	protein_coding	0.662116	3.17512	0.160566	0.656463	9.1942	12.3451	10.0233	13.8002	1.03194	-0.900679	-0.112808	0.0597306	0.0242879	0.213013	1.72e-07	0.397938	0.4
ENSG00000076513.16	ANKRD13A	FALSE	FALSE	FALSE	FALSE	FALSE	15	protein_coding	0.541872	4.69334	-0.0038797	0.502463	25.5874	30.0032	40.0085	42.5663	0.0884106	-0.943632	-0.62518	-0.35053	1.6e-34	0.0988357	0.075808	0.420619	0.453608
ENSG00000076554.15	TPD52	FALSE	FALSE	FALSE	FALSE	FALSE	9	protein_coding	0.85289	7.77671	0.238944	0.74606	394.112	505.08	199.132	241.59	2.39273	0.518593	0.98131	1.4065	5.04e-76	0.178992	0.216385	0.878351	1.00412
ENSG00000076555.15	ACACB	FALSE	FALSE	FALSE	FALSE	FALSE	53	protein_coding	0.282443	4.18764	0.304928	0.232824	9.602	11.2912	39.5884	42.0715	-0.709393	-2.27155	-1.93673	-0.7945	1.35e-111	-0.0640947	0.1699	0.125773	0.152577
ENSG00000076604.14	TRAF4	FALSE	FALSE	FALSE	FALSE	FALSE	8	protein_coding	0.756044	6.34667	0.0473044	0.666667	99.2524	111.02	144.369	181.31	0.892953	-0.605292	-0.536079	0.117848	0.0198595	0.0581378	0.601451	0.626804	0.709278
ENSG00000076641.4	PAG1	FALSE	FALSE	FALSE	FALSE	FALSE	9	protein_coding	0.585915	2.28438	0.0407162	0.51831	4.2912	5.3932	5.7657	6.875	0.401793	-0.890691	-0.354644	-0.0427257	0.00310576	0.0227748	0.513861	0.379381	0.428866
ENSG00000076650.6	GPATCH1	FALSE	FALSE	FALSE	FALSE	FALSE	20	protein_coding	0.42803	3.25056	-0.10914	0.372624	7.2284	7.73	12.4523	14.0049	-0.0883414	-0.87691	-0.709169	-0.161884	9.36e-40	0.00282461	0.928567	0.202062	0.23299
ENSG00000076662.9	ICAM3	FALSE	FALSE	FALSE	FALSE	FALSE	7	protein_coding	0.923077	4.59326	0.100921	0.822669	32.1254	35.9132	17.7765	21.3795	1.64537	0.792626	0.81901	0.71949	3.63e-118	0.141587	0.00985527	0.927835	1.03918
ENSG00000076685.18	NT5C2	FALSE	FALSE	FALSE	FALSE	FALSE	19	protein_coding	0.666081	5.93165	0.0466161	0.575439	78.6742	89.7898	80.6541	89.6604	0.478072	-0.422636	-0.0354128	-0.153482	0.000161227	-0.108816	0.307722	0.676289	0.781443
ENSG00000076706.16	MCAM	FALSE	FALSE	FALSE	FALSE	FALSE	16	protein_coding	0.433628	6.29598	0.27571	0.371681	56.3292	69.6756	194.947	265.253	-0.646312	-2.33717	-1.77312	-1.39748	1.48e-82	-0.107644	0.451455	0.259794	0.303093
ENSG00000076716.8	GPC4	FALSE	FALSE	FALSE	FALSE	FALSE	9	protein_coding	0.682819	3.27452	0.169447	0.606593	12.065	14.6607	12.7831	14.5813	0.789535	-0.705307	-0.0771933	-0.026206	0.342137	0.0612674	0.318387	0.569072	0.639175
ENSG00000076770.14	MBNL3	FALSE	FALSE	FALSE	FALSE	FALSE	9	protein_coding	0.669935	2.46806	0.150886	0.592949	5.2896	7.0258	7.0653	8.4485	0.887858	-0.839921	-0.35876	-0.0279925	0.150877	0.0415715	0.284157	0.381443	0.42268
ENSG00000076826.9	CAMSAP3	FALSE	FALSE	FALSE	FALSE	FALSE	19	protein_coding	0.740541	4.64028	0.704014	0.647773	37.219	43.4456	41.6758	48.5793	0.898948	-0.213475	-0.159128	0.316668	6.17e-18	-0.0424384	0.598136	0.989691	1.1299
ENSG00000076864.19	RAP1GAP	FALSE	FALSE	FALSE	FALSE	FALSE	27	protein_coding	0.899065	5.73071	0.286105	0.787313	93.4106	115.51	33.8762	36.5847	2.41109	0.910621	1.43671	1.18946	6.64e-95	0.131369	0.320391	0.870103	0.991753
ENSG00000076924.11	XAB2	FALSE	FALSE	FALSE	FALSE	FALSE	19	protein_coding	0.693416	5.47452	-0.108091	0.622407	50.6642	55.3433	49.0633	56.2512	0.381226	-0.228413	0.0454115	0.0308422	0.210719	0.0848515	0.128986	0.618557	0.694845
ENSG00000076928.17	ARHGEF1	FALSE	FALSE	FALSE	FALSE	FALSE	30	protein_coding	0.143885	6.89512	0.183593	0.128571	51.8314	57.8471	161.744	180.307	-0.527742	-1.90742	-1.62314	-0.754996	1.9e-50	-0.0451987	0.591381	0.0371134	0.0412371
ENSG00000076944.15	STXBP2	FALSE	FALSE	FALSE	FALSE	FALSE	19	protein_coding	0.762082	6.91897	0.0113922	0.665428	145.777	171.053	184.613	213.784	0.669001	-0.442752	-0.338671	0.215703	3.31e-06	0.0441409	0.67338	0.738144	0.845361
ENSG00000076984.17	MAP2K7	FALSE	FALSE	FALSE	FALSE	FALSE	12	protein_coding	0.203947	5.00943	-0.00485252	0.18543	20.5262	22.3356	40.7801	45.2255	-0.186982	-1.04112	-0.956722	-0.359557	2.66e-56	0.0145704	0.748763	0.057732	0.0639175
ENSG00000077009.13	NMRK2	FALSE	FALSE	FALSE	FALSE	FALSE	8	protein_coding	0.311321	1.92628	0.523782	0.254717	0.753	1.675	2.6451	3.826	-0.00615923	-1.07074	-1.05613	-0.0671024	0.00191382	-0.0441864	0.149156	0.0556701	0.0680412
ENSG00000077044.10	DGKD	FALSE	FALSE	FALSE	FALSE	FALSE	30	protein_coding	0.681917	4.74325	0.0687047	0.58952	31.1928	35.4908	43.6897	48.4708	0.552648	-0.801024	-0.473204	-0.0960353	0.01037	0.0206926	0.844366	0.556701	0.645361
ENSG00000077063.10	CTTNBP2	FALSE	FALSE	FALSE	FALSE	FALSE	23	protein_coding	0.237209	2.31979	0.283648	0.213953	1.9974	2.4787	7.2315	8.58715	-0.583967	-1.72427	-1.45744	-0.231686	1.62e-62	-0.0228252	0.210084	0.0948454	0.105155
ENSG00000077080.9	ACTL6B	FALSE	FALSE	FALSE	FALSE	FALSE	14	protein_coding	1	4.80648	2.11574	1	0.1952	0.2785	0.2878	0.38545	0.177959	-0.159011	-0.107656	0.0718897	1.19e-14	0.00450322	0.897197	0.00412371	0.00412371
ENSG00000077092.18	RARB	FALSE	FALSE	FALSE	FALSE	FALSE	8	protein_coding	0.524941	3.25816	0.0881636	0.467933	8.6106	9.877	15.6959	16.9235	-0.0965804	-1.2206	-0.796795	-0.328961	2.21e-54	-0.00166079	0.980938	0.406186	0.45567
ENSG00000077097.15	TOP2B	FALSE	FALSE	FALSE	FALSE	FALSE	36	protein_coding	0.724947	6.32238	-0.0704959	0.644681	96.8522	108.845	82.8295	88.4726	0.562989	-0.116241	0.223146	0.0949397	0.0012921	0.129688	0.0546836	0.624742	0.701031
ENSG00000077147.15	TM9SF3	FALSE	FALSE	FALSE	FALSE	FALSE	15	protein_coding	0.84127	6.98074	0.072587	0.732426	183.516	230.619	131.326	155.214	1.79805	0.0824583	0.479651	0.668587	3.95e-35	0.042038	0.793013	0.665979	0.764948
ENSG00000077150.18	NFKB2	FALSE	FALSE	FALSE	FALSE	FALSE	23	protein_coding	0.578767	5.60948	0.0238449	0.530822	45.994	54.3353	72.663	88.1577	0.379459	-0.826373	-0.648464	-0.208127	8.86e-07	0.0383866	0.683511	0.319588	0.348454
ENSG00000077152.10	UBE2T	FALSE	FALSE	FALSE	FALSE	FALSE	7	protein_coding	0.913043	3.31064	0.109046	0.873016	11.1234	15.3923	5.4229	6.9626	1.56322	0.115641	0.916498	0.280766	3.82e-32	0.202504	9.41e-06	0.453608	0.476289
ENSG00000077157.21	PPP1R12B	FALSE	FALSE	FALSE	FALSE	FALSE	25	protein_coding	0.536643	5.8945	0.351962	0.449173	63.7404	75.4834	165.548	225.276	0.121728	-2.39123	-1.3632	-1.11396	4.13e-45	-0.312441	0.0295114	0.391753	0.468041
ENSG00000077232.17	DNAJC10	FALSE	FALSE	FALSE	FALSE	FALSE	25	protein_coding	0.90137	6.18671	0.108547	0.789617	107.705	128.551	52.9101	61.5816	1.91333	0.43486	1.01179	0.664936	1.46e-37	0.0431438	0.805197	0.595876	0.678351
ENSG00000077235.17	GTF3C1	FALSE	FALSE	FALSE	FALSE	FALSE	37	protein_coding	0.809035	7.10726	-0.0129921	0.698152	179.233	197.779	142.405	158.502	0.930894	0.0307442	0.32977	0.446731	2.71e-27	-0.110633	0.237115	0.701031	0.812371
ENSG00000077238.13	IL4R	FALSE	FALSE	FALSE	FALSE	FALSE	11	protein_coding	0.305556	5.63557	0.204859	0.269841	28.6684	34.4292	119.87	155.554	-0.504636	-1.9932	-2.02646	-1.02599	6.19e-82	-0.0817343	0.327014	0.140206	0.158763
ENSG00000077254.14	USP33	FALSE	FALSE	FALSE	FALSE	FALSE	25	protein_coding	0.673004	5.20921	-0.0247766	0.578748	47.3186	54.7472	42.2793	45.9433	0.547317	-0.304375	0.158901	-0.0122079	0.700434	-0.0464007	0.609724	0.628866	0.729897
ENSG00000077264.14	PAK3	FALSE	FALSE	FALSE	FALSE	FALSE	19	protein_coding	0.155914	2.03246	0.325812	0.11828	1.281	1.5361	5.4453	6.71995	-0.582219	-1.69902	-1.49858	-0.194409	1.08e-54	NA	NA	0.0453608	0.0597938
ENSG00000077274.8	CAPN6	FALSE	FALSE	FALSE	FALSE	FALSE	13	protein_coding	0.532915	2.60384	0.534889	0.432602	4.4236	6.2223	11.8015	18.6186	0.151188	-1.86022	-1.23899	-0.270411	2.31e-19	-0.104325	0.0316623	0.284536	0.350515
ENSG00000077279.18	DCX	FALSE	FALSE	FALSE	FALSE	FALSE	8	protein_coding	NA	NA	NA	NA	0.036	0.0593	0.0741	0.10705	0.00978102	-0.0490045	-0.0521043	NA	NA	NA	NA	NA	NA
ENSG00000077312.8	SNRPA	FALSE	FALSE	FALSE	FALSE	FALSE	6	protein_coding	0.8	6.34051	-0.0927504	0.711957	93.3596	102.573	82.3042	86.8426	0.635701	-0.0535622	0.17978	0.216092	1.98e-15	0.0502805	0.489035	0.540206	0.610309
ENSG00000077327.15	SPAG6	FALSE	FALSE	FALSE	FALSE	FALSE	11	protein_coding	0.717949	2.15144	0.444344	0.626374	4.6822	6.9042	3.9315	4.77175	1.52022	-0.754698	0.204423	0.0865354	2.93e-06	0.0267186	0.619626	0.352577	0.404124
ENSG00000077348.8	EXOSC5	FALSE	FALSE	FALSE	FALSE	FALSE	6	protein_coding	0.943038	4.82549	-0.00906186	0.824524	36.8054	40.6624	19.8118	21.3378	1.33344	0.559204	0.861191	0.58098	1.37e-92	0.0596569	0.391297	0.804124	0.921649
ENSG00000077380.15	DYNC1I2	FALSE	FALSE	FALSE	FALSE	FALSE	18	protein_coding	0.713389	5.93693	-0.0579655	0.617954	71.5874	80.6774	73.2883	78.119	0.50404	-0.301334	-0.033416	0.0264143	0.391131	0.0286929	0.753285	0.610309	0.703093
ENSG00000077420.15	APBB1IP	FALSE	FALSE	FALSE	FALSE	FALSE	15	protein_coding	0.602113	2.24474	0.0948829	0.558304	3.9554	5.0452	5.7061	7.28965	0.615459	-0.847302	-0.436472	-0.0207209	0.161676	0.0326991	0.259578	0.325773	0.352577
ENSG00000077454.15	LRCH4	FALSE	FALSE	FALSE	FALSE	FALSE	18	protein_coding	0.380952	5.81573	0.0397836	0.349206	38.6362	42.4956	83.397	94.947	-0.0275901	-1.23747	-1.09037	-0.464804	6.15e-39	0.0334303	0.642842	0.136082	0.148454
ENSG00000077458.12	FAM76B	FALSE	FALSE	FALSE	FALSE	FALSE	12	protein_coding	0.63354	3.77353	0.12866	0.555785	13.808	15.8768	26.3816	29.8604	0.111517	-1.22678	-0.88683	-0.320038	2.85e-27	0.00509061	0.953905	0.554639	0.630928
ENSG00000077463.14	SIRT6	FALSE	FALSE	FALSE	FALSE	FALSE	8	protein_coding	0.650754	4.61176	-0.0929452	0.571816	22.9966	24.9216	36.0412	40.2055	0.107275	-0.714744	-0.626301	-0.160614	8.35e-12	0.0364772	0.475575	0.435052	0.534021
ENSG00000077498.8	TYR	FALSE	FALSE	FALSE	FALSE	FALSE	5	protein_coding	0.761905	0.573018	-0.86612	0.52381	0.1032	0.1649	0.105	0.143	0.107479	-0.0614449	-0.00235201	NA	NA	NA	NA	0.0226804	0.0329897
ENSG00000077514.8	POLD3	FALSE	FALSE	FALSE	FALSE	FALSE	12	protein_coding	0.550111	3.18657	-0.0546679	0.497778	8.2596	8.9388	13.733	15.2844	-0.0813903	-0.854964	-0.67003	-0.233847	2.38e-53	0.0324352	0.25278	0.461856	0.509278
ENSG00000077522.12	ACTN2	FALSE	FALSE	FALSE	FALSE	FALSE	23	protein_coding	0.480315	4.12182	1.32064	0.387597	5.388	20.4766	11.7125	31.1483	1.03197	-2.1964	-0.992812	-0.19558	0.00710791	-0.169154	0.298601	0.103093	0.125773
ENSG00000077549.17	CAPZB	FALSE	FALSE	FALSE	FALSE	FALSE	10	protein_coding	0.746094	8.19542	-0.0446886	0.653696	337.62	361.255	379.343	417.014	0.454071	-0.363109	-0.167636	0.0290839	0.420038	0.00038866	0.997668	0.692784	0.787629
ENSG00000077585.13	GPR137B	FALSE	FALSE	FALSE	FALSE	FALSE	7	protein_coding	0.660832	3.97539	0.104491	0.611354	22.2796	28.2274	18.2437	20.4867	0.946744	-0.484251	0.27468	-0.0106665	0.759361	0.202628	0.00223979	0.57732	0.62268
ENSG00000077616.10	NAALAD2	FALSE	FALSE	FALSE	FALSE	FALSE	19	protein_coding	0.21374	2.3806	0.532167	0.19084	1.2726	1.8477	7.0223	10.8105	-0.24915	-1.63508	-1.81967	-0.170864	5.44e-20	0.0017184	0.966671	0.0515464	0.057732
ENSG00000077684.15	JADE1	FALSE	FALSE	FALSE	FALSE	FALSE	11	protein_coding	0.576227	4.40752	0.0323264	0.49354	22.6806	26.2571	31.4637	38.2224	0.31172	-0.979441	-0.455122	-0.272199	4.48e-17	-0.0920354	0.184138	0.393814	0.459794
ENSG00000077713.18	SLC25A43	FALSE	FALSE	FALSE	FALSE	FALSE	6	protein_coding	0.632184	2.83274	0.0396625	0.550669	8.3172	9.5682	8.2326	9.0424	0.540135	-0.426937	0.0131595	-0.00989555	0.581176	-0.0325093	0.498778	0.593814	0.680412
ENSG00000077721.15	UBE2A	FALSE	FALSE	FALSE	FALSE	FALSE	6	protein_coding	0.652015	5.29373	-0.0742978	0.572212	45.2388	49.3967	47.577	50.5211	0.248407	-0.373192	-0.0711695	-0.118438	6.38e-07	0.0602439	0.318361	0.645361	0.734021
ENSG00000077782.20	FGFR1	FALSE	FALSE	FALSE	FALSE	FALSE	22	protein_coding	0.338028	6.15917	0.232982	0.28169	42.118	52.6595	155.983	199.072	-0.851109	-2.24084	-1.86425	-1.29119	2.16e-99	-0.114082	0.26171	0.164948	0.197938
ENSG00000077800.12	FKBP6	FALSE	FALSE	FALSE	FALSE	FALSE	9	protein_coding	0.401163	0.694651	-0.8124	0.372093	0.3958	0.4965	0.846	1.02105	0.0931783	-0.468399	-0.40331	NA	NA	NA	NA	0.131959	0.142268
ENSG00000077935.16	SMC1B	FALSE	FALSE	FALSE	FALSE	FALSE	25	protein_coding	1	2.48416	1.08898	0.75	0.2258	0.2968	0.2851	0.32945	0.111667	-0.144752	-0.068157	0.0696011	1.65e-33	-0.0164661	0.23411	0.00618557	0.00824742
ENSG00000077942.18	FBLN1	FALSE	FALSE	FALSE	FALSE	FALSE	17	protein_coding	0.531172	8.04415	0.226352	0.456359	234.096	280.784	806.32	935.798	-0.420231	-2.27817	-1.77989	-1.45982	3.86e-54	-0.396495	0.0225505	0.37732	0.439175
ENSG00000077943.7	ITGA8	FALSE	FALSE	FALSE	FALSE	FALSE	30	protein_coding	0.53125	4.37504	0.509592	0.45	20.2896	28.962	46.5037	64.2493	0.600914	-2.3164	-1.15789	-0.581916	5.14e-23	-0.0312324	0.834445	0.296907	0.350515
ENSG00000077984.5	CST7	FALSE	FALSE	FALSE	FALSE	FALSE	4	protein_coding	0.639871	2.97462	0.221152	0.55627	7.7576	10.4243	10.4131	14.5639	0.840111	-1.09509	-0.382083	-0.0620814	0.0186695	0.019535	0.784348	0.356701	0.410309
ENSG00000078018.19	MAP2	FALSE	FALSE	FALSE	FALSE	FALSE	15	protein_coding	0.8223	4.29501	0.302349	0.722222	29.2966	37.5975	13.0536	17.5878	2.19436	-0.189407	1.10822	0.325721	1.91e-14	0.106552	0.369538	0.428866	0.486598
ENSG00000078043.15	PIAS2	FALSE	FALSE	FALSE	FALSE	FALSE	14	protein_coding	0.71236	3.73901	-0.0184087	0.60179	16.8664	18.9542	13.8518	15.3987	0.798813	-0.259121	0.266611	0.0562234	0.0156491	-0.0925222	0.097147	0.554639	0.653608
ENSG00000078053.16	AMPH	FALSE	FALSE	FALSE	FALSE	FALSE	21	protein_coding	0.274775	1.55708	-0.0894922	0.234234	1.183	1.4506	3.0984	3.8688	-0.217664	-1.03726	-0.908749	-0.0696348	2.3e-14	0.00115473	0.963911	0.107216	0.125773
ENSG00000078061.12	ARAF	FALSE	FALSE	FALSE	FALSE	FALSE	16	protein_coding	0.647658	6.06856	-0.0866662	0.553535	75.129	88.2985	79.8055	83.6596	0.276924	-0.368146	-0.0860075	-0.0678891	0.0152429	-0.0576822	0.436002	0.564948	0.65567
ENSG00000078070.12	MCCC1	FALSE	FALSE	FALSE	FALSE	FALSE	19	protein_coding	0.705202	5.41243	-0.0237106	0.651297	44.074	51.3032	60.6757	71.5397	0.589715	-0.674215	-0.452407	-0.0454297	0.202013	0.13831	0.0307747	0.465979	0.503093
ENSG00000078081.7	LAMP3	FALSE	FALSE	FALSE	FALSE	FALSE	6	protein_coding	0.677165	2.58495	0.33776	0.607843	5.2518	9.1824	5.3078	6.5306	1.19854	-0.765469	-0.0128653	0.0538012	0.0231205	0.0668886	0.216297	0.319588	0.354639
ENSG00000078098.13	FAP	FALSE	FALSE	FALSE	FALSE	FALSE	26	protein_coding	0.72	2.91006	0.320451	0.693227	7.2074	9.9291	8.1568	11.5676	1.51864	-0.657795	-0.157918	0.0809987	0.00117535	0.143485	0.00054172	0.358763	0.371134
ENSG00000078114.18	NEBL	FALSE	FALSE	FALSE	FALSE	FALSE	28	protein_coding	0.599147	3.93434	0.0909799	0.524313	16.8614	19.8864	23.3621	28.2394	0.187368	-0.973121	-0.447793	-0.278273	2.4e-21	-0.025921	0.745877	0.51134	0.579381
ENSG00000078124.11	ACER3	FALSE	FALSE	FALSE	FALSE	FALSE	13	protein_coding	0.841667	3.92179	0.195365	0.759336	19.1876	25.0693	9.2424	9.87125	1.66921	-0.264797	0.978916	0.23411	4.98e-13	0.115344	0.169146	0.37732	0.416495
ENSG00000078140.13	UBE2K	FALSE	FALSE	FALSE	FALSE	FALSE	7	protein_coding	0.822165	5.55867	-0.0831515	0.742268	55.7042	62.8535	42.7938	45.2141	0.750065	0.033072	0.372729	0.237859	1.08e-20	0.129151	0.0210589	0.593814	0.657732
ENSG00000078142.12	PIK3C3	FALSE	FALSE	FALSE	FALSE	FALSE	25	protein_coding	0.663586	4.80236	-0.0999922	0.562731	29.9922	32.1195	32.7611	35.1741	0.135571	-0.348761	-0.123457	-0.0902585	1.69e-06	-0.0770094	0.0714211	0.628866	0.740206
ENSG00000078177.13	N4BP2	FALSE	FALSE	FALSE	FALSE	FALSE	19	protein_coding	0.794562	2.25996	-0.0542987	0.679641	5.071	5.8624	3.7629	4.2221	1.00762	-0.181728	0.350094	0.0965234	7.77e-19	-0.0233209	0.436002	0.468041	0.542268
ENSG00000078237.6	TIGAR	FALSE	FALSE	FALSE	FALSE	FALSE	6	protein_coding	0.640957	2.54165	-0.00470626	0.567639	5.7464	7.2565	6.8368	8.34255	0.554053	-0.616531	-0.216147	-0.0188209	0.221912	0.0148485	0.700107	0.441237	0.496907
ENSG00000078246.16	TULP3	FALSE	FALSE	FALSE	FALSE	FALSE	12	protein_coding	0.585062	3.75868	-0.0298193	0.521739	13.1212	14.9151	21.096	23.0039	-0.0450392	-0.874047	-0.645923	-0.287427	3.63e-47	0.0127401	0.813392	0.519588	0.581443
ENSG00000078269.14	SYNJ2	FALSE	FALSE	FALSE	FALSE	FALSE	27	protein_coding	0.785515	3.80626	-0.0431	0.696629	16.513	19.2066	12.5035	14.0268	0.904617	-0.0943254	0.375093	0.148052	2.02e-12	0.0428868	0.456527	0.51134	0.581443
ENSG00000078295.16	ADCY2	FALSE	FALSE	FALSE	FALSE	FALSE	25	protein_coding	0.562363	3.46095	0.229227	0.503282	11.918	14.8765	17.369	22.571	0.260424	-1.19286	-0.50789	-0.286212	2.01e-17	0.0643165	0.39186	0.474227	0.529897
ENSG00000078304.19	PPP2R5C	FALSE	FALSE	FALSE	FALSE	FALSE	16	protein_coding	0.611399	6.00833	-0.117554	0.55814	69.3466	75.6352	72.3891	76.6751	0.266007	-0.327311	-0.0610853	-0.0441871	0.0353851	0.0648829	0.182508	0.445361	0.486598
ENSG00000078319.9	PMS2P1	FALSE	FALSE	FALSE	FALSE	FALSE	7	pseudogene	0.917062	3.47759	-0.122756	0.853428	12.4006	14.5142	8.3468	9.359	0.914985	0.304486	0.519753	0.279663	1.67e-72	0.142638	4.73e-07	0.74433	0.797938
ENSG00000078328.20	RBFOX1	FALSE	FALSE	FALSE	FALSE	FALSE	20	protein_coding	0.274725	1.46084	0.0733166	0.203297	0.8392	1.2301	2.8772	3.96745	-0.208045	-1.15185	-1.07594	-0.0785716	3.02e-13	-0.0326315	0.0348285	0.0762887	0.103093
ENSG00000078369.17	GNB1	FALSE	FALSE	FALSE	FALSE	FALSE	12	protein_coding	0.802469	7.42092	-0.0289487	0.705155	220.786	239.635	179.878	190.832	0.938985	-0.0309261	0.294153	0.318935	2.47e-19	0.0528126	0.581869	0.705155	0.804124
ENSG00000078399.17	HOXA9	FALSE	FALSE	FALSE	FALSE	FALSE	3	protein_coding	0.730402	4.70837	0.0737258	0.633588	35.9564	41.5954	28.3333	32.5282	0.853723	-0.184747	0.333285	0.166302	3.67e-06	-0.054957	0.598741	0.684536	0.787629
ENSG00000078401.6	EDN1	FALSE	FALSE	FALSE	FALSE	FALSE	5	protein_coding	0.582822	3.10188	0.264181	0.527607	9.5212	13.2971	9.9261	13.2044	0.887179	-1.04608	-0.0544793	-0.0690771	0.0254921	0.104547	0.0980602	0.354639	0.391753
ENSG00000078403.16	MLLT10	FALSE	FALSE	FALSE	FALSE	FALSE	24	protein_coding	0.631164	3.89215	-0.0161868	0.546351	16.004	18.0121	18.9434	20.5028	0.142944	-0.630357	-0.230037	-0.160887	1.15e-14	-0.0264603	0.654447	0.571134	0.659794
ENSG00000078487.17	ZCWPW1	FALSE	FALSE	FALSE	FALSE	FALSE	18	protein_coding	0.5	3.18048	-0.0712731	0.436306	7.8424	9.2167	11.9181	13.8704	0.16423	-0.882225	-0.546884	-0.14558	3.75e-16	-0.0410506	0.30268	0.282474	0.323711
ENSG00000078549.14	ADCYAP1R1	FALSE	FALSE	FALSE	FALSE	FALSE	17	protein_coding	0.13245	1.45727	0.186795	0.10596	0.5236	0.679	2.7152	3.76245	-0.475899	-1.3122	-1.28596	-0.0780914	3.4e-24	NA	NA	0.0329897	0.0412371
ENSG00000078579.8	FGF20	FALSE	FALSE	FALSE	FALSE	FALSE	3	protein_coding	0.529412	0.933439	-0.263447	0.519231	0.244	0.4095	0.4571	0.58445	0.125953	-0.261492	-0.228113	0.0645245	1.63e-27	0.00762135	0.652972	0.0556701	0.0556701
ENSG00000078589.12	P2RY10	FALSE	FALSE	FALSE	FALSE	FALSE	4	protein_coding	0.680723	1.4528	0.0710299	0.589286	1.4656	2.1713	1.5832	2.15755	0.787438	-0.48228	-0.0672205	0.0424409	3.92e-06	-0.00427452	0.884971	0.204124	0.23299
ENSG00000078596.10	ITM2A	FALSE	FALSE	FALSE	FALSE	FALSE	6	protein_coding	0.564557	4.39747	0.293644	0.481013	24.5298	35.1822	35.9115	46.6873	0.680074	-1.40736	-0.531888	-0.343655	5.76e-10	-0.0900025	0.532356	0.391753	0.459794
ENSG00000078618.21	NRDC	FALSE	FALSE	FALSE	FALSE	FALSE	33	protein_coding	0.591398	6.71311	-0.0508489	0.539286	96.25	108.067	142.489	150.99	0.262041	-0.790148	-0.561169	-0.157758	3.32e-07	0.0296487	0.676401	0.31134	0.340206
ENSG00000078668.13	VDAC3	FALSE	FALSE	FALSE	FALSE	FALSE	11	protein_coding	0.646429	6.24029	-0.0436167	0.565062	85.5084	95.3391	100.47	109.771	0.2271	-0.472809	-0.230143	-0.192329	1.31e-09	0.0146922	0.893858	0.653608	0.746392
ENSG00000078674.17	PCM1	FALSE	FALSE	FALSE	FALSE	FALSE	39	protein_coding	0.532558	5.90452	-0.0333971	0.450116	58.721	65.0518	88.0387	99.9421	-0.0881433	-0.858721	-0.576194	-0.463343	8.21e-50	-0.0454719	0.56422	0.4	0.472165
ENSG00000078687.17	TNRC6C	FALSE	FALSE	FALSE	FALSE	FALSE	23	protein_coding	0.502825	3.12946	-0.0354028	0.419718	7.5596	8.9128	10.8324	11.841	-0.0253778	-0.898101	-0.467127	-0.168291	1.9e-29	-0.0594437	0.0329827	0.307216	0.36701
ENSG00000078699.21	CBFA2T2	FALSE	FALSE	FALSE	FALSE	FALSE	13	protein_coding	0.721578	4.43398	0.0175923	0.613426	26.1644	31.7413	25.7082	29.8504	0.796892	-0.345746	0.0244344	0.102286	0.000947175	-0.0933301	0.207143	0.546392	0.641237
ENSG00000078725.12	BRINP1	FALSE	FALSE	FALSE	FALSE	FALSE	8	protein_coding	0.579832	1.95832	0.300308	0.478992	2.6828	4.3342	3.984	4.79795	0.702885	-1.0829	-0.436501	-0.0174076	0.314246	-0.0489022	0.199854	0.235052	0.284536
ENSG00000078747.14	ITCH	FALSE	FALSE	FALSE	FALSE	FALSE	26	protein_coding	0.664368	4.03183	-0.00173626	0.580275	19.9402	23.9408	19.7732	22.2303	0.668691	-0.516218	0.0115517	-0.0468629	0.07708	0.0177287	0.834503	0.521649	0.595876
ENSG00000078795.16	PKD2L2	FALSE	FALSE	FALSE	FALSE	FALSE	15	protein_coding	0.599303	0.932591	-0.588241	0.541667	0.846	1.0694	1.2692	1.5409	0.175995	-0.459985	-0.297781	NA	NA	NA	NA	0.321649	0.354639
ENSG00000078804.12	TP53INP2	FALSE	FALSE	FALSE	FALSE	FALSE	5	protein_coding	0.533679	5.26274	0.0820877	0.427461	36.7876	42.5543	70.3813	77.8969	-0.0223854	-1.38085	-0.917633	-0.594481	4.76e-43	-0.216011	0.004823	0.340206	0.424742
ENSG00000078808.16	SDF4	FALSE	FALSE	FALSE	FALSE	FALSE	7	protein_coding	0.835031	7.35422	-0.0206742	0.721545	210.319	233.111	167.71	183.959	0.975148	0.149185	0.32488	0.362195	1.88e-20	0.0311384	0.809011	0.731959	0.845361
ENSG00000078814.15	MYH7B	FALSE	FALSE	FALSE	FALSE	FALSE	43	protein_coding	0.231343	2.51618	0.538746	0.189394	1.4542	2.3329	5.5711	7.0149	-0.203764	-1.52822	-1.42088	-0.113866	0.000226679	-0.0258195	0.700421	0.0515464	0.0639175
ENSG00000078898.6	BPIFB2	FALSE	FALSE	FALSE	FALSE	FALSE	16	protein_coding	0.847305	3.36026	0.741968	0.721557	18.717	29.5601	7.34	8.05885	3.1787	0.125137	1.24132	0.36353	3.07e-19	-0.030483	0.846364	0.496907	0.583505
ENSG00000078900.14	TP73	FALSE	FALSE	FALSE	FALSE	FALSE	14	protein_coding	0.454839	2.18327	0.254436	0.4	2.9974	3.8791	7.1359	8.40815	-0.039023	-1.54909	-1.02524	-0.165423	9.54e-27	0.0209104	0.414648	0.25567	0.290722
ENSG00000078902.15	TOLLIP	FALSE	FALSE	FALSE	FALSE	FALSE	6	protein_coding	0.768737	5.53746	-0.0901519	0.672377	54.3694	60.1351	48.6507	52.2118	0.579518	-0.145161	0.157275	0.152681	4.07e-10	-0.0169132	0.830824	0.647423	0.740206
ENSG00000078967.12	UBE2D4	FALSE	FALSE	FALSE	FALSE	FALSE	9	protein_coding	0.751196	4.46534	-0.136351	0.658711	24.4844	26.3313	22.5865	24.1003	0.494781	-0.151258	0.111653	0.113049	8.96e-10	-0.0113858	0.842933	0.569072	0.647423
ENSG00000079101.16	CLUL1	FALSE	FALSE	FALSE	FALSE	FALSE	11	protein_coding	0.769231	3.70183	0.212137	0.663113	17.1276	23.0754	19.6283	24.2013	1.31638	-0.422587	-0.186437	0.183681	1.21e-07	-0.00185935	0.987126	0.641237	0.742268
ENSG00000079102.16	RUNX1T1	FALSE	FALSE	FALSE	FALSE	FALSE	15	protein_coding	0.325397	2.01618	0.206425	0.27381	1.8496	2.1812	5.359	6.77755	-0.372861	-1.57303	-1.15804	-0.163819	8.78e-33	-0.0443236	0.0351155	0.142268	0.169072
ENSG00000079112.9	CDH17	FALSE	FALSE	FALSE	FALSE	FALSE	18	protein_coding	0.436047	1.42177	-0.11746	0.39726	1.1244	1.9362	1.6722	1.93005	0.151973	-0.620854	-0.330973	0.008515	0.473458	0.0268585	0.307168	0.119588	0.154639
ENSG00000079134.11	THOC1	FALSE	FALSE	FALSE	FALSE	FALSE	21	protein_coding	0.129496	5.68934	0.170466	0.122302	23.9488	27.0842	67.2884	73.7962	-0.52107	-1.68113	-1.45267	-0.57473	7.08e-50	-0.0631371	0.249785	0.0350515	0.0371134
ENSG00000079150.17	FKBP7	FALSE	FALSE	FALSE	FALSE	FALSE	5	protein_coding	0.553672	3.70048	-0.0475036	0.501425	11.5286	13.3466	19.5452	24.6652	0.0864994	-0.872005	-0.713576	-0.216527	2.43e-24	-0.0135805	0.793859	0.362887	0.404124
ENSG00000079156.16	OSBPL6	FALSE	FALSE	FALSE	FALSE	FALSE	26	protein_coding	0.626404	2.11059	-0.101705	0.569061	3.968	4.785	4.3181	5.2753	0.505516	-0.54432	-0.0982458	0.00659798	0.564883	0.0387847	0.074819	0.424742	0.459794
ENSG00000079215.13	SLC1A3	FALSE	FALSE	FALSE	FALSE	FALSE	10	protein_coding	0.562963	2.55067	0.15981	0.492611	5.21	6.6266	9.186	10.4176	0.146335	-1.22756	-0.713922	-0.175795	1.71e-21	-0.000448956	0.993605	0.412371	0.470103
ENSG00000079246.15	XRCC5	FALSE	FALSE	FALSE	FALSE	FALSE	23	protein_coding	0.772959	6.79318	-0.0575731	0.688776	129.721	143.928	115.075	128.51	0.683532	-0.184285	0.17144	0.165665	1.22e-07	0.111109	0.112057	0.556701	0.624742
ENSG00000079257.7	LXN	FALSE	FALSE	FALSE	FALSE	FALSE	6	protein_coding	0.595	5.34957	0.203784	0.54	43.9258	59.4438	92.0272	121.524	0.406174	-1.54364	-1.05011	-0.59452	1.28e-22	0.00486206	0.982388	0.445361	0.490722
ENSG00000079263.18	SP140	FALSE	FALSE	FALSE	FALSE	FALSE	27	protein_coding	0.386243	2.19316	0.220504	0.342105	2.2002	3.5536	5.3739	6.4098	0.0629812	-1.1811	-0.994014	-0.0564541	0.000186258	0.00713994	0.855485	0.134021	0.150515
ENSG00000079277.20	MKNK1	FALSE	FALSE	FALSE	FALSE	FALSE	14	protein_coding	0.16129	5.44026	0.182083	0.141026	19.6176	22.7755	61.5866	67.7711	-0.712442	-1.84321	-1.60198	-0.732263	1.96e-90	-0.0204931	0.744999	0.0453608	0.0515464
ENSG00000079308.18	TNS1	FALSE	FALSE	FALSE	FALSE	FALSE	33	protein_coding	0.521839	6.66175	0.339014	0.434483	89.9908	115.336	274.635	317.161	-0.574197	-2.47798	-1.59897	-1.55726	2.16e-73	-0.337773	0.0304602	0.389691	0.468041
ENSG00000079313.14	REXO1	FALSE	FALSE	FALSE	FALSE	FALSE	16	protein_coding	0.296512	4.92875	0.0259227	0.27907	19.6152	21.2947	40.9088	45.676	-0.294288	-1.12197	-1.02354	-0.379988	6.97e-46	0.034147	0.476004	0.0989691	0.105155
ENSG00000079332.14	SAR1A	FALSE	FALSE	FALSE	FALSE	FALSE	8	protein_coding	0.69526	5.7816	-0.0900904	0.596847	61.5634	68.9216	65.4691	69.0964	0.413672	-0.337117	-0.0873649	-0.0045234	0.864659	-0.0396747	0.548241	0.546392	0.635052
ENSG00000079335.19	CDC14A	FALSE	FALSE	FALSE	FALSE	FALSE	17	protein_coding	0.747475	3.35048	0.107909	0.649874	13.5464	16.84	9.3698	10.2602	1.2309	-0.244863	0.488274	0.153276	5.31e-09	0.0329602	0.698329	0.531959	0.610309
ENSG00000079337.15	RAPGEF3	FALSE	FALSE	FALSE	FALSE	FALSE	29	protein_coding	0.275862	5.16457	0.350702	0.241379	15.2154	20.2896	67.7282	92.8007	-0.412531	-2.40833	-2.08354	-0.802982	2.96e-60	-0.110289	0.0968172	0.0865979	0.0989691
ENSG00000079385.21	CEACAM1	FALSE	FALSE	FALSE	FALSE	FALSE	9	protein_coding	0.577982	4.9796	0.388449	0.502294	33.2102	44.2713	86.7941	114.404	0.00853113	-2.22193	-1.3597	-0.882217	1.02e-42	-0.12993	0.28957	0.451546	0.519588
ENSG00000079387.13	SENP1	FALSE	FALSE	FALSE	FALSE	FALSE	19	protein_coding	0.60166	2.82982	-0.0655672	0.532091	7.0902	8.0004	8.2849	8.97465	0.206041	-0.596041	-0.198711	-0.0792062	8.76e-10	0.0106906	0.783352	0.529897	0.597938
ENSG00000079393.20	DUSP13	FALSE	FALSE	FALSE	FALSE	FALSE	8	protein_coding	0.628571	3.18602	1.49763	0.485714	0.2754	1.196	0.6488	2.60055	0.210171	-0.250856	-0.370467	0.00924792	0.724413	-0.063683	0.171958	0.0350515	0.0453608
ENSG00000079432.7	CIC	FALSE	FALSE	FALSE	FALSE	FALSE	21	protein_coding	0.495979	5.28852	0.00494461	0.427027	34.0248	36.5917	63.1826	72.7157	-0.312373	-1.16072	-0.873805	-0.568104	2.98e-66	-0.00124069	0.990192	0.325773	0.381443
ENSG00000079435.9	LIPE	FALSE	FALSE	FALSE	FALSE	FALSE	10	protein_coding	0.35873	3.09736	0.147804	0.304762	5.5354	6.3915	13.701	15.5735	-0.500086	-1.5826	-1.16957	-0.404341	1.12e-90	-0.0149335	0.695125	0.197938	0.23299
ENSG00000079459.12	FDFT1	FALSE	FALSE	FALSE	FALSE	FALSE	10	protein_coding	0.72335	7.05035	0.0507291	0.637306	167.876	204.266	179.681	214.133	0.990482	-0.547916	-0.0974748	-0.00409845	0.946023	0.0224049	0.907843	0.507216	0.587629
ENSG00000079462.7	PAFAH1B3	FALSE	FALSE	FALSE	FALSE	FALSE	6	protein_coding	0.91182	5.51276	0.120422	0.795841	71.6306	80.003	32.6287	35.9325	1.88642	0.720678	1.11088	0.892643	1.67e-93	0.0748779	0.476589	0.868041	1.00206
ENSG00000079482.12	OPHN1	FALSE	FALSE	FALSE	FALSE	FALSE	25	protein_coding	0.715789	3.75053	0.000208474	0.622047	15.614	18.5759	14.1129	17.8689	0.82674	-0.41499	0.136619	0.0675967	0.00535143	-0.0374229	0.567542	0.48866	0.560825
ENSG00000079557.4	AFM	FALSE	FALSE	FALSE	FALSE	FALSE	15	protein_coding	NA	NA	NA	NA	0.012	0.0243	0.071	0.10915	0.00213997	-0.0384362	-0.0817492	NA	NA	NA	NA	NA	NA
ENSG00000079616.12	KIF22	FALSE	FALSE	FALSE	FALSE	FALSE	14	protein_coding	0.875706	6.62978	0.0646951	0.759887	135.76	163.28	83.1412	110.856	1.81658	0.280779	0.700758	0.702262	4.96e-39	0.00377031	0.984158	0.554639	0.639175
ENSG00000079689.13	SCGN	FALSE	FALSE	FALSE	FALSE	FALSE	11	protein_coding	0.846491	3.50739	0.623628	0.785088	14.5568	25.7689	5.3287	8.6475	2.62805	-0.248496	1.29756	0.301512	9.89e-15	0.176245	0.0600748	0.369072	0.397938
ENSG00000079691.17	CARMIL1	FALSE	FALSE	FALSE	FALSE	FALSE	37	protein_coding	0.730978	3.21304	-0.12615	0.682192	9.7916	11.6724	9.0682	9.6726	0.625616	-0.20909	0.100103	0.0852252	3.99e-08	0.103386	0.000570097	0.513402	0.554639
ENSG00000079739.16	PGM1	FALSE	FALSE	FALSE	FALSE	FALSE	12	protein_coding	0.694845	5.56265	0.0080421	0.606996	53.3458	58.8579	72.5699	81.3196	0.366259	-0.670337	-0.436947	-0.164583	2.14e-05	-0.037374	0.72488	0.608247	0.694845
ENSG00000079785.14	DDX1	FALSE	FALSE	FALSE	FALSE	FALSE	27	protein_coding	0.706619	5.82916	-0.0673708	0.620451	67.4642	71.5519	63.9353	69.3876	0.384091	-0.218197	0.076347	0.0218634	0.41193	0.108812	0.0615864	0.738144	0.814433
ENSG00000079805.16	DNM2	FALSE	FALSE	FALSE	FALSE	FALSE	21	protein_coding	0.587654	6.20905	-0.0452765	0.529557	70.5886	77.588	113.343	129.992	-0.0556212	-0.833013	-0.675565	-0.401805	2.36e-35	0.0497849	0.496207	0.443299	0.490722
ENSG00000079819.18	EPB41L2	FALSE	FALSE	FALSE	FALSE	FALSE	20	protein_coding	0.425926	4.67083	0.317208	0.385802	17.246	20.7927	56.6744	64.7419	-0.684157	-2.3397	-1.66035	-0.958139	4.76e-89	0.00942473	0.932944	0.257732	0.284536
ENSG00000079841.18	RIMS1	FALSE	FALSE	FALSE	FALSE	FALSE	34	protein_coding	0.834483	2.34216	0.327	0.703448	5.8326	8.3257	3.5541	4.4544	1.92524	-0.0222697	0.585269	0.185287	7.23e-30	-0.0467745	0.326777	0.420619	0.498969
ENSG00000079931.14	MOXD1	FALSE	FALSE	FALSE	FALSE	FALSE	12	protein_coding	0.669118	4.46975	0.281914	0.602941	29.1178	40.0844	32.7012	55.9843	0.978264	-1.07202	-0.162184	-0.150302	0.00297288	0.107482	0.334863	0.507216	0.562887
ENSG00000079950.13	STX7	FALSE	FALSE	FALSE	FALSE	FALSE	10	protein_coding	0.681672	3.94869	0.196775	0.589085	20.4402	23.4985	24.2499	32.8766	0.546663	-0.618714	-0.235959	-0.131442	1.76e-05	0.0582081	0.41538	0.756701	0.874227
ENSG00000079974.17	RABL2B	FALSE	FALSE	FALSE	FALSE	FALSE	10	protein_coding	0.37766	5.1484	0.0668581	0.338624	23.0498	25.9866	54.7056	59.8308	-0.0481206	-1.38499	-1.2118	-0.465541	1.74e-47	0.074325	0.132496	0.131959	0.146392
ENSG00000079999.13	KEAP1	FALSE	FALSE	FALSE	FALSE	FALSE	6	protein_coding	0.895487	6.10235	-0.0861398	0.805288	83.552	90.9441	59.1963	61.1377	0.836459	0.193896	0.490164	0.368339	1.75e-40	0.131029	0.0291762	0.690722	0.77732
ENSG00000080007.7	DDX43	FALSE	FALSE	FALSE	FALSE	FALSE	17	protein_coding	0.624549	1.67121	0.242773	0.541516	2.78	3.7046	2.4445	2.94375	0.937995	-0.922937	0.134092	0.0276363	0.0259385	-0.00500651	0.906211	0.309278	0.356701
ENSG00000080031.9	PTPRH	FALSE	FALSE	FALSE	FALSE	FALSE	20	protein_coding	0.324324	1.40916	0.208798	0.324324	0.314	0.4753	0.7978	1.2962	0.109451	-0.298898	-0.452267	0.0320413	1.46e-06	0.00364894	0.813476	0.0247423	0.0247423
ENSG00000080166.15	DCT	FALSE	FALSE	FALSE	FALSE	FALSE	10	protein_coding	0.204918	0.687033	-0.721499	0.178862	0.2004	0.3077	0.8002	0.9667	-0.111107	-0.494612	-0.584642	NA	NA	NA	NA	0.0453608	0.0515464
ENSG00000080189.14	SLC35C2	FALSE	FALSE	FALSE	FALSE	FALSE	11	protein_coding	0.710775	5.82039	-0.0919206	0.63327	61.6708	66.1189	72.9249	79.0071	0.296137	-0.387638	-0.238267	-0.00132281	0.960842	0.0802187	0.128256	0.690722	0.775258
ENSG00000080200.9	CRYBG3	FALSE	FALSE	FALSE	FALSE	FALSE	22	protein_coding	0.65391	2.75243	0.256671	0.567388	7.4216	8.4868	9.6264	11.2876	0.12512	-0.811138	-0.335487	-0.166575	7.6e-22	-0.00909306	0.86102	0.703093	0.810309
ENSG00000080224.17	EPHA6	FALSE	FALSE	FALSE	FALSE	FALSE	18	protein_coding	0.894958	2.52724	0.473996	0.785714	7.0788	9.3407	2.508	3.0455	2.10956	-0.124561	1.20349	0.20597	5.41e-28	0.0179536	0.812266	0.385567	0.439175
ENSG00000080293.9	SCTR	FALSE	FALSE	FALSE	FALSE	FALSE	13	protein_coding	0.315315	1.15765	-0.126993	0.261261	0.506	0.6873	1.5857	2.1099	0.0339245	-0.636705	-0.779833	NA	NA	NA	NA	0.0597938	0.0721649
ENSG00000080298.15	RFX3	FALSE	FALSE	FALSE	FALSE	FALSE	18	protein_coding	0.808362	2.72194	0.0272094	0.678201	7.4412	10.1594	4.2789	5.2692	1.14955	-0.137725	0.677211	0.140523	2.97e-15	-0.122233	0.0071438	0.404124	0.478351
ENSG00000080345.17	RIF1	FALSE	FALSE	FALSE	FALSE	FALSE	36	protein_coding	0.597403	3.15877	0.0318341	0.522678	8.9474	11.5181	12.1599	13.2318	0.0942992	-0.867103	-0.403757	-0.185835	3.24e-22	-0.0133987	0.79959	0.498969	0.569072
ENSG00000080371.5	RAB21	FALSE	FALSE	FALSE	FALSE	FALSE	7	protein_coding	0.686341	4.89892	0.110389	0.599327	39.82	44.8946	44.1877	48.0434	0.575469	-0.588822	-0.146654	-0.112884	0.00267553	0.00328808	0.983292	0.734021	0.839175
ENSG00000080493.16	SLC4A4	FALSE	FALSE	FALSE	FALSE	FALSE	27	protein_coding	0.869074	6.06724	0.520569	0.749436	140.116	181.04	45.7513	58.8731	3.44719	0.795955	1.5938	1.19249	5.3e-49	-0.126317	0.609573	0.684536	0.793814
ENSG00000080503.23	SMARCA2	FALSE	FALSE	FALSE	FALSE	FALSE	34	protein_coding	0.691429	6.10549	-0.0135422	0.605214	84.1236	95.8823	86.9803	95.9094	0.507509	-0.36982	-0.0476214	-0.0276312	0.469255	-0.0081611	0.952752	0.670103	0.748454
ENSG00000080511.3	RDH8	FALSE	FALSE	FALSE	FALSE	FALSE	6	protein_coding	0.618026	0.578349	-1.04205	0.562232	0.4498	0.537	0.6856	0.8693	0.239543	-0.244434	-0.217408	NA	NA	NA	NA	0.270103	0.296907
ENSG00000080546.13	SESN1	FALSE	FALSE	FALSE	FALSE	FALSE	10	protein_coding	0.646739	5.18829	0.0472667	0.560976	44.784	54.6752	43.4605	49.4784	0.758575	-0.660015	0.0423193	-0.0823682	0.059395	0.0661492	0.585704	0.426804	0.490722
ENSG00000080561.13	MID2	FALSE	FALSE	FALSE	FALSE	FALSE	10	protein_coding	0.645833	3.4092	0.0279926	0.56051	13.1832	15.1144	12.7914	14.8029	0.657469	-0.509436	0.040414	-0.042132	0.0566849	0.000354814	0.996707	0.54433	0.639175
ENSG00000080572.12	PIH1D3	FALSE	FALSE	FALSE	FALSE	FALSE	8	protein_coding	1	0.980228	-0.178147	0.947368	0.1736	0.2925	0.195	0.222	0.13941	-0.0779669	-0.0260698	NA	NA	NA	NA	0.0371134	0.0391753
ENSG00000080573.6	COL5A3	FALSE	FALSE	FALSE	FALSE	FALSE	67	protein_coding	0.0483871	4.23871	0.92345	0.0483871	2.8768	3.8208	29.0591	35.5657	-1.31574	-3.1511	-2.95486	-0.647605	3.88e-83	0.0178658	0.504543	0.0123711	0.0123711
ENSG00000080603.16	SRCAP	FALSE	FALSE	FALSE	FALSE	FALSE	34	protein_coding	0.664983	4.31959	0.367719	0.57479	29.085	33.9968	28.7561	32.5192	0.54507	-0.761671	0.015859	-0.205565	7.01e-07	-0.0532467	0.664399	0.705155	0.814433
ENSG00000080608.9	PUM3	FALSE	FALSE	FALSE	FALSE	FALSE	18	protein_coding	0.723618	4.6696	-0.0900958	0.639098	27.0386	29.8283	33.846	39.1756	0.482553	-0.426426	-0.313579	0.0189797	0.468582	0.0223732	0.72463	0.525773	0.593814
ENSG00000080618.14	CPB2	FALSE	FALSE	FALSE	FALSE	FALSE	11	protein_coding	0.272727	1.16229	0.105387	0.272727	0.1076	0.1616	0.2051	0.2753	0.0511751	-0.143459	-0.121716	NA	NA	NA	NA	0.00618557	0.00618557
ENSG00000080644.15	CHRNA3	FALSE	FALSE	FALSE	FALSE	FALSE	8	protein_coding	0.671533	1.23006	-0.227818	0.608696	0.988	1.5084	1.1212	1.4217	0.478332	-0.274931	-0.0935629	0.0637261	4.02e-12	0.0163434	0.509496	0.173196	0.189691
ENSG00000080709.15	KCNN2	FALSE	FALSE	FALSE	FALSE	FALSE	11	protein_coding	0.890957	5.13682	0.424385	0.795213	67.7022	88.04	18.0493	23.047	3.07327	0.633245	1.85062	0.883562	5.46e-50	0.23854	0.108566	0.616495	0.690722
ENSG00000080802.18	CNOT4	FALSE	FALSE	FALSE	FALSE	FALSE	12	protein_coding	0.645914	3.48979	-0.147259	0.575937	11.9106	13.0443	12.7334	13.4954	0.261471	-0.401697	-0.0891329	-0.0417663	0.00143819	0.0024633	0.959324	0.602062	0.684536
ENSG00000080815.18	PSEN1	FALSE	FALSE	FALSE	FALSE	FALSE	12	protein_coding	0.807059	5.0919	-0.0463966	0.697183	40.1552	42.5184	37.658	40.9421	0.898367	-0.159923	0.0903076	0.212093	8.67e-15	-0.0427435	0.529353	0.612371	0.707216
ENSG00000080819.7	CPOX	FALSE	FALSE	FALSE	FALSE	FALSE	7	protein_coding	0.656805	3.33492	-0.0725111	0.580709	10.5638	11.9534	12.5037	13.2435	0.243406	-0.514904	-0.223739	-0.0665586	1.52e-05	0.0253409	0.519565	0.608247	0.686598
ENSG00000080822.16	CLDND1	FALSE	FALSE	FALSE	FALSE	FALSE	6	protein_coding	0.516129	5.85639	-0.0189085	0.465054	54.3728	59.7767	81.1671	94.2795	-0.109496	-0.94495	-0.569383	-0.483873	5.85e-51	-0.00721646	0.944044	0.356701	0.395876
ENSG00000080823.22	MOK	FALSE	FALSE	FALSE	FALSE	FALSE	12	protein_coding	0.450909	3.93922	0.000446265	0.398551	11.5932	12.7608	22.1442	24.806	-0.170246	-1.20207	-0.878006	-0.297426	2.83e-40	-0.00600716	0.920317	0.226804	0.25567
ENSG00000080824.18	HSP90AA1	FALSE	FALSE	FALSE	FALSE	FALSE	12	protein_coding	0.764706	8.73776	0.00122163	0.683099	534.371	627.526	508.063	622.615	0.955067	-0.29859	0.0726945	0.232174	2.65e-06	0.141966	0.171768	0.6	0.670103
ENSG00000080839.11	RBL1	FALSE	FALSE	FALSE	FALSE	FALSE	22	protein_coding	0.575	1.44216	-0.359797	0.523546	1.8402	2.1329	2.2597	2.49995	0.192166	-0.545236	-0.198747	NA	NA	NA	NA	0.389691	0.426804
ENSG00000080845.17	DLGAP4	FALSE	FALSE	FALSE	FALSE	FALSE	13	protein_coding	0.628518	5.68927	-0.0408238	0.549719	53.1502	56.8994	79.6386	91.3826	-0.0588437	-0.729279	-0.574504	-0.362651	1.54e-36	-0.0156297	0.84628	0.604124	0.690722
ENSG00000080854.14	IGSF9B	FALSE	FALSE	FALSE	FALSE	FALSE	20	protein_coding	0.254717	3.14685	0.377838	0.216981	3.8108	4.6923	17.2724	22.2507	-0.503072	-2.03768	-1.92532	-0.40663	3.49e-63	-0.0321806	0.295012	0.0948454	0.11134
ENSG00000080910.12	CFHR2	FALSE	FALSE	FALSE	FALSE	FALSE	6	protein_coding	0.734104	0.391177	-1.51551	0.643275	0.2686	0.3563	0.2676	0.31605	0.210989	-0.071678	0.00113768	NA	NA	NA	NA	0.226804	0.261856
ENSG00000080947.14	CROCCP3	FALSE	FALSE	FALSE	FALSE	FALSE	15	pseudogene	0.539726	2.95015	0.26237	0.459016	5.9074	7.2483	14.8924	16.5488	-0.337012	-1.71147	-1.20212	-0.328185	6.63e-47	-0.0497723	0.187105	0.346392	0.406186
ENSG00000080986.12	NDC80	FALSE	FALSE	FALSE	FALSE	FALSE	17	protein_coding	0.565359	2.67296	-0.00619871	0.519737	5.1596	6.7064	8.4292	10.2704	0.294862	-0.863631	-0.614299	-0.0706959	7.29e-05	0.0537348	0.0859224	0.325773	0.356701
ENSG00000081014.10	AP4E1	FALSE	FALSE	FALSE	FALSE	FALSE	21	protein_coding	0.525606	1.87528	-0.214911	0.462366	2.7268	3.125	4.009	4.29225	0.0762272	-0.706517	-0.426585	-0.036612	1.79e-08	NA	NA	0.354639	0.402062
ENSG00000081019.13	RSBN1	FALSE	FALSE	FALSE	FALSE	FALSE	8	protein_coding	0.636364	3.13864	-0.0163233	0.55814	9.8834	11.7532	11.1122	12.4849	0.441445	-0.604415	-0.154331	-0.0656526	0.000190894	-0.0182906	0.72015	0.54433	0.620619
ENSG00000081026.18	MAGI3	FALSE	FALSE	FALSE	FALSE	FALSE	22	protein_coding	0.803191	3.05754	-0.00599523	0.68	9.6136	11.3962	7.3044	8.63795	1.04271	-0.062395	0.353966	0.164725	9.01e-20	-0.0343189	0.496668	0.525773	0.62268
ENSG00000081041.8	CXCL2	FALSE	FALSE	FALSE	FALSE	FALSE	4	protein_coding	0.547325	4.53553	0.837435	0.473251	21.3886	38.2333	56.1376	106.974	1.44573	-2.28775	-1.35168	-0.421851	2.69e-08	-0.134548	0.408074	0.237113	0.274227
ENSG00000081051.7	AFP	FALSE	FALSE	FALSE	FALSE	FALSE	15	protein_coding	1	1.78868	0.67492	0.969697	0.4988	1.0925	0.1594	0.2178	0.583808	-0.00270675	0.370429	0.0920729	3.69e-26	0.0285247	0.189176	0.0659794	0.0680412
ENSG00000081052.12	COL4A4	FALSE	FALSE	FALSE	FALSE	FALSE	48	protein_coding	0.326087	2.21625	0.278966	0.282609	2.153	2.7103	7.4951	9.58615	-0.339483	-1.65727	-1.42991	-0.198536	3.34e-43	-0.0154051	0.469831	0.134021	0.154639
ENSG00000081059.19	TCF7	FALSE	FALSE	FALSE	FALSE	FALSE	11	protein_coding	0.635535	3.05733	0.121071	0.540909	9.4018	11.8476	10.6869	11.8626	0.593211	-0.743838	-0.168059	-0.0742174	0.002444	-0.0611593	0.295591	0.490722	0.575258
ENSG00000081087.14	OSTM1	FALSE	FALSE	FALSE	FALSE	FALSE	7	protein_coding	0.598972	4.22652	-0.0308594	0.538462	19.3234	22.5419	24.1942	26.9182	0.310326	-0.694896	-0.30995	-0.151417	3.77e-09	0.0290903	0.681567	0.43299	0.480412
ENSG00000081138.13	CDH7	FALSE	FALSE	FALSE	FALSE	FALSE	12	protein_coding	0.937799	2.28756	0.520126	0.866029	5.4536	7.7347	1.3863	1.73435	2.15704	0.113445	1.43533	0.198404	1.37e-40	0.0878324	0.01503	0.373196	0.404124
ENSG00000081148.11	IMPG2	FALSE	FALSE	FALSE	FALSE	FALSE	19	protein_coding	0.25	0.854603	-0.337173	0	0.0836	0.098	0.1622	0.1921	0.0135101	-0.10069	-0.101026	NA	NA	NA	NA	0	0.00206186
ENSG00000081154.11	PCNP	FALSE	FALSE	FALSE	FALSE	FALSE	5	protein_coding	0.660194	6.36202	0.0173098	0.576737	99.1404	112.336	125.015	131.866	0.196872	-0.684214	-0.331575	-0.309163	1.07e-17	0.0422976	0.686702	0.736082	0.841237
ENSG00000081177.18	EXD2	FALSE	FALSE	FALSE	FALSE	FALSE	11	protein_coding	0.718693	4.29146	-0.0353263	0.626812	23.9572	26.3365	21.0852	22.2281	0.625735	-0.0958756	0.176376	0.091541	6.58e-05	0.0162731	0.83593	0.713402	0.816495
ENSG00000081181.7	ARG2	FALSE	FALSE	FALSE	FALSE	FALSE	8	protein_coding	0.758964	7.2423	0.328055	0.644401	292.174	375.634	226.764	298.995	2.0088	-0.354605	0.36422	0.602365	3.36e-10	-0.409362	0.044817	0.676289	0.785567
ENSG00000081189.15	MEF2C	FALSE	FALSE	FALSE	FALSE	FALSE	12	protein_coding	0.475073	3.99747	0.331473	0.422287	12.3328	16.5823	31.7755	44.0562	-0.282483	-1.98629	-1.29764	-0.611346	3.84e-45	-0.0614657	0.47262	0.296907	0.334021
ENSG00000081237.19	PTPRC	FALSE	FALSE	FALSE	FALSE	FALSE	33	protein_coding	0.640483	3.48738	0.374174	0.572289	12.9558	17.7247	17.1056	24.6713	1.1431	-1.3194	-0.375571	-0.112019	0.0035956	0.045147	0.645145	0.391753	0.437113
ENSG00000081248.10	CACNA1S	FALSE	FALSE	FALSE	FALSE	FALSE	44	protein_coding	0.758621	2.25305	1.10252	0.655172	0.1268	0.5985	0.148	0.6571	0.147912	-0.060906	-0.0268912	0.0605449	9.34e-07	-0.0190403	0.563567	0.0391753	0.0453608
ENSG00000081277.12	PKP1	FALSE	FALSE	FALSE	FALSE	FALSE	15	protein_coding	0.691508	5.34326	0.646632	0.595156	73.7374	84.4104	64.9839	76.401	1.17775	-0.726644	0.179716	-0.0542369	0.477165	-0.235796	0.181666	0.709278	0.82268
ENSG00000081307.12	UBA5	FALSE	FALSE	FALSE	FALSE	FALSE	12	protein_coding	0.62987	5.13462	-0.0275319	0.544276	39.6028	45.6495	43.982	48.2818	0.263212	-0.55387	-0.147769	-0.162791	3.44e-08	-0.0631804	0.411421	0.519588	0.6
ENSG00000081320.10	STK17B	FALSE	FALSE	FALSE	FALSE	FALSE	8	protein_coding	0.700461	3.78672	0.069072	0.613793	17.9188	21.5268	16.8828	19.1946	0.918595	-0.431166	0.0812479	0.0368921	0.203034	-0.0281751	0.745323	0.550515	0.626804
ENSG00000081377.16	CDC14B	FALSE	FALSE	FALSE	FALSE	FALSE	15	protein_coding	0.546667	3.60417	0.118929	0.48	12.5924	14.9982	16.3995	19.0514	0.0800778	-1.06313	-0.356246	-0.325126	1.09e-35	0.000222993	0.998274	0.445361	0.507216
ENSG00000081386.12	ZNF510	FALSE	FALSE	FALSE	FALSE	FALSE	6	protein_coding	0.631687	2.67166	-0.0822053	0.552361	6.8334	7.8279	6.8475	7.3321	0.440817	-0.473287	-0.00259449	-0.019008	0.122011	-0.000985343	0.983631	0.554639	0.63299
ENSG00000081479.13	LRP2	FALSE	FALSE	FALSE	FALSE	FALSE	79	protein_coding	0.59375	0.592737	-0.928751	0.53125	0.2856	0.4026	0.382	0.5611	0.195726	-0.178058	-0.104316	NA	NA	NA	NA	0.105155	0.117526
ENSG00000081665.13	ZNF506	FALSE	FALSE	FALSE	FALSE	FALSE	6	protein_coding	0.652681	3.94737	-0.104147	0.582751	16.7062	18.6267	16.3657	18.4739	0.36624	-0.409005	0.0280141	-0.0211055	0.237295	0.0295915	0.535273	0.515464	0.57732
ENSG00000081692.12	JMJD4	FALSE	FALSE	FALSE	FALSE	FALSE	6	protein_coding	0.847525	4.40114	-0.104798	0.750495	24.5982	26.611	19.698	20.6985	0.715468	0.14038	0.306551	0.282779	7.03e-45	0.0807368	0.0539203	0.781443	0.882474
ENSG00000081721.11	DUSP12	FALSE	FALSE	FALSE	FALSE	FALSE	6	protein_coding	0.603696	4.11115	-0.0866994	0.526639	16.969	18.6859	23.2672	26.014	-0.0169611	-0.653161	-0.433498	-0.216681	3.25e-33	-0.00517759	0.929791	0.529897	0.606186
ENSG00000081760.16	AACS	FALSE	FALSE	FALSE	FALSE	FALSE	18	protein_coding	0.81	4.55463	-0.0835404	0.710723	28.0388	31.2864	20.8397	23.159	0.839408	0.00651988	0.411029	0.230153	2.49e-24	0.0351223	0.584925	0.587629	0.668041
ENSG00000081791.8	DELE1	FALSE	FALSE	FALSE	FALSE	FALSE	13	protein_coding	0.681319	5.96794	-0.0489475	0.603037	69.2722	74.0608	85.2039	98.037	0.282746	-0.542369	-0.294799	-0.142116	3.55e-06	0.0347751	0.684156	0.573196	0.639175
ENSG00000081800.8	SLC13A1	FALSE	FALSE	FALSE	FALSE	FALSE	18	protein_coding	NA	NA	NA	NA	0.0516	0.0846	0.031	0.0391	0.0582308	-0.00994476	0.0285417	NA	NA	NA	NA	NA	NA
ENSG00000081803.15	CADPS2	FALSE	FALSE	FALSE	FALSE	FALSE	30	protein_coding	0.802575	4.7577	-0.00308225	0.72043	35.3396	42.0438	27.2715	30.007	0.997247	-0.00564625	0.362194	0.243918	9.64e-15	0.122346	0.0926489	0.690722	0.771134
ENSG00000081818.3	PCDHB4	FALSE	FALSE	FALSE	FALSE	FALSE	2	protein_coding	0.593361	2.02875	0.0537417	0.55336	2.9382	4.8868	3.6672	4.52455	0.550467	-0.636558	-0.245021	0.00811574	0.572188	0.0221762	0.517069	0.28866	0.294845
ENSG00000081842.17	PCDHA6	FALSE	FALSE	FALSE	FALSE	FALSE	4	protein_coding	0.963855	2.43423	0.974085	0.903614	3.0524	5.4563	0.5151	0.7342	1.84629	-0.129944	1.41936	0.132674	3.18e-25	0.0392158	0.256142	0.154639	0.164948
ENSG00000081853.14	PCDHGA2	FALSE	FALSE	FALSE	FALSE	FALSE	4	protein_coding	0.776042	2.31615	0.302337	0.721311	4.389	7.2731	2.6662	3.5772	1.31532	-0.44255	0.555732	0.0945935	1e-08	0.061783	0.11644	0.272165	0.307216
ENSG00000081870.11	HSPB11	FALSE	FALSE	FALSE	FALSE	FALSE	6	protein_coding	0.679157	4.98982	-0.122569	0.597122	34.1522	37.2732	36.271	38.2056	0.319046	-0.279889	-0.0844385	0.00418579	0.849864	0.0527829	0.301614	0.513402	0.597938
ENSG00000081913.13	PHLPP1	FALSE	FALSE	FALSE	FALSE	FALSE	17	protein_coding	0.751208	2.87789	-0.117622	0.645783	8.0562	9.2517	6.8779	7.70415	0.727101	-0.129122	0.201095	0.103889	1.8e-14	-0.034871	0.320468	0.552577	0.641237
ENSG00000081923.13	ATP8B1	FALSE	FALSE	FALSE	FALSE	FALSE	29	protein_coding	0.753915	4.92303	0.108501	0.632287	42.5634	50.2441	41.1539	45.9113	1.20397	-0.324908	0.0474504	0.175966	3.38e-05	-0.178926	0.0525697	0.581443	0.694845
ENSG00000081985.11	IL12RB2	FALSE	FALSE	FALSE	FALSE	FALSE	17	protein_coding	0.461538	0.653974	-0.885432	0.411392	0.3962	0.5226	0.6775	0.8682	0.12086	-0.332668	-0.264807	NA	NA	NA	NA	0.134021	0.148454
ENSG00000082014.16	SMARCD3	FALSE	FALSE	FALSE	FALSE	FALSE	14	protein_coding	0.154255	6.32905	0.324803	0.12766	29.5478	36.238	149.512	175.203	-1.20482	-2.79913	-2.30073	-1.43092	8.95e-126	-0.0248305	0.827361	0.0494845	0.0597938
ENSG00000082068.8	WDR70	FALSE	FALSE	FALSE	FALSE	FALSE	18	protein_coding	0.708861	4.70981	-0.138812	0.637056	28.0062	30.7891	27.9232	31.4423	0.387037	-0.222068	0.00413408	0.0689864	0.000289656	0.0522927	0.256104	0.517526	0.57732
ENSG00000082074.16	FYB1	FALSE	FALSE	FALSE	FALSE	FALSE	19	protein_coding	0.652344	2.68316	0.269726	0.595331	6.2536	8.2178	6.9532	9.0836	1.06834	-1.04155	-0.132838	-0.023769	0.274048	0.0329385	0.516206	0.315464	0.34433
ENSG00000082126.17	MPP4	FALSE	FALSE	FALSE	FALSE	FALSE	22	protein_coding	0.298701	0.541302	-1.14303	0.266234	0.2806	0.346	0.608	0.6915	-0.000450547	-0.292705	-0.328447	NA	NA	NA	NA	0.0845361	0.0948454
ENSG00000082146.12	STRADB	FALSE	FALSE	FALSE	FALSE	FALSE	12	protein_coding	0.720879	4.62811	-0.0132302	0.627193	31.0082	35.3632	27.194	31.4558	0.701931	-0.319114	0.183053	0.12166	5.03e-05	0.048288	0.556751	0.589691	0.676289
ENSG00000082153.17	BZW1	FALSE	FALSE	FALSE	FALSE	FALSE	12	protein_coding	0.75594	6.85096	0.0935212	0.665948	163.229	191.394	159.126	182.366	1.20437	-0.486852	0.0364994	0.124599	0.0388581	0.119288	0.427316	0.637113	0.721649
ENSG00000082175.14	PGR	FALSE	FALSE	FALSE	FALSE	FALSE	8	protein_coding	0.344828	1.99611	0.250225	0.296578	1.8452	2.2489	6.2087	7.95115	-0.402011	-1.61896	-1.34121	-0.193985	2.31e-48	-0.0155448	0.443359	0.160825	0.185567
ENSG00000082196.20	C1QTNF3	FALSE	FALSE	FALSE	FALSE	FALSE	6	protein_coding	0.802632	5.47333	0.751588	0.72	15.4976	40.0457	11.3592	14.6906	1.57521	-0.884141	0.416671	0.136728	0.0176533	-0.0303185	0.890712	0.11134	0.125773
ENSG00000082212.12	ME2	FALSE	FALSE	FALSE	FALSE	FALSE	17	protein_coding	0.69808	4.45898	0.0152339	0.602787	28.5196	31.723	27.601	31.6975	0.617302	-0.358872	0.0456075	-0.0179334	0.547056	0.0199944	0.828553	0.713402	0.824742
ENSG00000082213.17	C5orf22	FALSE	FALSE	FALSE	FALSE	FALSE	9	protein_coding	0.762673	3.75407	-0.0824707	0.664368	15.8942	17.442	13.097	13.7873	0.777161	-0.10232	0.26114	0.139133	3.09e-13	0.0308495	0.564707	0.595876	0.682474
ENSG00000082258.12	CCNT2	FALSE	FALSE	FALSE	FALSE	FALSE	11	protein_coding	0.618421	3.71592	0.107043	0.532833	13.977	16.3872	21.6783	22.8363	0.00168674	-1.10677	-0.598564	-0.345133	2.54e-42	-0.0421833	0.464415	0.585567	0.678351
ENSG00000082269.16	FAM135A	FALSE	FALSE	FALSE	FALSE	FALSE	22	protein_coding	0.619753	4.87924	0.183813	0.523457	38.3662	49.5607	46.3193	59.1309	0.775073	-1.05408	-0.265471	-0.23044	5.25e-06	-0.109588	0.375464	0.437113	0.517526
ENSG00000082293.12	COL19A1	FALSE	FALSE	FALSE	FALSE	FALSE	51	protein_coding	0.347826	2.08714	0.689184	0.26087	0.4406	0.583	0.7948	1.99065	0.0910412	-0.409984	-0.317153	0.00463181	0.633489	NA	NA	0.0123711	0.0164948
ENSG00000082397.17	EPB41L3	FALSE	FALSE	FALSE	FALSE	FALSE	23	protein_coding	0.516355	3.48042	0.291081	0.439252	10.043	11.9218	21.2377	25.7861	-0.166684	-1.69007	-1.00988	-0.504803	3.79e-58	-0.0310636	0.660965	0.387629	0.45567
ENSG00000082438.15	COBLL1	FALSE	FALSE	FALSE	FALSE	FALSE	17	protein_coding	0.772152	5.34361	0.120279	0.665263	59.4906	68.624	41.6689	46.087	1.32436	-0.101525	0.503526	0.3408	4.3e-13	-0.100603	0.436135	0.651546	0.754639
ENSG00000082458.11	DLG3	FALSE	FALSE	FALSE	FALSE	FALSE	21	protein_coding	0.836565	4.53675	-0.0790372	0.741667	27.1752	30.2219	21.1346	23.162	0.843478	0.0246399	0.348123	0.230198	9.79e-26	0.0344965	0.57709	0.550515	0.62268
ENSG00000082482.13	KCNK2	FALSE	FALSE	FALSE	FALSE	FALSE	7	protein_coding	0.55914	1.07474	-0.220535	0.505376	0.8714	1.2945	1.4205	1.8955	0.411496	-0.608969	-0.371187	NA	NA	NA	NA	0.193814	0.214433
ENSG00000082497.11	SERTAD4	FALSE	FALSE	FALSE	FALSE	FALSE	4	protein_coding	0.594872	2.20839	0.142298	0.519084	4.3894	5.209	5.836	6.631	0.403856	-1.02076	-0.343028	-0.0735522	6.87e-07	0.00530065	0.90331	0.420619	0.478351
ENSG00000082512.14	TRAF5	FALSE	FALSE	FALSE	FALSE	FALSE	11	protein_coding	0.185567	3.94918	0.417971	0.174359	5.8162	7.2517	27.8773	33.1462	-0.940268	-2.37078	-2.0829	-0.662186	1.53e-101	-0.0133139	0.768125	0.0701031	0.0742268
ENSG00000082515.17	MRPL22	FALSE	FALSE	FALSE	FALSE	FALSE	7	protein_coding	0.748792	5.23759	-0.140099	0.648193	41.434	45.0497	38.2723	40.5528	0.42379	-0.10406	0.111708	0.111948	2.88e-08	-0.0215224	0.730126	0.554639	0.639175
ENSG00000082516.8	GEMIN5	FALSE	FALSE	FALSE	FALSE	FALSE	28	protein_coding	0.714286	2.95507	-0.0736072	0.634783	8.568	9.8143	8.4873	9.4522	0.492258	-0.223993	0.0122198	0.0503576	0.000224716	0.0367196	0.247535	0.752577	0.845361
ENSG00000082556.10	OPRK1	FALSE	FALSE	FALSE	FALSE	FALSE	5	protein_coding	0.859296	2.50907	0.594132	0.820106	6.17	9.0914	2.6015	4.13555	2.27491	-0.0747714	0.993375	0.169374	1.58e-17	0.126435	0.00216446	0.319588	0.352577
ENSG00000082641.15	NFE2L1	FALSE	FALSE	FALSE	FALSE	FALSE	6	protein_coding	0.678363	6.76953	-0.00920927	0.585603	129.367	145.117	148.218	169.546	0.377507	-0.499895	-0.194849	-0.153087	0.000104094	-0.0586205	0.5812	0.620619	0.717526
ENSG00000082684.15	SEMA5B	FALSE	FALSE	FALSE	FALSE	FALSE	23	protein_coding	0.414062	1.60936	0.0849008	0.382812	1.0634	1.5092	2.6795	3.6198	0.257173	-0.872397	-0.834486	-0.00591656	0.552886	0.0227073	0.19786	0.101031	0.109278
ENSG00000082701.15	GSK3B	FALSE	FALSE	FALSE	FALSE	FALSE	12	protein_coding	0.8	4.08426	-0.0453261	0.710191	19.8546	23.1072	14.8826	16.5328	0.972428	-0.138399	0.392919	0.175281	3.35e-15	0.047116	0.425556	0.459794	0.519588
ENSG00000082781.11	ITGB5	FALSE	FALSE	FALSE	FALSE	FALSE	15	protein_coding	0.742394	6.54275	-0.0398976	0.677485	116.304	129.229	98.3607	108.964	0.686148	-0.0809906	0.2395	0.169017	9.1e-07	0.167051	0.0255572	0.68866	0.754639
ENSG00000082805.19	ERC1	FALSE	FALSE	FALSE	FALSE	FALSE	21	protein_coding	0.59761	3.53482	0.0517635	0.507937	12.3696	14.6587	17.2785	19.9557	0.162127	-0.921229	-0.451191	-0.228979	6.55e-22	-0.0698391	0.1699	0.527835	0.618557
ENSG00000082898.16	XPO1	FALSE	FALSE	FALSE	FALSE	FALSE	26	protein_coding	0.7	5.64188	-0.00938094	0.621928	62.2984	73.6308	61.0787	68.6766	0.551455	-0.308766	0.0280708	-0.00197497	0.957165	0.125454	0.102892	0.678351	0.764948
ENSG00000082929.8	LINC01587	FALSE	FALSE	FALSE	FALSE	FALSE	4	protein_coding	0.299065	0.841866	-0.439256	0.279661	0.3028	0.4279	0.8581	1.2171	0.0545032	-0.528035	-0.512213	0.0310964	9.26e-09	NA	NA	0.0680412	0.0659794
ENSG00000082996.19	RNF13	FALSE	FALSE	FALSE	FALSE	FALSE	11	protein_coding	0.796053	5.93995	0.000822631	0.690789	79.6176	91.244	80.1812	91.2618	1.04531	-0.212995	-0.0100508	0.198317	6.58e-07	0.0753921	0.441131	0.649485	0.748454
ENSG00000083067.22	TRPM3	FALSE	FALSE	FALSE	FALSE	FALSE	26	protein_coding	0.136986	1.0926	-0.164214	0.109589	0.288	0.3715	1.1001	1.37205	-0.132607	-0.572791	-0.705325	NA	NA	NA	NA	0.0164948	0.0206186
ENSG00000083093.9	PALB2	FALSE	FALSE	FALSE	FALSE	FALSE	13	protein_coding	0.614458	2.63847	-0.221434	0.536058	5.519	5.9856	7.0936	7.8059	0.152766	-0.462493	-0.312131	-0.0134368	0.173188	0.0256748	0.220342	0.459794	0.525773
ENSG00000083097.14	DOP1A	FALSE	FALSE	FALSE	FALSE	FALSE	40	protein_coding	0.485934	3.35	0.157771	0.405128	7.952	9.2345	16.5799	18.9271	-0.435321	-1.49836	-0.973645	-0.448799	2.56e-87	-0.0694842	0.0504236	0.325773	0.391753
ENSG00000083099.10	LYRM2	FALSE	FALSE	FALSE	FALSE	FALSE	6	protein_coding	0.74092	4.61036	0.0207747	0.639903	29.1602	34.5798	28.9407	35.6076	0.86155	-0.371394	0.010538	0.0668174	0.0421987	-0.0633669	0.447147	0.542268	0.630928
ENSG00000083123.14	BCKDHB	FALSE	FALSE	FALSE	FALSE	FALSE	11	protein_coding	0.75772	4.17298	-0.0134125	0.64133	22.5672	25.7494	18.2153	20.2879	0.922838	-0.1837	0.294525	0.167866	9.05e-11	-0.101865	0.0957893	0.556701	0.657732
ENSG00000083168.10	KAT6A	FALSE	FALSE	FALSE	FALSE	FALSE	18	protein_coding	0.568129	3.66366	0.0724403	0.493088	15.0798	17.6896	15.6709	18.0917	0.444996	-0.805505	-0.0520825	-0.16964	4.1e-11	-0.0212226	0.790395	0.441237	0.507216
ENSG00000083223.17	TUT7	FALSE	FALSE	FALSE	FALSE	FALSE	28	protein_coding	0.936813	5.69074	0.0521844	0.817927	68.2864	83.6298	33.2459	36.8061	1.60452	0.458182	1.01664	0.693182	5.9e-63	0.107689	0.29727	0.602062	0.703093
ENSG00000083290.19	ULK2	FALSE	FALSE	FALSE	FALSE	FALSE	28	protein_coding	0.616558	3.66019	-0.031905	0.541304	13.4738	15.9531	16.3221	17.2647	0.221418	-0.673271	-0.25917	-0.137317	8.58e-11	0.0172779	0.785967	0.513402	0.583505
ENSG00000083307.11	GRHL2	FALSE	FALSE	FALSE	FALSE	FALSE	16	protein_coding	0.777963	5.33742	0.208597	0.678333	63.109	73.6736	45.4119	52.2415	1.32148	0.0396288	0.466032	0.529425	2.11e-30	0.0566904	0.625562	0.839175	0.960825
ENSG00000083312.17	TNPO1	FALSE	FALSE	FALSE	FALSE	FALSE	25	protein_coding	0.736967	4.7915	0.0691893	0.635934	36.5302	45.1398	31.8506	35.6919	1.0459	-0.307404	0.192132	0.100806	0.0084047	-0.0179766	0.89455	0.554639	0.641237
ENSG00000083444.16	PLOD1	FALSE	FALSE	FALSE	FALSE	FALSE	19	protein_coding	0.809224	6.07365	-0.0512965	0.696653	85.1452	94.3492	70.0496	76.6976	0.849201	-0.00351256	0.277944	0.332282	2.87e-25	-0.0120822	0.909306	0.686598	0.795876
ENSG00000083454.21	P2RX5	FALSE	FALSE	FALSE	FALSE	FALSE	12	protein_coding	0.794224	2.50496	0.267414	0.697842	5.712	8.1945	4.7642	8.1744	1.53979	-0.224377	0.219622	0.125661	3.3e-09	0.0238494	0.659917	0.4	0.453608
ENSG00000083457.11	ITGAE	FALSE	FALSE	FALSE	FALSE	FALSE	31	protein_coding	0.593819	4.95353	-0.0871927	0.526639	31.397	33.9063	41.7135	46.7002	0.0531124	-0.580899	-0.398832	-0.218801	8.77e-20	-0.0343533	0.581988	0.529897	0.554639
ENSG00000083520.14	DIS3	FALSE	FALSE	FALSE	FALSE	FALSE	23	protein_coding	0.626327	3.62519	-0.00885627	0.533898	14.2066	16.3453	15.3995	16.6377	0.463003	-0.611692	-0.108954	-0.0899197	3.05e-05	-0.0669813	0.18618	0.519588	0.608247
ENSG00000083535.15	PIBF1	FALSE	FALSE	FALSE	FALSE	FALSE	18	protein_coding	0.645435	3.80922	-0.0965234	0.549894	14.8204	16.219	16.2082	17.819	0.260374	-0.412049	-0.12131	-0.0700976	9.99e-05	-0.0452487	0.320472	0.534021	0.626804
ENSG00000083544.14	TDRD3	FALSE	FALSE	FALSE	FALSE	FALSE	16	protein_coding	0.605023	3.64327	-0.140097	0.513699	12.6018	14.1015	14.2526	15.7242	0.196538	-0.453784	-0.165258	-0.0719873	1.01e-06	-0.0498356	0.147661	0.463918	0.546392
ENSG00000083622.8	AC000061.1	FALSE	FALSE	FALSE	FALSE	FALSE	3	lncrna	0.491525	0.631997	-0.758052	0.440678	0.2798	0.4343	0.5929	0.8553	0.355918	-0.386259	-0.315737	NA	NA	NA	NA	0.107216	0.119588
ENSG00000083635.7	NUFIP1	FALSE	FALSE	FALSE	FALSE	FALSE	10	protein_coding	0.676056	2.244	-0.224118	0.584507	4.399	4.9036	4.4291	4.87375	0.418158	-0.297311	-0.00802084	0.0399982	7.48e-06	-0.00120603	0.970494	0.513402	0.593814
ENSG00000083642.18	PDS5B	FALSE	FALSE	FALSE	FALSE	FALSE	35	protein_coding	0.684116	4.14094	0.102601	0.590991	23.859	28.8486	23.9855	26.5911	0.708653	-0.524875	-0.00732283	-0.0497101	0.135133	-0.0176432	0.875736	0.676289	0.781443
ENSG00000083720.12	OXCT1	FALSE	FALSE	FALSE	FALSE	FALSE	17	protein_coding	0.748945	4.87855	0.0685485	0.650526	41.9718	51.5063	32.378	36.4479	1.08081	-0.269058	0.364493	0.205124	4.32e-07	0.0926984	0.37423	0.637113	0.731959
ENSG00000083750.12	RRAGB	FALSE	FALSE	FALSE	FALSE	FALSE	11	protein_coding	0.512887	4.8626	0.00114009	0.43299	26.7594	30.336	42.1276	48.5226	-0.15442	-1.02273	-0.635635	-0.427399	7.16e-45	-0.0856924	0.180599	0.346392	0.410309
ENSG00000083782.7	EPYC	FALSE	FALSE	FALSE	FALSE	FALSE	7	protein_coding	0.285714	2.51266	1.17017	0.285714	0.1678	0.2604	0.5208	0.847	0.127531	-0.222193	-0.381037	0.0530637	2.53e-07	0.00472065	0.906227	0.00412371	0.00412371
ENSG00000083799.17	CYLD	FALSE	FALSE	FALSE	FALSE	FALSE	20	protein_coding	0.591966	3.92584	0.0327909	0.522105	16.9396	19.4161	21.9391	25.5311	0.176755	-0.806923	-0.354661	-0.264278	1.67e-25	-0.0202837	0.77752	0.51134	0.57732
ENSG00000083807.9	SLC27A5	FALSE	FALSE	FALSE	FALSE	FALSE	10	protein_coding	0.970874	4.90633	0.0038355	0.845161	37.6976	45.4489	18.1672	19.6717	1.39903	0.346374	1.0136	0.459915	2.94e-44	-0.0410136	0.708394	0.540206	0.618557
ENSG00000083812.11	ZNF324	FALSE	FALSE	FALSE	FALSE	FALSE	5	protein_coding	0.622549	2.69101	-0.171377	0.527981	5.7984	6.5996	7.2868	8.3648	0.201427	-0.552981	-0.28562	-0.0383889	0.000366684	-0.0325106	0.117549	0.447423	0.523711
ENSG00000083814.13	ZNF671	FALSE	FALSE	FALSE	FALSE	FALSE	4	protein_coding	0.597633	2.60059	0.073944	0.508876	5.5016	6.1507	8.5911	9.4515	-0.0616604	-0.917213	-0.560902	-0.179857	4.35e-32	-0.0466375	0.137975	0.531959	0.624742
ENSG00000083817.8	ZNF416	FALSE	FALSE	FALSE	FALSE	FALSE	4	protein_coding	0.752212	2.02903	-0.276096	0.662192	3.5052	3.8495	3.8397	4.1121	0.418415	-0.216879	-0.103326	0.0605905	4.56e-15	0.00399393	0.845769	0.610309	0.701031
ENSG00000083828.15	ZNF586	FALSE	FALSE	FALSE	FALSE	FALSE	4	protein_coding	0.566038	3.65121	-0.0748801	0.494624	11.5822	12.3922	17.4722	21.8309	0.0976188	-0.764547	-0.553971	-0.175406	4.2e-22	-0.0131461	0.780604	0.379381	0.43299
ENSG00000083838.15	ZNF446	FALSE	FALSE	FALSE	FALSE	FALSE	8	protein_coding	0.69797	4.13222	-0.134459	0.619171	17.6202	19.0776	21.6321	23.674	0.327766	-0.415311	-0.281502	-0.016023	0.391782	0.0291608	0.493785	0.492784	0.56701
ENSG00000083844.10	ZNF264	FALSE	FALSE	FALSE	FALSE	FALSE	5	protein_coding	0.596257	2.9475	-0.128665	0.506667	7.0598	8.042	9.2049	10.5862	0.19763	-0.583049	-0.340446	-0.0604788	1.16e-06	-0.05966	0.0126161	0.391753	0.459794
ENSG00000083845.8	RPS5	FALSE	FALSE	FALSE	FALSE	FALSE	7	protein_coding	0.883055	10.8042	-0.0345442	0.782816	2192.36	2515.52	1560.69	1829.37	0.938772	0.190865	0.490034	0.452901	1.56e-27	0.119112	0.250455	0.676289	0.762887
ENSG00000083857.13	FAT1	FALSE	FALSE	FALSE	FALSE	FALSE	29	protein_coding	0.762575	6.38549	0.0748107	0.677355	133.464	153.59	75.3046	85.819	1.30598	0.0870392	0.81738	0.362744	5.63e-12	0.209311	0.101936	0.696907	0.781443
ENSG00000083896.12	YTHDC1	FALSE	FALSE	FALSE	FALSE	FALSE	17	protein_coding	0.648464	5.59956	0.0200202	0.562181	53.6844	60.8808	72.4527	81.7881	0.000459123	-0.672448	-0.425686	-0.364189	5.33e-29	-0.0295949	0.762132	0.680412	0.783505
ENSG00000083937.8	CHMP2B	FALSE	FALSE	FALSE	FALSE	FALSE	6	protein_coding	0.700599	5.29701	0.00825444	0.613546	49.6076	57.3355	53.8828	57.9023	0.673529	-0.367658	-0.117	-0.0360233	0.340515	0.0173364	0.891829	0.635052	0.723711
ENSG00000084070.11	SMAP2	FALSE	FALSE	FALSE	FALSE	FALSE	10	protein_coding	0.718009	5.06178	-0.0636325	0.634884	38.0116	41.4559	39.7985	47.6196	0.58553	-0.305104	-0.064613	0.051851	0.058994	0.0209258	0.795294	0.562887	0.624742
ENSG00000084072.16	PPIE	FALSE	FALSE	FALSE	FALSE	FALSE	11	protein_coding	0.723368	5.61149	-0.111496	0.656947	54.6778	58.0541	55.3914	58.309	0.326575	-0.0759325	-0.0183731	0.0753904	0.000303022	0.109718	0.0132878	0.789691	0.868041
ENSG00000084073.8	ZMPSTE24	FALSE	FALSE	FALSE	FALSE	FALSE	10	protein_coding	0.886525	5.70724	0.0747799	0.792453	75.8408	89.6012	40.0753	44.6897	1.7638	0.399525	0.903602	0.675817	2.62e-53	0.149155	0.135658	0.692784	0.773196
ENSG00000084090.13	STARD7	FALSE	FALSE	FALSE	FALSE	FALSE	8	protein_coding	0.771967	5.88029	-0.0806663	0.675732	69.534	74.7506	61.4656	64.5656	0.593322	-0.113696	0.175257	0.19527	1.06e-14	0.0477362	0.449426	0.665979	0.760825
ENSG00000084092.6	NOA1	FALSE	FALSE	FALSE	FALSE	FALSE	7	protein_coding	0.881974	4.04776	-0.0299016	0.776344	21.2134	22.8468	13.037	13.8089	1.23847	0.298684	0.662196	0.382716	9.54e-67	0.0409721	0.475979	0.74433	0.847423
ENSG00000084093.16	REST	FALSE	FALSE	FALSE	FALSE	FALSE	5	protein_coding	0.725702	3.31027	-0.0442228	0.637931	11.2382	13.3042	11.8626	13.4789	0.677294	-0.270809	-0.0717908	0.0327844	0.0796537	-0.020016	0.707363	0.610309	0.692784
ENSG00000084110.10	HAL	FALSE	FALSE	FALSE	FALSE	FALSE	21	protein_coding	0.19469	0.724018	-0.679428	0.168142	0.2666	0.3373	0.8602	1.1195	-0.0441939	-0.482268	-0.554497	NA	NA	NA	NA	0.0391753	0.0453608
ENSG00000084112.14	SSH1	FALSE	FALSE	FALSE	FALSE	FALSE	15	protein_coding	0.517949	3.08634	0.0656079	0.457801	7.9836	9.19	11.3503	12.8603	0.140582	-1.05017	-0.459181	-0.218459	5.24e-33	0.00342201	0.952412	0.369072	0.416495
ENSG00000084207.16	GSTP1	FALSE	FALSE	FALSE	FALSE	FALSE	7	protein_coding	0.480952	8.50699	0.238896	0.409524	337.508	415.287	679.019	979.121	-0.415877	-2.13791	-1.00639	-1.75314	1.82e-76	-0.287699	0.151613	0.354639	0.416495
ENSG00000084234.17	APLP2	FALSE	FALSE	FALSE	FALSE	FALSE	19	protein_coding	0.842205	8.72193	0.0690767	0.73055	611.376	704.379	439.155	471.923	1.59377	0.0769204	0.476406	0.755594	5.47e-40	-0.00656793	0.974091	0.793814	0.913402
ENSG00000084444.13	FAM234B	FALSE	FALSE	FALSE	FALSE	FALSE	14	protein_coding	0.883008	3.75532	0.167128	0.758333	19.0122	23.501	8.5148	10.7802	1.922	0.338158	1.07263	0.398644	3.61e-41	0.000974131	0.993676	0.562887	0.653608
ENSG00000084453.16	SLCO1A2	FALSE	FALSE	FALSE	FALSE	FALSE	16	protein_coding	0.961039	3.05417	0.982885	0.902597	8.0384	17.0005	0.7373	1.3157	2.87682	0.329234	2.37922	0.299657	3.3e-30	0.174653	0.00536032	0.286598	0.305155
ENSG00000084463.7	WBP11	FALSE	FALSE	FALSE	FALSE	FALSE	12	protein_coding	0.810127	5.25724	0.00419197	0.70229	50.7376	57.708	36.0857	41.8794	1.13914	-0.0246625	0.48035	0.274661	4.47e-14	-0.00940229	0.947971	0.569072	0.659794
ENSG00000084623.11	EIF3I	FALSE	FALSE	FALSE	FALSE	FALSE	11	protein_coding	0.926733	7.82722	-0.0230079	0.822134	289.147	314.46	183.963	205.273	1.19176	0.495238	0.649552	0.729416	6.15e-94	0.117672	0.0896296	0.857732	0.964948
ENSG00000084628.9	NKAIN1	TRUE	TRUE	FALSE	FALSE	FALSE	7	protein_coding	0.986711	4.23393	1.07516	0.890728	34.4918	49.1075	2.4857	3.02635	4.2456	1.54316	3.34797	0.751273	8.18e-63	0.316264	0.00723875	0.554639	0.612371
ENSG00000084636.17	COL16A1	FALSE	FALSE	FALSE	FALSE	FALSE	71	protein_coding	0.177143	7.17798	0.398928	0.16	47.2364	58.401	341.494	429.925	-1.06486	-3.21054	-2.82788	-1.63254	3.71e-92	0.0423391	0.765974	0.057732	0.0639175
ENSG00000084652.15	TXLNA	FALSE	FALSE	FALSE	FALSE	FALSE	11	protein_coding	0.604706	4.83828	-0.09234	0.528169	28.7402	30.9195	36.8778	42.7579	0.0970181	-0.58554	-0.348938	-0.184604	1.95e-18	0.00799304	0.903567	0.463918	0.529897
ENSG00000084674.14	APOB	FALSE	FALSE	FALSE	FALSE	FALSE	29	protein_coding	0.282353	0.335116	-1.66692	0.247059	0.134	0.2049	0.3351	0.4663	-0.0333259	-0.271522	-0.235527	NA	NA	NA	NA	0.0865979	0.0989691
ENSG00000084676.15	NCOA1	FALSE	FALSE	FALSE	FALSE	FALSE	25	protein_coding	0.614737	4.22025	0.0228042	0.537815	23.4346	28.7043	22.8348	26.9352	0.536862	-0.632152	0.0358561	-0.129034	1.11e-05	0.0390256	0.645367	0.527835	0.602062
ENSG00000084693.15	AGBL5	FALSE	FALSE	FALSE	FALSE	FALSE	16	protein_coding	0.715094	4.87578	-0.0886407	0.617702	34.2046	36.1653	31.6973	33.5854	0.440307	-0.145275	0.106593	0.0848936	7.6e-05	-0.0240272	0.709309	0.676289	0.781443
ENSG00000084710.13	EFR3B	FALSE	FALSE	FALSE	FALSE	FALSE	23	protein_coding	0.444867	0.730379	-0.860356	0.408397	0.612	0.719	0.912	1.0974	0.08668	-0.372314	-0.246231	NA	NA	NA	NA	0.220619	0.241237
ENSG00000084731.14	KIF3C	FALSE	FALSE	FALSE	FALSE	FALSE	9	protein_coding	0.615752	2.38346	-0.00646156	0.567901	5.1852	6.3549	6.1979	6.6544	0.409419	-0.712732	-0.218756	-0.0418668	0.00259989	0.0900614	9.19e-05	0.474227	0.531959
ENSG00000084733.10	RAB10	FALSE	FALSE	FALSE	FALSE	FALSE	6	protein_coding	0.781513	6.04933	0.0146588	0.689362	90.7636	101.493	70.8897	79.6551	1.075	-0.0766586	0.352137	0.29752	7.27e-13	0.195491	0.0248561	0.668041	0.76701
ENSG00000084734.8	GCKR	FALSE	FALSE	FALSE	FALSE	FALSE	19	protein_coding	0.183099	1.78302	0.27621	0.167832	0.8892	1.146	3.6631	4.65395	-0.259824	-1.39354	-1.30351	-0.086641	3.65e-17	NA	NA	0.0494845	0.0536082
ENSG00000084754.11	HADHA	FALSE	FALSE	FALSE	FALSE	FALSE	21	protein_coding	0.80396	6.74488	-0.0742358	0.713439	124.677	131.519	117.556	127.198	0.603537	-0.0710426	0.084158	0.224118	5.69e-17	0.0829375	0.145394	0.74433	0.837113
ENSG00000084764.11	MAPRE3	FALSE	FALSE	FALSE	FALSE	FALSE	8	protein_coding	0.43617	5.05627	0.0273887	0.388693	25.9126	30.7549	53.0916	59.8912	-0.208169	-1.33642	-1.00712	-0.518346	1.45e-56	0.0238209	0.753945	0.226804	0.253608
ENSG00000084774.13	CAD	FALSE	FALSE	FALSE	FALSE	FALSE	44	protein_coding	0.721239	4.54336	-0.041284	0.671082	24.5284	27.2901	33.4491	36.177	0.338212	-0.715882	-0.432363	-0.0452181	0.0990939	0.207107	1.21e-06	0.626804	0.672165
ENSG00000085063.15	CD59	FALSE	FALSE	FALSE	FALSE	FALSE	6	protein_coding	0.660232	7.92382	0.0311448	0.583012	283.127	319.463	409.957	448.501	0.229739	-0.852967	-0.532454	-0.354685	3.84e-12	-0.00722517	0.967483	0.62268	0.705155
ENSG00000085117.11	CD82	FALSE	FALSE	FALSE	FALSE	FALSE	10	protein_coding	0.708531	5.98417	0.0906018	0.625592	79.0578	91.5975	98.3301	117.778	0.829259	-0.796615	-0.311189	-0.05058	0.360549	0.0440305	0.759343	0.54433	0.616495
ENSG00000085185.15	BCORL1	FALSE	FALSE	FALSE	FALSE	FALSE	13	protein_coding	0.604288	2.69838	0.0310015	0.526316	7.055	8.0618	7.7733	8.637	0.312778	-0.710743	-0.123235	-0.104505	2.21e-12	0.0238235	0.517366	0.556701	0.639175
ENSG00000085224.22	ATRX	FALSE	FALSE	FALSE	FALSE	FALSE	36	protein_coding	0.662083	4.40501	0.111111	0.570588	28.117	33.9599	28.6852	31.1188	0.62256	-0.643999	-0.0278821	-0.131982	0.000230044	-0.0676665	0.483578	0.6	0.694845
ENSG00000085231.13	AK6	FALSE	FALSE	FALSE	FALSE	FALSE	5	protein_coding	0.675768	5.39711	-0.0598712	0.592845	50.7638	54.3059	48.2228	53.2311	0.384313	-0.20209	0.0726168	-0.0240928	0.365041	0.0453094	0.535273	0.717526	0.816495
ENSG00000085265.10	FCN1	FALSE	FALSE	FALSE	FALSE	FALSE	9	protein_coding	0.633621	2.54084	0.393676	0.564655	4.6406	7.4616	7.6473	11.1345	1.06236	-0.992487	-0.616401	-0.0204297	0.37109	0.0164515	0.765632	0.270103	0.303093
ENSG00000085274.15	MYNN	FALSE	FALSE	FALSE	FALSE	FALSE	9	protein_coding	0.647295	3.39453	-0.077357	0.586	11.4024	13.1968	12.0966	13.3827	0.286654	-0.427224	-0.078573	-0.0604884	0.000262524	0.0704067	0.0401202	0.604124	0.665979
ENSG00000085276.17	MECOM	FALSE	FALSE	FALSE	FALSE	FALSE	17	protein_coding	0.47541	3.12582	0.27963	0.429752	7.0218	8.8478	15.3567	18.4476	-0.103929	-1.7143	-1.02788	-0.405578	5.71e-52	0.0505923	0.238391	0.321649	0.358763
ENSG00000085365.17	SCAMP1	FALSE	FALSE	FALSE	FALSE	FALSE	9	protein_coding	0.821429	4.81533	0.0722726	0.71627	38.6718	46.9789	31.8867	34.4813	1.41911	-0.0830448	0.27061	0.397769	7.45e-29	0.0192489	0.859752	0.74433	0.853608
ENSG00000085377.13	PREP	FALSE	FALSE	FALSE	FALSE	FALSE	15	protein_coding	0.867816	4.60318	-0.0201917	0.749288	29.7838	33.8059	18.5568	20.6195	1.11339	0.13091	0.654501	0.314416	5.74e-31	-0.0279763	0.757541	0.542268	0.62268
ENSG00000085382.11	HACE1	FALSE	FALSE	FALSE	FALSE	FALSE	26	protein_coding	0.606557	2.7509	-0.00580772	0.527607	6.47	7.6521	8.6231	9.76255	0.1069	-0.747024	-0.365393	-0.132667	3.82e-21	-0.0188766	0.593489	0.531959	0.610309
ENSG00000085415.15	SEH1L	FALSE	FALSE	FALSE	FALSE	FALSE	9	protein_coding	0.769767	4.23469	-0.104367	0.670534	21.1768	23.5694	18.671	19.7832	0.63354	-0.110345	0.172981	0.145669	1.94e-13	0.0153395	0.808376	0.595876	0.682474
ENSG00000085433.15	WDR47	FALSE	FALSE	FALSE	FALSE	FALSE	15	protein_coding	0.625	2.54971	-0.0433657	0.546642	5.7206	6.6935	8.0931	8.83215	0.113997	-0.722341	-0.436182	-0.107491	6.22e-19	0.0135515	0.651494	0.604124	0.690722
ENSG00000085449.14	WDFY1	FALSE	FALSE	FALSE	FALSE	FALSE	12	protein_coding	0.655462	4.38109	-0.00306034	0.572614	25.9102	30.4559	24.0099	25.7669	0.595061	-0.381765	0.105654	-0.0208219	0.469251	0.0332179	0.699269	0.569072	0.643299
ENSG00000085465.12	OVGP1	FALSE	FALSE	FALSE	FALSE	FALSE	11	protein_coding	0.641975	3.12689	0.153051	0.522167	10.153	12.7498	10.0472	13.1813	0.656528	-0.827113	0.0137511	-0.0258387	0.317905	-0.158263	0.00347529	0.437113	0.536082
ENSG00000085491.16	SLC25A24	FALSE	FALSE	FALSE	FALSE	FALSE	11	protein_coding	0.671206	3.34731	0.095032	0.598058	11.7944	13.6628	14.4366	16.3888	0.490861	-0.604009	-0.270842	-0.0858623	0.000193509	0.0435377	0.417067	0.635052	0.71134
ENSG00000085511.19	MAP3K4	FALSE	FALSE	FALSE	FALSE	FALSE	28	protein_coding	0.467532	4.60263	0.00391381	0.376623	19.5138	21.4943	38.3638	42.1796	-0.232049	-1.27163	-0.940275	-0.425971	9.36e-56	-0.113769	0.00494195	0.239175	0.296907
ENSG00000085514.15	PILRA	FALSE	FALSE	FALSE	FALSE	FALSE	7	protein_coding	0.424658	3.48476	0.158648	0.415179	7.2558	8.9148	17.1378	19.6107	-0.0694588	-1.38363	-1.13552	-0.239709	1.07e-24	0.0645069	0.0486542	0.191753	0.191753
ENSG00000085552.16	IGSF9	FALSE	FALSE	FALSE	FALSE	FALSE	21	protein_coding	0.685437	3.26462	0.039233	0.608527	10.5398	12.0823	15.1058	18.2504	0.466597	-0.609484	-0.480962	-0.0275934	0.217996	0.0369104	0.395149	0.647423	0.727835
ENSG00000085563.14	ABCB1	FALSE	FALSE	FALSE	FALSE	FALSE	29	protein_coding	0.580729	3.15485	0.146691	0.523438	8.9468	10.2253	14.8461	18.8712	0.378867	-1.11015	-0.671824	-0.188444	1.6e-15	0.0579673	0.192638	0.414433	0.459794
ENSG00000085644.13	ZNF213	FALSE	FALSE	FALSE	FALSE	FALSE	7	protein_coding	0.725458	3.75769	-0.0671196	0.642857	15.4966	16.9291	15.253	16.1439	0.423159	-0.178682	0.0214627	0.0639627	0.000180401	0.0631838	0.096332	0.797938	0.898969
ENSG00000085662.13	AKR1B1	FALSE	FALSE	FALSE	FALSE	FALSE	10	protein_coding	0.461741	5.35196	0.19241	0.414248	33.6014	39.9842	67.6626	96.2357	-0.253756	-1.57441	-0.988694	-0.993198	9.39e-55	0.0658685	0.552943	0.323711	0.360825
ENSG00000085719.12	CPNE3	FALSE	FALSE	FALSE	FALSE	FALSE	17	protein_coding	0.805556	5.79606	0.0342341	0.715278	75.1072	93.5663	59.3556	62.8537	1.34514	-0.123171	0.334545	0.347911	6.56e-16	0.111091	0.294359	0.637113	0.717526
ENSG00000085721.12	RRN3	FALSE	FALSE	FALSE	FALSE	FALSE	19	protein_coding	0.720887	4.51241	-0.0319554	0.632841	28.3318	31.4084	25.8737	27.4961	0.645806	-0.154624	0.126271	0.0757523	0.00320374	0.0739213	0.239327	0.707216	0.804124
ENSG00000085733.15	CTTN	FALSE	FALSE	FALSE	FALSE	FALSE	19	protein_coding	0.25641	7.62238	0.0171029	0.254545	128.564	139.164	258.141	285.844	-0.25325	-1.09305	-1.00008	-0.457801	5.73e-34	0.0237236	0.777093	0.0865979	0.0824742
ENSG00000085741.12	WNT11	FALSE	FALSE	FALSE	FALSE	FALSE	6	protein_coding	0.554098	3.06552	0.291665	0.488525	8.5292	12.4176	9.7739	11.7316	0.773513	-1.2078	-0.177114	-0.0671168	0.063283	0.0739059	0.385624	0.307216	0.348454
ENSG00000085760.14	MTIF2	FALSE	FALSE	FALSE	FALSE	FALSE	16	protein_coding	0.780172	4.33176	-0.11237	0.694624	23.867	25.8397	18.8678	20.8693	0.645387	-0.00662677	0.323801	0.169611	1.46e-19	0.0444965	0.349422	0.665979	0.746392
ENSG00000085788.13	DDHD2	FALSE	FALSE	FALSE	FALSE	FALSE	18	protein_coding	0.591549	4.6889	0.08458	0.512048	27.9174	33.7791	37.9551	40.5193	-0.0018746	-0.998783	-0.429874	-0.419748	4.03e-32	-0.0482928	0.617364	0.525773	0.606186
ENSG00000085831.15	TTC39A	FALSE	FALSE	FALSE	FALSE	FALSE	18	protein_coding	0.797075	5.42621	0.165863	0.682569	61.8504	69.8653	50.2672	57.605	1.3293	0.0352514	0.293886	0.541102	1.07e-28	-0.249913	0.00663406	0.76701	0.898969
ENSG00000085832.16	EPS15	FALSE	FALSE	FALSE	FALSE	FALSE	25	protein_coding	0.73922	4.88004	-0.0501894	0.633197	36.3848	41.3293	30.8995	35.3989	0.679554	-0.127473	0.228918	0.113219	2.12e-05	-0.0339149	0.677534	0.637113	0.742268
ENSG00000085840.12	ORC1	FALSE	FALSE	FALSE	FALSE	FALSE	17	protein_coding	0.737288	1.08436	-0.447292	0.722689	0.8816	1.1276	0.7873	0.91485	0.378397	-0.174788	0.0741781	0.0702254	7.61e-26	0.0445042	0.000281827	0.17732	0.179381
ENSG00000085871.8	MGST2	FALSE	FALSE	FALSE	FALSE	FALSE	7	protein_coding	0.859895	7.1809	0.0475014	0.749562	201.259	223.833	135.132	149.262	1.3594	0.431712	0.571193	0.829352	3.79e-78	-0.00257106	0.985252	0.882474	1.01237
ENSG00000085872.14	CHERP	FALSE	FALSE	FALSE	FALSE	FALSE	17	protein_coding	0.61326	5.21296	-0.0552184	0.534435	34.8558	37.1228	55.005	58.8376	0.0353465	-0.837153	-0.643349	-0.253825	5.76e-20	0.0180079	0.803881	0.4	0.457732
ENSG00000085978.21	ATG16L1	FALSE	FALSE	FALSE	FALSE	FALSE	19	protein_coding	0.634051	4.31343	-0.0720436	0.550781	21.4334	23.7523	24.8843	26.2962	0.158489	-0.491721	-0.206429	-0.131767	4.19e-11	-0.00366901	0.960206	0.581443	0.668041
ENSG00000085982.13	USP40	FALSE	FALSE	FALSE	FALSE	FALSE	32	protein_coding	0.62	5.01456	-0.0495697	0.534286	30.0072	32.488	51.6862	56.7628	0.160974	-0.934596	-0.764822	-0.252233	7.79e-20	0.00920636	0.899654	0.385567	0.447423
ENSG00000085998.13	POMGNT1	FALSE	FALSE	FALSE	FALSE	FALSE	23	protein_coding	0.735849	6.54333	-0.0541045	0.664577	106.889	128.999	94.7943	106.001	0.639052	-0.251789	0.171531	0.131941	0.000249299	0.0591707	0.552056	0.437113	0.482474
ENSG00000085999.11	RAD54L	FALSE	FALSE	FALSE	FALSE	FALSE	19	protein_coding	0.593909	1.73032	-0.0485564	0.565657	2.0422	2.971	2.5058	2.8657	0.515617	-0.561808	-0.204629	0.0511365	5.47e-06	0.0554416	0.0066797	0.230928	0.241237
ENSG00000086015.20	MAST2	FALSE	FALSE	FALSE	FALSE	FALSE	29	protein_coding	0.50813	5.34102	0.0669766	0.449393	30.8548	34.2174	63.6379	74.7968	-0.117697	-1.33735	-1.02087	-0.35756	4.89e-20	-0.0201781	0.820915	0.228866	0.257732
ENSG00000086061.15	DNAJA1	FALSE	FALSE	FALSE	FALSE	FALSE	9	protein_coding	0.76808	6.874	-0.028605	0.68408	140.78	158.567	127.949	150.86	0.773173	-0.230676	0.13685	0.188372	1.77e-06	0.116579	0.183727	0.56701	0.635052
ENSG00000086062.12	B4GALT1	FALSE	FALSE	FALSE	FALSE	FALSE	6	protein_coding	0.661017	5.71442	0.0406963	0.576271	62.0318	70.3743	76.8053	84.4633	0.432256	-0.678765	-0.303789	-0.171283	6.69e-05	-0.0632598	0.574111	0.560825	0.643299
ENSG00000086065.13	CHMP5	FALSE	FALSE	FALSE	FALSE	FALSE	8	protein_coding	0.797297	6.38715	-0.0481173	0.707865	97.4054	107.239	92.2317	116.642	0.712934	-0.0987969	0.0779168	0.146945	1.77e-05	0.0732821	0.390593	0.649485	0.729897
ENSG00000086102.18	NFX1	FALSE	FALSE	FALSE	FALSE	FALSE	24	protein_coding	0.634146	4.40572	-0.0409626	0.55618	22.6958	25.7153	28.3087	30.8673	0.139993	-0.541635	-0.306698	-0.185849	4.25e-17	0.0208232	0.749347	0.612371	0.696907
ENSG00000086159.12	AQP6	FALSE	FALSE	FALSE	FALSE	FALSE	7	protein_coding	0.338028	0.737022	-0.661186	0.30137	0.2382	0.3419	0.536	0.6537	0.0792718	-0.257798	-0.310934	NA	NA	NA	NA	0.0453608	0.0494845
ENSG00000086189.9	DIMT1	FALSE	FALSE	FALSE	FALSE	FALSE	12	protein_coding	0.638577	4.44495	-0.00455957	0.542056	22.9664	24.4765	31.7243	34.0627	0.042418	-0.726754	-0.449349	-0.275112	1.19e-27	-0.0844466	0.120201	0.597938	0.703093
ENSG00000086200.16	IPO11	FALSE	FALSE	FALSE	FALSE	FALSE	30	protein_coding	0.661448	3.60741	-0.124624	0.576471	13.095	14.4941	14.2841	15.7784	0.263874	-0.405594	-0.116848	-0.0454184	0.00264519	0.00719489	0.884141	0.606186	0.696907
ENSG00000086205.17	FOLH1	FALSE	FALSE	FALSE	FALSE	FALSE	20	protein_coding	0.856604	8.42796	0.478837	0.755179	877.019	1089.93	250.463	286.153	3.61698	1.02987	1.8039	2.04494	2.66e-68	0.603047	0.00567627	0.826804	0.936082
ENSG00000086232.12	EIF2AK1	FALSE	FALSE	FALSE	FALSE	FALSE	15	protein_coding	0.910331	6.50205	0.06046	0.799611	123.689	139.707	68.9037	76.6604	1.68238	0.627725	0.834893	0.895656	3.16e-102	0.190304	0.0123526	0.847423	0.962887
ENSG00000086288.11	NME8	FALSE	FALSE	FALSE	FALSE	FALSE	18	protein_coding	0.587912	0.959075	-0.432276	0.554945	0.7098	0.9679	1.3613	1.70625	0.344613	-0.427005	-0.465754	NA	NA	NA	NA	0.208247	0.220619
ENSG00000086289.11	EPDR1	FALSE	FALSE	FALSE	FALSE	FALSE	4	protein_coding	0.715447	4.99162	0.135268	0.62069	41.0642	49.323	53.9245	66.4176	0.815763	-0.768938	-0.384857	-0.02644	0.588566	-0.138305	0.150296	0.630928	0.725773
ENSG00000086300.15	SNX10	FALSE	FALSE	FALSE	FALSE	FALSE	7	protein_coding	0.875	2.59718	0.0702952	0.805112	7.1154	9.167	3.7866	4.37205	1.49284	0.134369	0.761661	0.20749	9.17e-39	0.0977656	0.00409108	0.519588	0.562887
ENSG00000086475.14	SEPHS1	FALSE	FALSE	FALSE	FALSE	FALSE	9	protein_coding	0.776498	5.0666	-0.075628	0.675862	38.5806	41.8147	35.7345	37.758	0.669111	-0.112627	0.107658	0.14756	1.22e-09	-0.0114815	0.890264	0.606186	0.694845
ENSG00000086504.16	MRPL28	FALSE	FALSE	FALSE	FALSE	FALSE	6	protein_coding	0.802083	6.24998	-0.0846004	0.711688	91.062	107.01	69.8285	73.793	0.699715	0.00447664	0.378276	0.216848	1.93e-12	0.0683511	0.420723	0.564948	0.635052
ENSG00000086506.2	HBQ1	FALSE	FALSE	FALSE	FALSE	FALSE	3	protein_coding	1	2.0833	0.747082	0.864865	0.7904	1.6582	0.3497	0.562	0.694931	-0.0840761	0.407643	0.11061	6.61e-22	-0.0199864	0.601491	0.0659794	0.0762887
ENSG00000086544.2	ITPKC	FALSE	FALSE	FALSE	FALSE	FALSE	7	protein_coding	0.467066	5.51365	0.112626	0.39521	31.686	44.6531	53.4536	76.3707	0.369992	-1.00242	-0.736355	-0.340996	3.66e-14	-0.179769	0.0405638	0.136082	0.160825
ENSG00000086548.8	CEACAM6	FALSE	FALSE	FALSE	FALSE	FALSE	6	protein_coding	0.635468	2.69597	0.566665	0.551724	4.0846	6.8912	10.4609	14.5193	1.0425	-1.21401	-1.17251	-0.0802061	0.00442384	0.0185627	0.771721	0.230928	0.265979
ENSG00000086570.12	FAT2	FALSE	FALSE	FALSE	FALSE	FALSE	23	protein_coding	0.38403	2.36266	0.557195	0.315589	2.8022	4.1708	9.2412	12.9557	-0.171956	-2.0837	-1.42948	-0.262596	4.06e-35	-0.0194033	0.575509	0.171134	0.208247
ENSG00000086589.11	RBM22	FALSE	FALSE	FALSE	FALSE	FALSE	11	protein_coding	0.639004	4.78018	-0.12028	0.565217	28.749	30.8279	32.1926	34.6934	0.130481	-0.372727	-0.158021	-0.105782	3.76e-10	0.0115313	0.833387	0.562887	0.635052
ENSG00000086598.10	TMED2	FALSE	FALSE	FALSE	FALSE	FALSE	4	protein_coding	0.838879	7.75538	0.102772	0.730769	322.375	372.202	234.824	257.488	1.70622	0.202721	0.455499	0.860507	8.06e-55	0.0629071	0.624205	0.861856	0.987629
ENSG00000086619.13	ERO1B	FALSE	FALSE	FALSE	FALSE	FALSE	16	protein_coding	0.830709	3.61265	0.0838715	0.764706	14.2262	18.6483	7.7667	8.6503	1.22705	-0.177727	0.79645	0.16771	4.43e-10	0.16727	0.0038604	0.402062	0.435052
ENSG00000086666.18	ZFAND6	FALSE	FALSE	FALSE	FALSE	FALSE	7	protein_coding	0.753564	6.00664	-0.07713	0.646341	73.769	77.6436	78.6832	87.2784	0.510205	-0.293946	-0.0918356	0.0577357	0.0348405	-0.0498037	0.450161	0.65567	0.762887
ENSG00000086696.10	HSD17B2	FALSE	FALSE	FALSE	FALSE	FALSE	5	protein_coding	0.530726	1.9022	0.337967	0.463687	1.8556	2.4261	3.854	6.69215	0.593882	-1.17632	-0.76538	-0.0641849	0.0001952	0.0162284	0.541369	0.171134	0.195876
ENSG00000086712.12	TXLNG	FALSE	FALSE	FALSE	FALSE	FALSE	10	protein_coding	0.588764	3.09447	-0.118103	0.516854	7.6916	8.5123	12.0983	13.1806	0.0133572	-0.652944	-0.591686	-0.138918	7.03e-25	0.0114582	0.743184	0.474227	0.540206
ENSG00000086717.18	PPEF1	FALSE	FALSE	FALSE	FALSE	FALSE	19	protein_coding	0.616505	1.15762	-0.348331	0.536232	1.228	1.6615	1.329	1.49485	0.488538	-0.390972	-0.0639614	NA	NA	NA	NA	0.228866	0.261856
ENSG00000086730.16	LAT2	FALSE	FALSE	FALSE	FALSE	FALSE	14	protein_coding	0.704607	4.11072	0.101122	0.611732	24.551	35.4409	15.9747	17.8471	1.21607	-0.418089	0.589994	0.162495	1.33e-05	-0.0465302	0.705115	0.451546	0.536082
ENSG00000086758.15	HUWE1	FALSE	FALSE	FALSE	FALSE	FALSE	84	protein_coding	0.628788	5.94633	-0.035902	0.549242	64.2328	68.3957	94.2543	103.677	-0.0379175	-0.757064	-0.546187	-0.348451	3.77e-32	0.0128594	0.882609	0.597938	0.684536
ENSG00000086827.8	ZW10	FALSE	FALSE	FALSE	FALSE	FALSE	16	protein_coding	0.687375	3.16569	-0.106556	0.616	10.0836	11.2797	9.0147	9.7926	0.503463	-0.227341	0.146307	0.040236	0.00447105	0.0393421	0.253801	0.635052	0.707216
ENSG00000086848.14	ALG9	FALSE	FALSE	FALSE	FALSE	FALSE	15	protein_coding	0.70726	4.76182	-0.132035	0.604215	29.3362	32.1908	30.3537	33.5529	0.385238	-0.270299	-0.0475953	0.0404762	0.0457296	-0.0348071	0.52192	0.531959	0.62268
ENSG00000086967.9	MYBPC2	FALSE	FALSE	FALSE	FALSE	FALSE	28	protein_coding	0.666667	2.94442	1.13997	0.555556	0.7712	1.4129	1.4026	2.6543	0.432959	-0.53601	-0.439869	-0.00139792	0.946239	-0.0422848	0.219743	0.0412371	0.0494845
ENSG00000086991.12	NOX4	FALSE	FALSE	FALSE	FALSE	FALSE	19	protein_coding	0.794776	1.94937	0.247386	0.75	3.399	4.8269	2.4722	4.58835	1.48641	-0.254617	0.341326	0.125141	5.85e-16	0.098476	6.95e-05	0.414433	0.439175
ENSG00000087008.15	ACOX3	FALSE	FALSE	FALSE	FALSE	FALSE	18	protein_coding	0.712054	4.83055	-0.0570159	0.604911	34.812	38.9782	30.8445	35.7156	0.640818	-0.238539	0.169399	0.0752086	0.0104464	-0.0796314	0.284511	0.558763	0.657732
ENSG00000087053.18	MTMR2	FALSE	FALSE	FALSE	FALSE	FALSE	17	protein_coding	0.744019	4.43776	0.0143117	0.637232	27.9006	32.3981	24.7471	27.1765	0.962046	-0.332201	0.166689	0.106751	0.000551682	-0.0528546	0.537253	0.550515	0.641237
ENSG00000087074.7	PPP1R15A	FALSE	FALSE	FALSE	FALSE	FALSE	3	protein_coding	0.572917	6.37079	0.14309	0.50519	93.9948	124.74	115.92	169.251	0.88024	-1.13272	-0.299596	-0.353851	2.71e-08	-0.0278989	0.894191	0.301031	0.340206
ENSG00000087076.8	HSD17B14	FALSE	FALSE	FALSE	FALSE	FALSE	9	protein_coding	0.728643	4.61606	0.0821488	0.638191	34.268	43.6903	23.3903	27.0565	1.1636	-0.264388	0.532052	0.155181	0.000156993	-0.0240508	0.872438	0.523711	0.597938
ENSG00000087077.13	TRIP6	FALSE	FALSE	FALSE	FALSE	FALSE	9	protein_coding	0.391304	5.96255	0.176102	0.348571	46.3052	56.0174	114.891	125.147	-0.556394	-1.95656	-1.29269	-1.14193	3.31e-95	-0.031922	0.824301	0.251546	0.278351
ENSG00000087085.14	ACHE	FALSE	FALSE	FALSE	FALSE	FALSE	5	protein_coding	0.496377	3.31952	0.384844	0.442029	8.3788	13.2173	15.9576	21.016	0.375508	-1.64246	-0.854457	-0.278265	1.81e-16	-0.000804332	0.993605	0.251546	0.282474
ENSG00000087086.14	FTL	FALSE	FALSE	FALSE	FALSE	FALSE	4	protein_coding	0.819407	11.2655	-0.0470074	0.741935	2873.13	3161.23	2676.6	3074	0.736236	-0.0413782	0.102185	0.238939	2.42e-11	0.141836	0.0615578	0.474227	0.626804
ENSG00000087087.19	SRRT	FALSE	FALSE	FALSE	FALSE	FALSE	20	protein_coding	0.219858	7.46954	0.0611054	0.243243	103.928	114.113	232.361	248.814	-0.127128	-1.3515	-1.15317	-0.518383	7.43e-36	0.0989416	0.110748	0.0742268	0.0639175
ENSG00000087088.19	BAX	FALSE	FALSE	FALSE	FALSE	FALSE	7	protein_coding	0.874275	6.80411	0.0175109	0.794971	152.078	172.423	96.8575	108.146	1.33051	0.379705	0.645515	0.668669	3.09e-59	0.308113	7.88e-05	0.847423	0.931959
ENSG00000087095.12	NLK	FALSE	FALSE	FALSE	FALSE	FALSE	12	protein_coding	0.721133	3.61852	-0.121402	0.619565	13.5248	14.7259	12.9705	14.1066	0.527953	-0.191542	0.0561346	0.0615306	0.000146237	0.00112425	0.984882	0.587629	0.682474
ENSG00000087111.20	PIGS	FALSE	FALSE	FALSE	FALSE	FALSE	12	protein_coding	0.731373	5.49886	0.0247288	0.639922	57.6868	65.2815	54.1532	57.4701	0.765875	-0.23275	0.0895912	0.11053	0.00357074	-0.00576358	0.968492	0.674227	0.769072
ENSG00000087116.15	ADAMTS2	FALSE	FALSE	FALSE	FALSE	FALSE	22	protein_coding	0.480916	3.13136	0.353974	0.456274	5.501	7.8203	16.7795	20.9621	-0.0200545	-1.78891	-1.45148	-0.291137	2.12e-25	0.0911432	0.00760871	0.247423	0.259794
ENSG00000087128.9	TMPRSS11E	FALSE	FALSE	FALSE	FALSE	FALSE	10	protein_coding	0.534161	2.61178	0.709748	0.463415	3.118	5.4458	6.2278	8.9351	1.03618	-1.27777	-0.811613	-0.023204	0.493358	0.0511889	0.463077	0.156701	0.17732
ENSG00000087152.15	ATXN7L3	FALSE	FALSE	FALSE	FALSE	FALSE	13	protein_coding	0.60166	4.98021	-0.0432679	0.530021	33.1186	36.4457	46.6498	52.5457	0.0718731	-0.723051	-0.481912	-0.301327	4.52e-30	0.00634311	0.944044	0.527835	0.597938
ENSG00000087157.18	PGS1	FALSE	FALSE	FALSE	FALSE	FALSE	10	protein_coding	0.211957	4.80947	0.0518467	0.2	16.6094	18.5263	41.4912	45.8807	-0.477172	-1.30082	-1.27082	-0.519215	1.23e-88	0.0338427	0.383946	0.0762887	0.0804124
ENSG00000087191.12	PSMC5	FALSE	FALSE	FALSE	FALSE	FALSE	13	protein_coding	0.739566	7.1648	-0.0569015	0.67	171.332	185.833	150.981	159.43	0.434	-0.0589699	0.181292	0.148809	4.19e-07	0.154042	0.0163762	0.828866	0.913402
ENSG00000087206.16	UIMC1	FALSE	FALSE	FALSE	FALSE	FALSE	15	protein_coding	0.0692308	5.30439	0.103255	0.0692308	19.4494	20.805	48.2808	53.0799	-0.538574	-1.42333	-1.26897	-0.521025	2.66e-79	0.068669	0.0302966	0.0185567	0.0185567
ENSG00000087237.11	CETP	FALSE	FALSE	FALSE	FALSE	FALSE	16	protein_coding	0.566667	1.27167	-0.319876	0.536232	1.2906	1.6553	1.6511	2.1511	0.376057	-0.461926	-0.210865	0.0490588	6.77e-10	0.0182502	0.313089	0.228866	0.245361
ENSG00000087245.12	MMP2	FALSE	FALSE	FALSE	FALSE	FALSE	14	protein_coding	0.564477	6.35342	0.214036	0.518248	85.0032	104.189	209.223	262.058	0.0810285	-1.95956	-1.28946	-0.961968	4.28e-40	0.0923942	0.57555	0.439175	0.478351
ENSG00000087250.8	MT3	FALSE	FALSE	FALSE	FALSE	FALSE	4	protein_coding	0.559242	2.74835	0.409655	0.492958	4.4596	6.8237	7.7317	15.6416	0.755476	-1.14576	-0.677467	-0.0816393	0.0123247	0.0133843	0.876846	0.216495	0.243299
ENSG00000087253.12	LPCAT2	FALSE	FALSE	FALSE	FALSE	FALSE	14	protein_coding	0.523041	2.98408	0.201965	0.465438	6.8548	8.2862	13.6575	19.4163	-0.11236	-1.32536	-0.899993	-0.368659	6.6e-50	0.00994085	0.849239	0.416495	0.468041
ENSG00000087258.14	GNAO1	FALSE	FALSE	FALSE	FALSE	FALSE	10	protein_coding	0.393189	3.0721	0.417742	0.312693	4.9676	6.1488	17.9218	26.6347	-0.551802	-2.28421	-1.66483	-0.552654	3.14e-81	-0.0970617	0.00447583	0.208247	0.261856
ENSG00000087263.16	OGFOD1	FALSE	FALSE	FALSE	FALSE	FALSE	13	protein_coding	0.665428	4.24294	0.0523592	0.57885	23.5536	26.2791	26.7132	30.1608	0.561843	-0.628712	-0.174639	-0.13028	1.11e-05	-0.0127245	0.898643	0.643299	0.738144
ENSG00000087266.15	SH3BP2	FALSE	FALSE	FALSE	FALSE	FALSE	14	protein_coding	0.510563	4.22311	0.0248571	0.477193	14.8778	17.0126	35.9139	40.602	-0.0339613	-1.18178	-1.21715	-0.336778	3.72e-35	0.116039	0.0011329	0.280412	0.298969
ENSG00000087269.15	NOP14	FALSE	FALSE	FALSE	FALSE	FALSE	19	protein_coding	0.792929	4.29332	-0.125035	0.714646	22.5678	25.3829	18.8038	20.4122	0.699819	-0.0627035	0.25104	0.180121	3.02e-22	0.0733769	0.0665381	0.583505	0.647423
ENSG00000087274.16	ADD1	FALSE	FALSE	FALSE	FALSE	FALSE	18	protein_coding	0.422713	7.49673	-0.0504748	0.350158	158.731	184.01	242.136	257.801	-0.15864	-0.814395	-0.606119	-0.450401	1.32e-46	-0.103402	0.102159	0.228866	0.276289
ENSG00000087299.11	L2HGDH	FALSE	FALSE	FALSE	FALSE	FALSE	11	protein_coding	0.85396	2.49906	-0.110218	0.750617	6.1278	7.2417	4.0061	4.54215	1.0028	0.106715	0.50977	0.172672	3.65e-50	0.0181517	0.566735	0.626804	0.71134
ENSG00000087301.8	TXNDC16	FALSE	FALSE	FALSE	FALSE	FALSE	21	protein_coding	0.82516	4.74645	0.171734	0.712766	38.974	44.2747	30.2056	34.8282	1.70976	-0.0817892	0.357257	0.433061	1.06e-24	-0.0936046	0.368718	0.690722	0.797938
ENSG00000087302.8	RTRAF	FALSE	FALSE	FALSE	FALSE	FALSE	8	protein_coding	0.910204	7.66226	-0.0669296	0.812627	234.122	255.02	178.97	194.937	0.768148	0.317138	0.385651	0.501296	8.07e-74	0.134815	0.00793582	0.82268	0.919588
ENSG00000087303.17	NID2	FALSE	FALSE	FALSE	FALSE	FALSE	22	protein_coding	0.121387	4.15751	0.53668	0.0982659	5.7522	6.7929	35.1161	42.082	-1.02537	-2.64148	-2.41921	-0.744647	7.9e-98	-0.0529735	0.175704	0.0350515	0.043299
ENSG00000087338.4	GMCL1	FALSE	FALSE	FALSE	FALSE	FALSE	14	protein_coding	0.847418	3.79559	-0.0422322	0.751756	16.6726	19.2148	12.2369	13.7492	1.01375	0.0726802	0.416949	0.237318	2.15e-31	0.0467578	0.36937	0.661856	0.74433
ENSG00000087365.15	SF3B2	FALSE	FALSE	FALSE	FALSE	FALSE	22	protein_coding	0.733205	7.07673	-0.0967608	0.679463	147.842	159.919	156.328	165.524	0.28381	-0.229181	-0.079996	0.03147	0.197679	0.196331	1.56e-05	0.729897	0.787629
ENSG00000087448.10	KLHL42	FALSE	FALSE	FALSE	FALSE	FALSE	4	protein_coding	0.462644	3.71016	0.052507	0.397143	10.3404	12.2854	20.3814	26.0449	-0.256449	-1.28112	-0.914885	-0.403655	1.1e-66	-0.0427147	0.307808	0.286598	0.331959
ENSG00000087460.24	GNAS	FALSE	FALSE	FALSE	FALSE	FALSE	14	protein_coding	0.811594	9.69857	-0.0350552	0.735537	1053.92	1177.82	855.249	918.849	0.845199	0.0439436	0.301033	0.30157	1.28e-15	0.22887	0.00381687	0.734021	0.808247
ENSG00000087470.17	DNM1L	FALSE	FALSE	FALSE	FALSE	FALSE	21	protein_coding	0.566667	5.31507	-0.0107488	0.478936	39.9428	44.5649	61.1052	65.0095	-0.105418	-0.89442	-0.601104	-0.445103	6.29e-46	-0.0739661	0.293141	0.445361	0.525773
ENSG00000087494.15	PTHLH	FALSE	FALSE	FALSE	FALSE	FALSE	6	protein_coding	0.610487	2.08836	0.108075	0.543071	3.2976	4.116	4.6178	5.97405	0.62715	-0.882223	-0.386474	-0.0214016	0.183217	0.0234057	0.446872	0.298969	0.336082
ENSG00000087495.16	PHACTR3	FALSE	FALSE	FALSE	FALSE	FALSE	13	protein_coding	0.315	0.811586	-0.615934	0.23	0.4772	0.6976	0.9123	1.02615	-0.0312056	-0.545909	-0.372444	0.0163972	0.0530943	-0.0178289	0.407349	0.0948454	0.129897
ENSG00000087502.17	ERGIC2	FALSE	FALSE	FALSE	FALSE	FALSE	14	protein_coding	0.817787	6.1384	-0.0175514	0.700651	92.4002	104.899	71.0734	77.9668	1.05903	-0.000341869	0.373959	0.32408	4.51e-19	-0.00845212	0.950808	0.665979	0.77732
ENSG00000087510.6	TFAP2C	FALSE	FALSE	FALSE	FALSE	FALSE	7	protein_coding	0.734345	3.7126	0.0718138	0.629981	16.3502	19.4707	16.2328	20.1977	0.752238	-0.41085	0.00979505	0.10354	8.96e-05	-0.065823	0.242002	0.684536	0.797938
ENSG00000087586.17	AURKA	FALSE	FALSE	FALSE	FALSE	FALSE	10	protein_coding	0.941176	2.23446	0.0790261	0.918478	4.2542	5.3153	1.5957	2.21625	1.39817	0.256984	1.01735	0.175766	3.2e-43	0.113669	4.29e-06	0.348454	0.395876
ENSG00000087589.16	CASS4	FALSE	FALSE	FALSE	FALSE	FALSE	7	protein_coding	0.6139	1.11023	-0.46837	0.579151	1.138	1.4484	1.5013	1.8506	0.30091	-0.412589	-0.226416	0.0314802	1.83e-07	0.0169934	0.200719	0.309278	0.327835
ENSG00000087842.10	PIR	FALSE	FALSE	FALSE	FALSE	FALSE	10	protein_coding	0.60472	4.15968	-0.0252932	0.560472	18.1128	21.7897	24.0297	29.7806	0.424235	-0.652336	-0.389102	-0.125861	3.9e-06	0.120062	0.0185867	0.391753	0.42268
ENSG00000087884.14	AAMDC	FALSE	FALSE	FALSE	FALSE	FALSE	7	protein_coding	0.770538	6.09131	-0.0650893	0.671348	76.1622	90.1904	73.4503	80.9518	0.65576	-0.209952	0.0516168	0.127537	0.000178437	-0.013644	0.905598	0.492784	0.560825
ENSG00000087903.12	RFX2	FALSE	FALSE	FALSE	FALSE	FALSE	18	protein_coding	0.366935	4.03535	0.182655	0.274194	10.4652	12.78	27.9532	31.9806	-0.304509	-1.6928	-1.33646	-0.485535	3.91e-49	-0.195359	4.66e-05	0.140206	0.187629
ENSG00000087995.15	METTL2A	FALSE	FALSE	FALSE	FALSE	FALSE	9	protein_coding	0.742455	3.65112	-0.145746	0.664659	13.7966	14.9228	12.6266	13.678	0.493228	-0.071901	0.11884	0.0976615	2.47e-12	0.0646944	0.0266892	0.682474	0.760825
ENSG00000088002.11	SULT2B1	FALSE	FALSE	FALSE	FALSE	FALSE	7	protein_coding	0.734252	5.43044	0.323888	0.643701	65.4734	83.326	69.3955	89.6395	1.19436	-0.664717	-0.0827063	0.123566	0.0634104	-0.00515536	0.983631	0.674227	0.769072
ENSG00000088035.16	ALG6	FALSE	FALSE	FALSE	FALSE	FALSE	16	protein_coding	0.836158	3.87734	-0.0806991	0.721127	16.7148	18.854	12.5419	14.2108	0.85263	0.0311377	0.387525	0.21105	8.92e-29	-0.0238995	0.684925	0.527835	0.610309
ENSG00000088038.18	CNOT3	FALSE	FALSE	FALSE	FALSE	FALSE	18	protein_coding	0.680387	5.44473	-0.102075	0.615942	45.5312	50.4573	53.1148	60.2832	0.261974	-0.414761	-0.217825	-0.0439395	0.0595522	0.0976678	0.0290498	0.525773	0.579381
ENSG00000088053.11	GP6	FALSE	FALSE	FALSE	FALSE	FALSE	8	protein_coding	0.476636	0.925076	-0.557712	0.369159	0.7058	0.8335	1.3476	1.89555	0.119225	-0.525427	-0.460738	NA	NA	NA	NA	0.162887	0.210309
ENSG00000088179.8	PTPN4	FALSE	FALSE	FALSE	FALSE	FALSE	27	protein_coding	0.603015	2.97526	-0.0691801	0.531328	7.8498	9.1806	9.4593	11.0869	0.414244	-0.602055	-0.24107	-0.0360679	0.0324586	-0.00438125	0.942626	0.437113	0.494845
ENSG00000088205.12	DDX18	FALSE	FALSE	FALSE	FALSE	FALSE	14	protein_coding	0.678445	4.52758	0.00953191	0.590829	28.9136	35.009	30.7982	34.6614	0.504174	-0.435227	-0.0881436	-0.0657051	0.0214385	0.0172847	0.849741	0.690722	0.791753
ENSG00000088247.17	KHSRP	FALSE	FALSE	FALSE	FALSE	FALSE	21	protein_coding	0.693694	7.0146	0.0522757	0.604198	170.379	183.762	159.046	169.708	0.503661	-0.252707	0.098704	0.000846525	0.983827	0.0246846	0.854108	0.830928	0.952577
ENSG00000088256.8	GNA11	FALSE	FALSE	FALSE	FALSE	FALSE	7	protein_coding	0.56531	5.6947	-0.03066	0.491453	52.3784	57.6828	71.9758	77.8396	-0.094883	-0.79384	-0.451162	-0.434471	1.95e-47	-0.0379511	0.631377	0.474227	0.54433
ENSG00000088280.18	ASAP3	FALSE	FALSE	FALSE	FALSE	FALSE	25	protein_coding	0.599109	5.04217	0.00694748	0.536748	35.1928	39.1005	49.3792	54.0064	0.211016	-0.960591	-0.477125	-0.320997	5.17e-22	0.0403778	0.640927	0.496907	0.554639
ENSG00000088298.12	EDEM2	FALSE	FALSE	FALSE	FALSE	FALSE	11	protein_coding	0.820093	4.76375	-0.0765816	0.717949	33.5218	36.9909	23.6822	25.6564	0.828591	0.054339	0.484037	0.242675	4.89e-23	0.0579197	0.377265	0.635052	0.723711
ENSG00000088305.18	DNMT3B	FALSE	FALSE	FALSE	FALSE	FALSE	23	protein_coding	0.580645	1.15064	-0.401027	0.561497	1.0906	1.4128	1.3272	1.52245	0.36259	-0.366684	-0.154678	NA	NA	NA	NA	0.216495	0.22268
ENSG00000088320.3	REM1	FALSE	FALSE	FALSE	FALSE	FALSE	5	protein_coding	0.321053	2.37571	0.292109	0.305263	2.2128	2.4966	7.954	10.1343	-0.254455	-1.65971	-1.4787	-0.181422	6.97e-33	0.0210563	0.278682	0.119588	0.125773
ENSG00000088325.15	TPX2	FALSE	FALSE	FALSE	FALSE	FALSE	19	protein_coding	0.953125	2.53692	0.358504	0.928	6.6936	9.1394	1.4819	2.60945	2.29565	0.664902	1.63221	0.298071	1.43e-61	0.18159	1.56e-07	0.478351	0.503093
ENSG00000088340.15	FER1L4	FALSE	FALSE	FALSE	FALSE	FALSE	45	pseudogene	0.0483871	3.90082	0.911198	0.0483871	2.3376	3.0034	23.1176	27.0784	-0.952276	-2.95168	-2.8532	-0.537896	7.73e-58	0.00334986	0.925895	0.0123711	0.0123711
ENSG00000088356.5	PDRG1	FALSE	FALSE	FALSE	FALSE	FALSE	5	protein_coding	0.721839	3.96005	-0.1632	0.65358	16.5226	17.8097	15.9756	18.1271	0.409116	-0.154625	0.0457543	0.0578683	0.000785418	0.0852657	0.0097371	0.583505	0.647423
ENSG00000088367.21	EPB41L1	FALSE	FALSE	FALSE	FALSE	FALSE	23	protein_coding	0.658252	4.64864	0.0533059	0.558416	28.5394	32.4293	41.1561	47.4373	0.230219	-0.86028	-0.513101	-0.261102	1.21e-14	-0.0541504	0.498305	0.581443	0.698969
ENSG00000088386.16	SLC15A1	FALSE	FALSE	FALSE	FALSE	FALSE	23	protein_coding	0.545064	2.08167	0.334585	0.424893	2.5912	4.1033	5.0753	6.6575	0.522249	-1.37727	-0.75849	-0.0651516	0.000531817	-0.0668391	0.060937	0.204124	0.261856
ENSG00000088387.18	DOCK9	FALSE	FALSE	FALSE	FALSE	FALSE	57	protein_coding	0.657673	4.78364	0.158402	0.563973	38.0454	44.6489	36.9609	43.0654	0.563768	-0.609765	0.0406384	-0.175832	6.5e-06	-0.0231196	0.861463	0.690722	0.804124
ENSG00000088448.14	ANKRD10	FALSE	FALSE	FALSE	FALSE	FALSE	6	protein_coding	0.582278	7.53884	0.0900284	0.488608	179.343	210.805	336.046	379.846	-0.196912	-1.51285	-0.902201	-0.710859	4.62e-31	-0.185842	0.123786	0.397938	0.474227
ENSG00000088451.10	TGDS	FALSE	FALSE	FALSE	FALSE	FALSE	12	protein_coding	0.626923	3.14854	-0.056852	0.544231	9.293	10.0487	10.7635	12.146	0.22126	-0.522948	-0.192654	-0.0922887	4.87e-10	-0.00582581	0.90782	0.583505	0.672165
ENSG00000088538.12	DOCK3	FALSE	FALSE	FALSE	FALSE	FALSE	53	protein_coding	0.190476	1.57612	0.141903	0.169312	0.7826	1.1966	3.1248	4.43625	-0.450827	-1.24998	-1.21034	-0.111811	1.56e-28	NA	NA	0.0659794	0.0742268
ENSG00000088543.14	C3orf18	FALSE	FALSE	FALSE	FALSE	FALSE	6	protein_coding	0.465054	3.28988	0.0971846	0.403226	7.329	8.5732	18.0302	19.3722	-0.383274	-1.42376	-1.19208	-0.409203	8.59e-81	-0.0300996	0.430253	0.309278	0.356701
ENSG00000088682.13	COQ9	FALSE	FALSE	FALSE	FALSE	FALSE	9	protein_coding	0.645973	5.70557	-0.042214	0.557047	54.0184	57.1365	79.7946	85.9678	-0.0917371	-0.618396	-0.554345	-0.351258	6.61e-39	-0.0764807	0.201353	0.684536	0.793814
ENSG00000088726.15	TMEM40	FALSE	FALSE	FALSE	FALSE	FALSE	12	protein_coding	0.409594	2.66179	0.428879	0.357934	3.9576	5.4613	10.5562	19.3259	0.0731492	-1.87401	-1.22095	-0.287979	3.12e-25	0.00560133	0.927801	0.2	0.228866
ENSG00000088727.12	KIF9	FALSE	FALSE	FALSE	FALSE	FALSE	22	protein_coding	0.96368	4.47248	-0.00918142	0.842615	28.0574	32.4425	13.6124	15.7516	1.38835	0.585337	0.991712	0.543803	1.37e-94	0.096484	0.0957472	0.717526	0.820619
ENSG00000088756.12	ARHGAP28	FALSE	FALSE	FALSE	FALSE	FALSE	18	protein_coding	0.857143	3.49063	0.270151	0.75102	13.252	17.8827	6.1686	7.52345	1.87202	0.0210657	0.991401	0.28708	2.03e-22	0.0791688	0.342325	0.379381	0.43299
ENSG00000088766.11	CRLS1	FALSE	FALSE	FALSE	FALSE	FALSE	8	protein_coding	0.867159	6.57322	-0.0242706	0.742647	102.96	125.922	78.9864	99.7789	1.03551	0.103607	0.378199	0.355815	4.51e-18	-0.063193	0.584113	0.416495	0.484536
ENSG00000088782.4	DEFB127	FALSE	FALSE	FALSE	FALSE	FALSE	2	protein_coding	0	2.7307	1.44159	0	0	0	0	0.0682	0	0	0	0.0422357	9.78e-07	NA	NA	0	0
ENSG00000088808.17	PPP1R13B	FALSE	FALSE	FALSE	FALSE	FALSE	18	protein_coding	0.612346	5.32025	-0.0144663	0.507389	40.027	42.7312	68.5241	78.7711	0.172516	-0.90799	-0.760939	-0.271193	8.75e-16	-0.172745	0.00147182	0.424742	0.51134
ENSG00000088812.17	ATRN	FALSE	FALSE	FALSE	FALSE	FALSE	29	protein_coding	0.782278	4.01486	0.025844	0.681013	19.7292	22.7081	16.405	19.8229	1.07736	-0.221534	0.252163	0.180409	3.88e-12	0.0163188	0.844506	0.554639	0.637113
ENSG00000088826.17	SMOX	FALSE	FALSE	FALSE	FALSE	FALSE	9	protein_coding	0.857143	5.2516	0.092933	0.708738	48.7082	60.4857	28.9806	34.6153	1.4557	0.0160795	0.729455	0.360477	1.43e-15	-0.29566	0.0047697	0.451546	0.54433
ENSG00000088827.12	SIGLEC1	FALSE	FALSE	FALSE	FALSE	FALSE	21	protein_coding	0.57931	1.74293	0.167202	0.554795	1.5692	2.0372	2.9609	4.7105	0.621471	-0.626919	-0.624509	0.0256437	0.0194439	0.0362558	0.0215627	0.16701	0.173196
[truncated: 56,931 more rows]
