# Supplementary material for: Development and Validation of an 18-Gene Urine Test for High-Grade Prostate Cancer
Source: JAMA Oncol. 2024 Apr 18;10(6):726–36. doi: 10.1001/jamaoncol.2024.0455 (PMC11190811; doi:10.1001/jamaoncol.2024.0455)
Supplement: Supplement 3. — eTable. Characterization of the 54-Marker Candidate Panel [file jamaoncol-e240455-s003.xlsx]

## Sheet: eTable 1
eTable. Characterization of the 54-Marker Candidate Panel
gene_id	seqnames	start	end	strand	gene_name	gene_type	probes	High- vs Low-Grade		High-Grade vs Benign		AUC	note
								logFC	adj.P.Val	logFC	adj.P.Val
ENSG00000157911	chr1	2403964	2412571	-	PEX10	protein_coding	Hs00159991_m1	0.515985	0.11104	0.951145	2.7586e-06	0.566695
ENSG00000084628	chr1	31179745	31239554	-	NKAIN1*	protein_coding	Hs01563334_m1	0.984576	0.159778	1.77497	8.78576e-05	0.500102
ENSG00000049089	chr1	40300487	40317294	-	COL9A2	protein_coding	Hs00895570_m1	0.351095	0.51247	1.28135	1.02239e-05	0.545831
ENSG00000198734	chr1	169514166	169586588	-	F5	protein_coding	Hs00914112_m1	0.733491	0.17163	1.6369	1.19845e-05	0.549623
ENSG00000213626	chr2	30231531	30323730	+	LBH	protein_coding	Hs00368853_m1	0.653585	0.0127757	0.595689	0.000702741	0.560241
ENSG00000144355	chr2	172085226	172089677	+	DLX1	protein_coding	Hs00698288_m1	0.650498	0.355679	5.72385	3.25885e-19	0.550126
ENSG00000281131	chr2	180692104	180916939	+	SCHLAP1*	non_coding	Hs04968419_m1	2.00354	0.0312894	1.85005	0.00201564	0.637853
ENSG00000227418	chr2	192749845	192776899	+	PCGEM1*	non_coding	Hs01369007_m1	-1.04824	0.155566	0.707363	0.238689	0.493561
ENSG00000144339	chr2	191949043	192195709	-	TMEFF2	protein_coding	Hs01086905_m1	-0.364823	0.5958	1.06767	0.00245623	0.541251
ENSG00000175928	chr3	3799437	3847703	+	LRRN1	protein_coding	Hs04972436_s1	0.720789	0.148673	0.743264	0.0141686	0.480642
ENSG00000144837	chr3	119597842	119629811	+	PLA1A	protein_coding	Hs01056914_m1	-0.177406	0.722293	1.05424	0.000124875	0.500777
ENSG00000163110	chr4	94451857	94668227	+	PDLIM5	protein_coding	Hs00935065_m1	0.260251	0.437559	1.69378	4.73333e-21	0.612063
ENSG00000151790	chr4	155903695	155920406	+	TDO2	protein_coding	Hs01045945_m1	0.723506	0.424793	0.0830863	0.880461	0.498217
ENSG00000159674	chr4	1166932	1208962	-	SPON2*	protein_coding	Hs00202813_m1	0.29091	0.668309	2.1723	1.19971e-11	0.596504
ENSG00000242110	chr5	33986178	34008108	-	AMACR	protein_coding	Hs01091294_m1	-0.0742295	0.910393	2.99125	1.27146e-30	0.577113
ENSG00000164266	chr5	147824568	147831786	-	SPINK1	protein_coding	Hs01004508_m1	-0.483584	0.622379	1.45767	0.00996121	0.518655
ENSG00000196586	chr6	75749192	75919537	+	MYO6	protein_coding	Hs04984345_m1	0.322194	0.258014	0.897768	5.76592e-08	0.559866
ENSG00000124664	chr6	34537802	34556333	-	SPDEF	protein_coding	Hs00171942_m1	-0.114352	0.62101	1.87729	1.73831e-24	0.569813
ENSG00000146070	chr6	46704201	46735693	-	PLA2G7	protein_coding	Hs00965834_m1	0.336434	0.403441	1.56438	3.84373e-10	0.559745
ENSG00000096006	chr6	49727384	49744437	-	CRISP3	protein_coding	Hs00195988_m1	0.979022	0.414238	1.58134	0.0289053	0.521247
ENSG00000006468	chr7	13891228	13991425	-	ETV1	protein_coding	Hs00951941_m1	0.854259	0.0995655	-0.19718	0.509629	0.564686
ENSG00000211695	chr7	38317017	38318861	-	TRGV9*	non_coding	Hs00233330_m1,Hs01379483_g1	-0.161809	0.795046	2.95837	6.04538e-14	0.641948
ENSG00000225937	chr9	76764436	76787569	+	PCA3*	non_coding	Hs03309852_g1,Hs01371939_g1	-0.755215	0.368736	4.63558	6.76033e-12	0.684745	original MPS gene
ENSG00000135052	chr9	86026146	86099558	-	GOLM1	protein_coding	Hs00895846_m1	-0.155241	0.63483	2.03948	1.77824e-33	0.570232
ENSG00000198785	chr9	101569353	101738580	-	GRIN3A	protein_coding	Hs01077968_m1	1.06715	0.0972667	1.14143	0.00459225	0.531147
ENSG00000235687	chr10	37309185	37347029	+	LINC00993	non_coding	Hs00418492_m1	0.770334	0.36922	1.92406	9.36636e-05	0.526487
ENSG00000166840	chr11	58927701	58957043	+	GLYATL1	protein_coding	Hs01014189_m1	-0.519563	0.234632	2.37203	8.36273e-11	0.578925
ENSG00000166959	chr11	60699574	60715811	+	MS4A8	protein_coding	Hs00230227_m1	-0.0215721	0.977974	1.775	2.14955e-07	0.62283
ENSG00000198488	chr11	77034398	77041973	+	B3GNT6*	protein_coding	Hs00934529_s1	2.02898	0.0397896	2.92894	1.27907e-05	0.564405
ENSG00000167332	chr11	4680171	4697842	-	OR51E2*	protein_coding	Hs04231197_m1	-0.837442	0.161169	2.83714	4.44245e-15	0.64178
ENSG00000162144	chr11	61348745	61362299	-	CYB561A3	protein_coding	Hs04401125_m1	0.266936	0.209191	0.663341	8.83168e-08	0.555585
ENSG00000167799	chr11	67627938	67629930	-	NUDT8	protein_coding	Hs00378190_m1	-0.277092	0.525401	1.38169	4.13504e-07	0.615228
ENSG00000111640	chr12	6533927	6538374	+	GAPDH	protein_coding	Hs99999905_m1	0.101871	0.514458	-0.0212194	0.822402	0.530214	alternative reference gene
ENSG00000197757	chr12	54015897	54030823	+	HOXC6*	protein_coding	Hs00171690_m1	0.578602	0.14681	4.01612	3.6891e-30	0.62997
ENSG00000110931	chr12	121237691	121298308	-	CAMKK2*	protein_coding	Hs00902176_m1	-0.0814261	0.806417	1.47752	3.34885e-24	0.500791
ENSG00000027001	chr13	23730189	23889419	-	MIPEP	protein_coding	Hs00969246_m1	-0.48787	0.215589	0.879958	0.000285642	0.589521
ENSG00000166743	chr16	20623237	20691256	-	ACSM1	protein_coding	Hs01048213_m1	0.199162	0.785528	2.64478	2.33013e-09	0.569583
ENSG00000260896	chr16	80828735	80892595	-	PRCAT47	non_coding	Hs01596342_m1	-0.0174651	0.988143	3.32612	3.66995e-07	0.628614
ENSG00000167900	chr17	78174075	78187233	-	TK1	protein_coding	Hs00177406_m1	0.531373	0.0318361	1.16957	3.89351e-11	0.494684
ENSG00000130513	chr19	18386158	18389176	+	GDF15	non_coding	Hs00171132_m1	-0.162166	0.727958	1.85468	1.44235e-18	0.551676
ENSG00000105707	chr19	35040506	35066571	+	HPN	protein_coding	Hs00170096_m1	0.295457	0.353066	2.78728	1.66976e-46	0.560073
ENSG00000130208	chr19	44914247	44919346	+	APOC1*	protein_coding	Hs00155790_m1	0.447162	0.226177	2.02643	1.78595e-13	0.57549
ENSG00000142515	chr19	50854915	50860764	+	KLK3*	protein_coding	Hs03063374_m1	-0.311351	0.240252	1.55425	5.09748e-13	0.511858	reference gene
ENSG00000167751	chr19	50873249	50880567	+	KLK2	protein_coding	Hs00428383_m1	-0.349035	0.133549	1.76869	3.52006e-17	0.606663
ENSG00000167749	chr19	50906352	50910738	-	KLK4*	protein_coding	Hs00191772_m1	-0.41268	0.0972048	1.41694	6.66568e-14	0.540773
ENSG00000132821	chr20	37903104	37945350	+	VSTM2L	protein_coding	Hs01067452_m1	0.392232	0.348735	1.64223	8.83058e-11	0.60558
ENSG00000170369	chr20	23823769	23826731	-	CST2	protein_coding	Hs00606913_m1	1.90844	0.00338756	2.8113	1.86409e-09	0.527683
ENSG00000101210	chr20	63488013	63499315	-	EEF1A2	protein_coding	Hs00951279_m1	0.464159	0.398838	0.724721	0.0223364	0.556504
ENSG00000157554	chr21	38380027	38661780	-	ERG*	protein_coding	Hs01554635_m1	0.0153538	0.988029	1.52165	0.000379052	0.645066
ENSG00000160180	chr21	42311667	42315651	-	TFF3*	protein_coding	Hs00902278_m1	-1.00173	0.098394	1.87647	2.56432e-06	0.640384
ENSG00000280623	chr22	23536881	23547797	+	PCAT14*	non_coding	Hs04941925_m1	-1.04385	0.0838104	3.00457	6.85559e-13	0.651502
ENSG00000169083	chrX	67544032	67730619	+	AR	protein_coding	Hs04260217_m1	0.208573	0.163946	0.0807387	0.430621	0.513459
ENSG00000158164	chrX	102513676	102516784	-	TMSB15A*	protein_coding	Hs00762927_s1	0.209575	0.589337	1.91388	8.29969e-13	0.59122
ENSG00000184012,ENSG00000157554					TMPRSS2-ERG*	fusion	Hs03063375_ft	NA	NA	NA	NA	0.691666	original MPS gene
*Included in final MPS2 model
